# Supplementary material for: RhoGDI phosphorylation by PKC promotes its interaction with death receptor p75NTR to gate axon growth and neuron survival
Source: EMBO Rep. 2024 Jan 22;25(3):30. doi: 10.1038/s44319-024-00064-2 (PMC10933337; doi:10.1038/s44319-024-00064-2)
Supplement: Supplementary file 5 — Source Data Fig. 1 [file 44319_2024_64_MOESM5_ESM.zip]

Archive with 62 entries (50 files):
- 1A/
- __MACOSX/._1A
- 1A/IP p75NTR:IB RhoGDI.jpg
- __MACOSX/1A/._IP p75NTR:IB RhoGDI.jpg
- 1A/IP p75NTR:IB p75NTR.jpg
- __MACOSX/1A/._IP p75NTR:IB p75NTR.jpg
- 1B/
- __MACOSX/._1B
- 1B/IP P75NTR:IB RhoGDI.jpg
- __MACOSX/1B/._IP P75NTR:IB RhoGDI.jpg
- 1B/IP P75NTR:IB P75NTR.jpeg
- __MACOSX/1B/._IP P75NTR:IB P75NTR.jpeg
- 1C/
- __MACOSX/._1C
- 1C/OD RhoGDI:p75NTR (fold change).xls
- __MACOSX/1C/._OD RhoGDI:p75NTR (fold change).xls
- 1D/
- __MACOSX/._1D
- 1D/IP p75NTR:IB Flag (RhoGDI).jpg
- __MACOSX/1D/._IP p75NTR:IB Flag (RhoGDI).jpg
- 1D/IP p75NTR:IB p75.jpg
- __MACOSX/1D/._IP p75NTR:IB p75.jpg
- 1E/
- __MACOSX/._1E
- 1E/OD RhoGDI:p75NTR (fold change).xlsx
- __MACOSX/1E/._OD RhoGDI:p75NTR (fold change).xlsx
- 1F/
- __MACOSX/._1F
- 1F/IP p75NTR:IB Flag (RhoGDI).jpeg
- __MACOSX/1F/._IP p75NTR:IB Flag (RhoGDI).jpeg
- 1F/IP p75NTR:IB p75NTR.jpg
- __MACOSX/1F/._IP p75NTR:IB p75NTR.jpg
- 1G/
- __MACOSX/._1G
- 1G/IP p75NTR:IB p75NTR.jpg
- __MACOSX/1G/._IP p75NTR:IB p75NTR.jpg
- 1G/IP p75NTR:IB flag (RhoGDI).jpg
- __MACOSX/1G/._IP p75NTR:IB flag (RhoGDI).jpg
- 1H/
- __MACOSX/._1H
- 1H/IP p75NTR:IB Flag (RhoGDI).jpg
- __MACOSX/1H/._IP p75NTR:IB Flag (RhoGDI).jpg
- 1H/ IP p75NTR:IB p75NTR.jpg
- __MACOSX/1H/._ IP p75NTR:IB p75NTR.jpg
- 1I/
- __MACOSX/._1I
- 1I/IP p75NTR (ICD):IB Flag (RhoGDI).jpg
- __MACOSX/1I/._IP p75NTR (ICD):IB Flag (RhoGDI).jpg
- 1I/IP p75NTR (ICD):IB p75NTR.jpg
- __MACOSX/1I/._IP p75NTR (ICD):IB p75NTR.jpg
- 1J/
- __MACOSX/._1J
- 1J/1J - RhoA GTP (fold change).xlsx
- __MACOSX/1J/._1J - RhoA GTP (fold change).xlsx
- 1K/
- __MACOSX/._1K
- 1K/RhoA-GTP -:+ PMA.xlsx
- __MACOSX/1K/._RhoA-GTP -:+ PMA.xlsx
- 1L/
- __MACOSX/._1L
- 1L/RhoA GTP (fold change) GO6976:PMA.xlsx
- __MACOSX/1L/._RhoA GTP (fold change) GO6976:PMA.xlsx
