# Supplementary material for: RhoGDI phosphorylation by PKC promotes its interaction with death receptor p75NTR to gate axon growth and neuron survival
Source: EMBO Rep. 2024 Jan 22;25(3):30. doi: 10.1038/s44319-024-00064-2 (PMC10933337; doi:10.1038/s44319-024-00064-2)
Supplement: Supplementary file 5 — Source Data Fig. 1 [file 44319_2024_64_MOESM5_ESM.zip › 1C/OD RhoGDI:p75NTR (fold change).xls]

## Sheet: Shapes
		Image Name	Channel	Name	Signal	minus background
		MAG+GO in CGNs
		EXP1
		IP p75/IB RhoGDI
		Background	G	00001	16235
		Untreated	G	00002	170492	154257
		MAG	G	00003	284790	268555
		GO6976	G	00004	45537	29302
		MAG+GO	G	00005	30208	13973
		IP p75/IB p75
		Background	G	00001	8540
		Untreated	G	00002	2572904	2564364
		MAG	G	00003	1772695	1764155
		GO6976	G	00004	2018963	2010423
		MAG+GO	G	00005	2287522	2278982
		RATIO RhoGDI bound/p75
		Background				Fold change
		Untreated			0.0662644	1
		MAG			0.160654	2.42443
		GO6976			0.0225546	0.340373
		MAG+GO			0.0132056	0.199286
		EXP2
		IP p75/IB RhoGDI				minus background
		Background	G	1	1869
		Untreated	G	2	163221	161352
		MAG	G	3	305274	303405
		GO6976	G	4	17404	15535
		MAG+GO	G	5	25176	23307
		IP p75/IB p75
		Background	G	00001	18595
		Untreated	G	00002	2698947	2680352
		MAG	G	00003	2735110	2716515
		GO6976	G	00004	2696038	2677443
		MAG+GO	G	00005	2766971	2748376
		RATIO RhoGDI bound/p75
		Background				Fold change
		Untreated			0.0604758	1
		MAG			0.111613	1.84558
		GO6976			0.0064554	0.106743
		MAG+GO			0.00909876	0.150453
		EXP3
		IP p75/IB RhoGDI
		Background	G	00001	279
		Untreated	G	00002	59709	59430
		MAG	G	00003	179880	179601
		GO6976	G	00004	7907	7628
		MAG+GO	G	00005	6723	6444
		IP p75/IB p75
		Background	G	00001	691
		Untreated	G	00002	1647968	1647277
		MAG	G	00003	1665209	1664518
		GO6976	G	00004	1997487	1996796
		MAG+GO	G	00005	1771477	1770786
		RATIO RhoGDI bound/p75
		Background				Fold change
		Untreated		0.0360777		1
		MAG		0.1079		2.99076
		GO6976		0.00382012		0.105886
		MAG+GO		0.00363906		0.100867
