# Supplementary material for: RhoGDI phosphorylation by PKC promotes its interaction with death receptor p75NTR to gate axon growth and neuron survival
Source: EMBO Rep. 2024 Jan 22;25(3):30. doi: 10.1038/s44319-024-00064-2 (PMC10933337; doi:10.1038/s44319-024-00064-2)
Supplement: Supplementary file 5 — Source Data Fig. 1 [file 44319_2024_64_MOESM5_ESM.zip › 1E/OD RhoGDI:p75NTR (fold change).xlsx]

## Sheet: NO background subtraction
		ATTEMPT 1 W/O subtracting background
			EXP1	p75 IP Blots
				Image Name	Channel	Name	Signal	Total	Area	Bkgnd.	Type
			A	1a IP p75 IB p75 High.jpg	G	00001	1435093	8949343	60114	125	Signal
			B	1a IP p75 IB p75 High.jpg	G	00002	1353136	8351386	55986	125	Signal
			C	1a IP p75 IB p75 High.jpg	G	00003	1339453	8337703	55986	125	Signal
			D	1a IP p75 IB p75 High.jpg	G	00004	1593203	9870203	66750	124	Signal
				RhoGDI Blots
				Image Name	Channel	Name	Signal	Total	Area	Bkgnd.	Type
			E	1a IP p75 IB Flag RhoGDI High.jpg	G	00001	514778	6689778	49400	125	Signal
			F	1a IP p75 IB Flag RhoGDI High.jpg	G	00002	676892	6450517	46189	125	Signal
			G	1a IP p75 IB Flag RhoGDI High.jpg	G	00003	68705	5501269	43811	124	Signal
				Densitometry
				RhoGDI blots/p75 blots
						Total	Signal
				p75 n RhoGDI WT		0.801038	0.380433
				p75 n RhoGDI S34D		0.773656	0.50535
				p75 n RhoGDI S34A		0.557361	0.0431238
			EXP2	p75 IP Blots
				Image Name	Channel	Name	Signal	Total	Area	Bkgnd.	Type	Sample name
			A	IMG_20220128_0002.jpg	G	1	1153125	13171699	82319	146	Signal	p75 alone
			B	IMG_20220128_0002.jpg	G	2	988765	12842701	82319	144	Signal	p75 n RhoGDI WT
			C	IMG_20220128_0002.jpg	G	3	1068798	12922734	82319	144	Signal	p75 n RhoGDI S34D
			D	IMG_20220128_0002.jpg	G	4	1072003	12925939	82319	144	Signal	p75 n RhoGDI S34A
				RhoGDI Blots
				Image Name	Channel	Name	Signal	Total	Area	Bkgnd.	Type
			E	IMG_20220210_0001.jpg	G	00001	416163	6609603	44880	138	Signal	p75 n RhoGDI WT
			F	IMG_20220210_0001.jpg	G	00003	1148982	8319158	51584	139	Signal	p75 n RhoGDI S34D
			G	IMG_20220210_0001.jpg	G	00004	268067	2169587	13680	139	Signal	p75 n RhoGDI S34A
				Densitometry
				RhoGDI blots/p75 blots
						Total	Signal
				p75 n RhoGDI WT		0.514658	0.420892
				p75 n RhoGDI S34D		0.643761	1.07502
				p75 n RhoGDI S34A		0.167848	0.250062
			EXP3	p75 IP Blots
				Image Name	Channel	Name	Signal	Total	Area	Bkgnd.	Type
			A	IMG_20220222_0001.jpg	G	00001	826377	7684977	48300	142	Signal
			B	IMG_20220222_0001.jpg	G	00002	1037593	8820793	55200	141	Signal
			C	IMG_20220222_0001.jpg	G	00003	941245	8669245	55200	140	Signal
			D	IMG_20220222_0001.jpg	G	00004	872240	7837640	49400	141	Signal
				RhoGDI Blots
				Image Name	Channel	Name	Signal	Total	Area	Bkgnd.	Type
			E	IMG_20220224_0002.jpg	G	1	284348	9723548	62100	152	Signal
			F	IMG_20220224_0002.jpg	G	2	429361	10278961	64800	152	Signal
			G	IMG_20220224_0002.jpg	G	3	49993	7741193	50600	152	Signal
				Densitometry
				RhoGDI blots/p75 blots
						Total	Signal
				p75 n RhoGDI WT		1.10234	0.274046
				p75 n RhoGDI S34D		1.18568	0.456163
				p75 n RhoGDI S34A		0.987694	0.0573156
			Densitometry summary from 3 independent experiments					signals
						1	2	3
				p75 n RhoGDI WT		0.380433	0.420892	0.274046
				p75 n RhoGDI S34D		0.50535	1.07502	0.456163
				p75 n RhoGDI S34A		0.0431238	0.250062	0.0573156

## Sheet: Background calculation
		WITH BACKGROUND SUBTRACTION
	EXP1	p75NTR blots
		Image Name	Channel	Name	Signal	Total	Area	Bkgnd.	Type	Background subtraction
	v background	1a IP p75 IB p75 High.jpg	G	1	25276	6786748	54528	124	Signal
	v	1a IP p75 IB p75 High.jpg	G	2	1437573	7969573	52256	125	Signal	1412297
	WT background	1a IP p75 IB p75 High.jpg	G	3	12135	6834095	55040	124	Signal
	WT	1a IP p75 IB p75 High.jpg	G	4	1349329	7541329	49536	125	Signal	1337194
	S34D background	1a IP p75 IB p75 High.jpg	G	5	33648	7184352	57728	125	Signal
	S34D	1a IP p75 IB p75 High.jpg	G	6	1338036	8538036	57600	125	Signal	1304388
	S34A background	1a IP p75 IB p75 High.jpg	G	7	10073	6517593	52480	124	Signal
	S34A background	1a IP p75 IB p75 High.jpg	G	8	1596601	9500857	63744	124	Signal	1586528
		RhoGDI blots
		Image Name	Channel	Name	Signal	Total	Area	Bkgnd.	Type	Background subtraction
	WT background	1a IP p75 IB Flag RhoGDI High.jpg	B	00001	38756	6492744	52140	125	Signal
	WT	1a IP p75 IB Flag RhoGDI High.jpg	B	00002	412981	7375606	54901	125	Signal	374225
	S34D background	1a IP p75 IB Flag RhoGDI High.jpg	B	00003	24910	5232090	42080	125	Signal
	S34D	1a IP p75 IB Flag RhoGDI High.jpg	B	00004	898640	6979890	50490	125	Signal	873730
	S34A background	1a IP p75 IB Flag RhoGDI High.jpg	B	00005	31237	5797388	46629	125	Signal
	S34A background	1a IP p75 IB Flag RhoGDI High.jpg	B	00006	70186	5565742	44319	124	Signal	38949
			Densitometry
			RhoGDI blots/p75 blots
						Signal
			p75 n RhoGDI WT			0.279858
			p75 n RhoGDI S34D			0.669839
			p75 n RhoGDI S34A			0.0245498
	EXP2	p75NTR blots
		Image Name	Channel	Name	Signal	Total	Area	Bkgnd.	Type	Background subtraction
	v background	1a IP p75 IB p75 High.jpg	G	00001	-11723	4713445	32144	147	Signal
	v	1a IP p75 IB p75 High.jpg	G	00002	1150923	7079691	40608	146	Signal	1162646
	WT background	1a IP p75 IB p75 High.jpg	G	00003	3151	4966289	34272	145	Signal
	WT	1a IP p75 IB p75 High.jpg	G	00004	932046	7038286	42112	145	Signal	928895
	S34D background	1a IP p75 IB p75 High.jpg	G	00005	4599	4757669	33072	144	Signal
	S34D	1a IP p75 IB p75 High.jpg	G	00006	1041905	7928561	47824	144	Signal	1037306
	S34A background	1a IP p75 IB p75 High.jpg	G	00007	3013	3962377	27648	143	Signal
	S34A background	1a IP p75 IB p75 High.jpg	G	00008	1079234	7641234	45600	145	Signal	1076221
		RhoGDI blots
		Image Name	Channel	Name	Signal	Total	Area	Bkgnd.	Type	Background subtraction
	WT background	1a IP p75 IB Flag RhoGDI High.jpg	G	00001	12806	4404518	31824	138	Signal
	WT	1a IP p75 IB Flag RhoGDI High.jpg	G	00002	410352	5547264	37224	138	Signal	397546
	S34D background	1a IP p75 IB Flag RhoGDI High.jpg	G	00003	11185	3781897	27324	138	Signal
	S34D	1a IP p75 IB Flag RhoGDI High.jpg	G	00004	1148757	8588037	53520	139	Signal	1137572
	S34A background	1a IP p75 IB Flag RhoGDI High.jpg	G	00005	10267	3420767	24750	138	Signal
	S34A background	1a IP p75 IB Flag RhoGDI High.jpg	G	00006	53157	5459877	37440	138	Signal	42890
			Densitometry
			RhoGDI blots/p75 blots
						Signal
			p75 n RhoGDI WT			0.427977
			p75 n RhoGDI S34D			1.09666
			p75 n RhoGDI S34A			0.0398524
	EXP3	p75NTR blots
		Image Name	Channel	Name	Signal	Total	Area	Bkgnd.	Type	Background subtraction
	v background	1a IP p75 IB p75 High.jpg	G	00001	2323	3165927	21850	145	Signal
	v	1a IP p75 IB p75 High.jpg	G	00002	820524	6188124	37800	142	Signal	818201
	WT background	1a IP p75 IB p75 High.jpg	G	00003	3550	3616675	25625	141	Signal
	WT	1a IP p75 IB p75 High.jpg	G	00004	1038154	6748654	40500	141	Signal	1034604
	S34D background	1a IP p75 IB p75 High.jpg	G	00005	2082	4505918	32200	140	Signal
	S34D	1a IP p75 IB p75 High.jpg	G	00006	934461	7391961	46125	140	Signal	932379
	S34A background	1a IP p75 IB p75 High.jpg	G	00007	2086	4457389	31775	141	Signal
	S34A background	1a IP p75 IB p75 High.jpg	G	00008	1077358	7236458	45100	141	Signal	1075272
		Image Name	Channel	Name	Signal	Total	Area	Bkgnd.	Type	Background subtraction
	WT background	1a IP p75 IB Flag RhoGDI High.jpg	G	00001	11770	3628474	26208	138	Signal
	WT	1a IP p75 IB Flag RhoGDI High.jpg	G	00002	412185	5287449	35328	138	Signal	400415
	S34D background	1a IP p75 IB Flag RhoGDI High.jpg	G	00003	14460	3463876	25024	139	Signal
	S34D	1a IP p75 IB Flag RhoGDI High.jpg	G	00004	1280202	7488602	45600	139	Signal	1265742
	S34A background	1a IP p75 IB Flag RhoGDI High.jpg	G	00005	20188	3529316	25536	139	Signal
	S34A background	1a IP p75 IB Flag RhoGDI High.jpg	G	00006	75134	5912286	40704	138	Signal	54946
			Densitometry
			RhoGDI blots/p75 blots
						Signal
			p75 n RhoGDI WT			0.387022
			p75 n RhoGDI S34D			1.35754
			p75 n RhoGDI S34A			0.0510996
		Densitometry summary from 3 independent experiments					signals
					1	2	3
			p75 n RhoGDI WT		0.279858	0.427977	0.387022
			p75 n RhoGDI S34D		0.669839	1.09666	1.3515
			p75 n RhoGDI S34A		0.0245498	0.0398524	0.0510996
		Fold change from 3 independent experiments
			p75 n RhoGDI WT		1	1	1
			p75 n RhoGDI S34D		2.39349	2.56243	3.49206
			p75 n RhoGDI S34A		0.0877223	0.093118	0.132033
