# Supplementary material for: RhoGDI phosphorylation by PKC promotes its interaction with death receptor p75NTR to gate axon growth and neuron survival
Source: EMBO Rep. 2024 Jan 22;25(3):30. doi: 10.1038/s44319-024-00064-2 (PMC10933337; doi:10.1038/s44319-024-00064-2)
Supplement: Supplementary file 5 — Source Data Fig. 1 [file 44319_2024_64_MOESM5_ESM.zip › 1J/1J - RhoA GTP (fold change).xlsx]

## Sheet: Sheet1
	Rho A GLISA in RhoGDI-lentivirus transducted p75NTR KO/WT CGNs
			EXP1
				sample	OD@490nm	minus blank	average	fold change	fold change average
				Blank	0.07
			KO CGNs	KO+Vector	0.423	0.353	0.352	1	1
					0.421	0.351		1
				KO+RhoGDI WT	0.246	0.176	0.161	0.494382	0.452247
					0.216	0.146		0.410112
				KO+S34D	0.254	0.184	0.1725	0.516854	0.484551
					0.231	0.161		0.452247
			WT CGNs	WT+Vector	0.509	0.439	0.4415	1.23315	1.24017
					0.514	0.444		1.24719
				WT+RhoGDI WT	0.497	0.427	0.391	1.19944	1.09831
					0.425	0.355		0.997191
				WT+S34D	0.654	0.584	0.5775	1.64045	1.62219
					0.641	0.571		1.60393
			EXP2
				sample	OD@490nm	minus blank	average	fold change	fold change average
				Blank	0.059
			KO CGNs	KO+Vector	0.387	0.328	0.3245	1	1
					0.38	0.321		1
				KO+RhoGDI WT	0.279	0.22	0.2125	0.617978	0.59691
					0.264	0.205		0.575843
				KO+S34D	0.269	0.21	0.2185	0.589888	0.613764
					0.286	0.227		0.63764
			WT CGNs	WT+Vector	0.467	0.408	0.414	1.14607	1.16292
					0.479	0.42		1.17978
				WT+RhoGDI WT	0.429	0.37	0.3795	1.03933	1.06601
					0.448	0.389		1.0927
				WT+S34D	0.611	0.552	0.536	1.55056	1.50562
					0.579	0.52		1.46067
			EXP3
				sample	OD@490nm	minus blank	average	fold change	fold change average
				Blank	0.06
			KO CGNs	KO+Vector	0.401	0.341	0.345	1	1
					0.409	0.349		1
				KO+RhoGDI WT	0.303	0.243	0.165333	0.704348	0.753602
					0.341	0.281		0.802857
				KO+S34D	0.29	0.23	0.158667	0.657143	0.671429
					0.3	0.24		0.685714
			WT CGNs	WT+Vector	0.509	0.449	0.475	1.28286	1.24429
					0.482	0.422		1.20571
				WT+RhoGDI WT	0.467	0.407	0.406	1.16286	1.10286
					0.425	0.365		1.04286
				WT+S34D	0.554	0.494	0.567333	1.41143	1.43
					0.567	0.507		1.44857
