# Supplementary material for: RhoGDI phosphorylation by PKC promotes its interaction with death receptor p75NTR to gate axon growth and neuron survival
Source: EMBO Rep. 2024 Jan 22;25(3):30. doi: 10.1038/s44319-024-00064-2 (PMC10933337; doi:10.1038/s44319-024-00064-2)
Supplement: Supplementary file 5 — Source Data Fig. 1 [file 44319_2024_64_MOESM5_ESM.zip › 1K/RhoA-GTP -:+ PMA.xlsx]

## Sheet: Sheet1
		2022-05-01	KO vs WT p75 CGN -/+PMA
		EXP1	/+PMA	OD 490nm	Minus blank	blank average	Fold change
			BLANK	0.055		0.0566667
				0.059
				0.056
			KO	0.55	0.494	0.496	1
				0.561	0.505
				0.545	0.489
			KO+PMA	0.685	0.629	0.594	1.19758
				0.579	0.523
				0.686	0.63
			WT	0.819	0.763	0.789667	1.59207
				0.896	0.84
				0.822	0.766
			WT+PMA	1.587	1.531	1.40133	2.82527
				1.233	1.177
				1.552	1.496
		EXP2	/+PMA	OD 490nm	Minus blank	blank average	Fold change
			BLANK	0.102		0.105667
				0.11
				0.105
			KO	0.85	0.794	0.770667	1
				0.801	0.745
				0.829	0.773
			KO+PMA	0.882	0.826	0.822333	1.06704
				0.871	0.815
				0.882	0.826
			WT	1.112	1.056	1.053	1.36635
				0.911	0.855
				1.304	1.248
			WT+PMA	1.662	1.606	1.64067	2.12889
				1.746	1.69
				1.682	1.626
		EXP3	/+PMA	OD 490nm	Minus blank	blank average	Fold change
			BLANK	0.119		0.118333
				0.119
				0.117
			KO	0.691	0.635	0.642667	1
				0.706	0.65
				0.699	0.643
			KO+PMA	0.759	0.703	0.737	1.14678
				0.795	0.739
				0.825	0.769
			WT	0.989	0.933	0.899333	1.39938
				0.896	0.84
				0.981	0.925
			WT+PMA	1.587	1.531	1.562	2.4305
				1.721	1.665
				1.546	1.49
