# Supplementary material for: RhoGDI phosphorylation by PKC promotes its interaction with death receptor p75NTR to gate axon growth and neuron survival
Source: EMBO Rep. 2024 Jan 22;25(3):30. doi: 10.1038/s44319-024-00064-2 (PMC10933337; doi:10.1038/s44319-024-00064-2)
Supplement: Supplementary file 5 — Source Data Fig. 1 [file 44319_2024_64_MOESM5_ESM.zip › 1L/RhoA GTP (fold change) GO6976:PMA.xlsx]

## Sheet: Sheet1
	EXP1
		sample	OD@490nm	minus blank	average	fold change	fold change average
		Blank	0.07
	untreated	WT+Vector	0.509	0.439	0.4415	1	1
			0.514	0.444		1
		WT+RhoGDI WT	0.497	0.427	0.391	0.967157	0.885617
			0.425	0.355		0.804077
		WT+S34D	0.654	0.584	0.5775	1.32276	1.30804
			0.641	0.571		1.29332
	plus GO6976	WT+Vector	0.311	0.241	0.244	0.545866	0.552661
			0.317	0.247		0.559456
		WT+RhoGDI WT	0.309	0.239	0.234	0.541336	0.530011
			0.299	0.229		0.518686
		WT+S34D	0.634	0.564	0.5575	1.27746	1.26274
			0.621	0.551		1.24802
	plus PMA	WT+Vector	0.649	0.579	0.5765	1.31144	1.31144
			0.644	0.574		1.30011
		WT+RhoGDI WT	0.691	0.621	0.613	1.40657	1.40657
			0.675	0.605		1.37033
		WT+S34D	0.681	0.611	0.591	1.38392	1.38392
			0.641	0.571		1.29332
	EXP2
		sample	OD@490nm	minus blank	average	fold change	fold change average
		Blank	0.059
	Untreated	WT+Vector	0.467	0.408	0.414	1	1
			0.479	0.42		1
		WT+RhoGDI WT	0.429	0.37	0.3795	0.89372	0.916667
			0.448	0.389		0.939614
		WT+S34D	0.611	0.552	0.536	1.33333	1.29469
			0.579	0.52		1.25604
	plus GO6976	WT+Vector	0.377	0.318	0.309	0.768116	0.746377
			0.359	0.3		0.724638
		WT+RhoGDI WT	0.336	0.277	0.28	0.669082	0.676329
			0.342	0.283		0.683575
		WT+S34D	0.615	0.556	0.5605	1.343	1.35386
			0.624	0.565		1.36473
	plus PMA	WT+Vector	0.623	0.564	0.562	1.36232	1.35749
			0.619	0.56		1.35266
		WT+RhoGDI WT	0.596	0.537	0.5505	1.2971	1.32971
			0.623	0.564		1.36232
		WT+S34D	0.624	0.565	0.5625	1.36473	1.3587
			0.619	0.56		1.35266
	EXP3
		sample	OD@490nm	minus blank	average	fold change	fold change average
		Blank	0.057
	untreated	WT+Vector	0.362	0.302	0.3115	1	1
			0.381	0.321		1
		WT+RhoGDI WT	0.311	0.251	0.165333	0.807074	0.790997
			0.301	0.241		0.77492
		WT+S34D	0.594	0.534	0.158667	1.71704	1.70579
			0.587	0.527		1.69453
	plus GO6976	WT+Vector	0.303	0.243	0.475	0.694286	0.708571
			0.313	0.253		0.722857
		WT+RhoGDI WT	0.326	0.266	0.406	0.76	0.75
			0.319	0.259		0.74
		WT+S34D	0.534	0.474	0.567333	1.35429	1.38714
			0.557	0.497		1.42
	plus PMA	WT+Vector	0.489	0.429	0.475	1.37942	1.3955
			0.499	0.439		1.41158
		WT+RhoGDI WT	0.478	0.418	0.406	1.34405	1.37781
			0.499	0.439		1.41158
		WT+S34D	0.498	0.438	0.567333	1.40836	1.3955
			0.49	0.43		1.38264
