# Supplementary material for: RhoGDI phosphorylation by PKC promotes its interaction with death receptor p75NTR to gate axon growth and neuron survival
Source: EMBO Rep. 2024 Jan 22;25(3):30. doi: 10.1038/s44319-024-00064-2 (PMC10933337; doi:10.1038/s44319-024-00064-2)
Supplement: Supplementary file 6 — Source Data Fig. 2 [file 44319_2024_64_MOESM6_ESM.zip]

Archive with 50 entries (41 files):
- 2A/
- __MACOSX/._2A
- 2A/IP RhoA:IB HA (RhoA).jpg
- __MACOSX/2A/._IP RhoA:IB HA (RhoA).jpg
- 2A/IP RhoA:IB Flag (RhoGDI).jpeg
- __MACOSX/2A/._IP RhoA:IB Flag (RhoGDI).jpeg
- 2B/
- __MACOSX/._2B
- 2B/IP RhoA:IB HA (RhoA).jpg
- __MACOSX/2B/._IP RhoA:IB HA (RhoA).jpg
- 2B/IP RhoA:IB Flag (RhoGDI).jpg
- __MACOSX/2B/._IP RhoA:IB Flag (RhoGDI).jpg
- 2C/
- __MACOSX/._2C
- 2C/OD RhoGDI:RhoA (fold change).xls
- __MACOSX/2C/._OD RhoGDI:RhoA (fold change).xls
- 2D/
- __MACOSX/._2D
- 2D/IP Flag:IB HA (RhoA).jpg
- __MACOSX/2D/._IP Flag:IB HA (RhoA).jpg
- 2D/IP Flag:IB RhoGDI.jpg
- __MACOSX/2D/._IP Flag:IB RhoGDI.jpg
- 2E/
- __MACOSX/._2E
- 2E/IP Flag (RhoGDI):IB P-Ser96 RhoGDI.jpeg
- __MACOSX/2E/._IP Flag (RhoGDI):IB P-Ser96 RhoGDI.jpeg
- 2E/IP Flag:IB RhoGDI.jpeg
- __MACOSX/2E/._IP Flag:IB RhoGDI.jpeg
- 2F/
- __MACOSX/._2F
- 2F/IP RhoGDI:IB RhoGDI.jpeg
- __MACOSX/2F/._IP RhoGDI:IB RhoGDI.jpeg
- 2F/IP RhoGDI:IB P-Ser96 RhoGDI.jpeg
- __MACOSX/2F/._IP RhoGDI:IB P-Ser96 RhoGDI.jpeg
- 2G/
- __MACOSX/._2G
- 2G/IP RhoGDI:IB RhoGDI.jpeg
- __MACOSX/2G/._IP RhoGDI:IB RhoGDI.jpeg
- 2G/IP RhoGDI:IB P-Ser96 RhoGDI.jpg
- __MACOSX/2G/._IP RhoGDI:IB P-Ser96 RhoGDI.jpg
- 2H/
- __MACOSX/._2H
- 2H/IP Flab:IB P-Ser96 RhoGDI.jpg
- __MACOSX/2H/._IP Flab:IB P-Ser96 RhoGDI.jpg
- 2H/IP Flag:IB RhoGDI.jpg
- __MACOSX/2H/._IP Flag:IB RhoGDI.jpg
- 2I/
- __MACOSX/._2I
- 2I/RhoA-GTP (Fold change).xlsx
- __MACOSX/2I/._RhoA-GTP (Fold change).xlsx
