# Supplementary material for: RhoGDI phosphorylation by PKC promotes its interaction with death receptor p75NTR to gate axon growth and neuron survival
Source: EMBO Rep. 2024 Jan 22;25(3):30. doi: 10.1038/s44319-024-00064-2 (PMC10933337; doi:10.1038/s44319-024-00064-2)
Supplement: Supplementary file 6 — Source Data Fig. 2 [file 44319_2024_64_MOESM6_ESM.zip › 2C/OD RhoGDI:RhoA (fold change).xls]

## Sheet: Shapes
	EXP1	S96A/S96D
	Image Name	Channel	Name	Signal	Total	Area	Bkgnd.	Type
	2C IP RhoA. IB RhoA.jpg	G	1	7029	2574346	20651	125	Signal	Background
	2C IP RhoA. IB RhoA WT.jpg	G	2	355658	3641783	26289	125	Signal
	2C IP RhoA. IB RhoA WT.jpg	G	3	380639	2881764	20009	125	Signal
	2C IP RhoA. IB RhoA 96D.jpg	G	4	404072	3209072	22440	125	Signal
	2C IP RhoA. IB RhoA 96A.jpg	G	5	417039	4028414	28891	125	Signal
	2C IP RhoA. IB RhoA.jpg
	2C IP RhoA. IB RhoA WT.jpg			348629
	2C IP RhoA. IB RhoA WT.jpg			373610
	2C IP RhoA. IB RhoA 96D.jpg			397043
	2C IP RhoA. IB RhoA 96A.jpg			410010
	2C IP RhoA. IB flag RhoGDI background.jpg	G	1	1038	2973087	28875	103	Signal
	2C IP RhoA. IB flag RhoGDI WT.jpg	G	2	578076	3552201	28875	103	Signal
	2C IP RhoA. IB flag RhoGDI 96D.jpg	G	3	148462	2550628	23322	103	Signal
	2C IP RhoA. IB flag RhoGDI 96A.jpg	G	4	946209	6653851	55414	103	Signal
	2C IP RhoA. IB flag RhoGDI background.jpg
	2C IP RhoA. IB flag RhoGDI WT.jpg			577038
	2C IP RhoA. IB flag RhoGDI 96D.jpg			147424
	2C IP RhoA. IB flag RhoGDI 96A.jpg			945171
				Ratio	Fold change
	2C IP RhoA. IB flag RhoGDI WT.jpg			1.54449	1
	2C IP RhoA. IB flag RhoGDI 96D.jpg			0.371305	0.240406
	2C IP RhoA. IB flag RhoGDI 96A.jpg			2.30524	1.49255
	EXP2
	2C IP RhoA. IB RhoA background.jpg	G	1	3305	4715695	28600	165	Signal
	2C IP RhoA. IB RhoA WT.jpg	G	2	676940	4684940	24000	167	Signal
	2C IP RhoA. IB RhoA WT.jpg	G	3	729412	5460487	29025	163	Signal
	2C IP RhoA. IB RhoA 96D.jpg	G	4	749486	5799836	31175	162	Signal
	2C IP RhoA. IB RhoA 96A.jpg	G	5	533488	5207513	28675	163	Signal
	Minus background
	2C IP RhoA. IB RhoA WT.jpg			673635
	2C IP RhoA. IB RhoA WT.jpg			726107
	2C IP RhoA. IB RhoA 96D.jpg			746181
	2C IP RhoA. IB RhoA 96A.jpg			530183
	2C IP RhoA. IB flag RhoGDI background.jpg	G	1	6723	3257277	20400	160	Signal
	2C IP RhoA. IB flag RhoGDI WT.jpg	G	2	799503	5474103	29400	159	Signal
	2C IP RhoA. IB flag RhoGDI 96D.jpg	G	3	254019	5431019	31500	158	Signal
	2C IP RhoA. IB flag RhoGDI 96A.jpg	G	4	1167904	11299654	64125	158	Signal
	Minus background
	2C IP RhoA. IB flag RhoGDI background.jpg
	2C IP RhoA. IB flag RhoGDI WT.jpg			792780
	2C IP RhoA. IB flag RhoGDI 96D.jpg			247296
	2C IP RhoA. IB flag RhoGDI 96A.jpg			1161181
				RATIO	Fold change
	2C IP RhoA. IB flag RhoGDI WT.jpg			1.09182	1
	2C IP RhoA. IB flag RhoGDI 96D.jpg			0.331416	0.303543
	2C IP RhoA. IB flag RhoGDI 96A.jpg			2.19015	2.00596
	EXP3
	2C IP RhoA. IB RhoA background.jpg	G	1	8724	3944302	25669	154	Signal
	2C IP RhoA. IB RhoA WT.jpg	G	2	447435	6772336	42449	149	Signal
	2C IP RhoA. IB RhoA WT.jpg	G	3	416992	5322235	33369	147	Signal
	2C IP RhoA. IB RhoA 96D.jpg	G	4	436361	6149021	38340	149	Signal
	2C IP RhoA. IB RhoA 96A.jpg	G	5	405721	6054162	37909	149	Signal
	Minus background
	2C IP RhoA. IB RhoA WT.jpg			438711
	2C IP RhoA. IB RhoA WT.jpg			408268
	2C IP RhoA. IB RhoA 96D.jpg			427637
	2C IP RhoA. IB RhoA 96A.jpg			396997
	2C IP RhoA. IB flag RhoGDI background.jpg	G	1	7234	3082266	18500	167	Signal
	2C IP RhoA. IB flag RhoGDI WT.jpg	G	2	243622	3983622	22000	170	Signal
	2C IP RhoA. IB flag RhoGDI 96D.jpg	G	3	74193	3279318	19425	165	Signal
	2C IP RhoA. IB flag RhoGDI 96A.jpg	G	4	672016	9302016	49000	170	Signal
	2C IP RhoA. IB flag RhoGDI background.jpg
	2C IP RhoA. IB flag RhoGDI WT.jpg			236388
	2C IP RhoA. IB flag RhoGDI 96D.jpg			66959
	2C IP RhoA. IB flag RhoGDI 96A.jpg			664782
				RATIO	Fold change
	2C IP RhoA. IB flag RhoGDI WT.jpg			0.579002	1
	2C IP RhoA. IB flag RhoGDI 96D.jpg			0.156579	0.270429
	2C IP RhoA. IB flag RhoGDI 96A.jpg			1.67453	2.89209
	Fold change	EXP1	EXP2	EXP3
	WT	1	1	1
	S96D	0.240406	0.303543	0.270429
	S96A	1.49255	2.00596	2.89209
