# Supplementary material for: RhoGDI phosphorylation by PKC promotes its interaction with death receptor p75NTR to gate axon growth and neuron survival
Source: EMBO Rep. 2024 Jan 22;25(3):30. doi: 10.1038/s44319-024-00064-2 (PMC10933337; doi:10.1038/s44319-024-00064-2)
Supplement: Supplementary file 6 — Source Data Fig. 2 [file 44319_2024_64_MOESM6_ESM.zip › 2I/RhoA-GTP (Fold change).xlsx]

## Sheet: Sheet1
		EXP1
		2022-05-01	KO and WT p75
			p75NTR	RhoGDI	OD @490nm	Minus blank	Average	Fold change
			Blank	Blank	0.04	0.0416667
					0.044
					0.041
			KO	V	0.896	0.841	0.843	1
					0.882	0.827
					0.916	0.861
			WT	V	1.526	1.471	1.21933	1.24422
					1.238	1.183
					1.059	1.004
			KO	WT	0.59	0.535	0.562333	0.57381
					0.611	0.556
					0.651	0.596
			WT	WT	2.102	2.047	2.00933	2.05034
					2.017	1.962
					2.074	2.019
			KO	96A	0.669	0.614	0.578	0.589796
					0.64	0.585
					0.59	0.535
			WT	96A	0.627	0.572	0.597667	0.609864
					0.688	0.633
					0.643	0.588
			KO	96D	2.066	2.026	2.09133	2.13401
					2.209	2.169
					2.119	2.079
			WT	96D	2.161	2.121	2.12367	2.16701
					2.103	2.063
					2.227	2.187
		EXP2
		2022-06-01	KO and WT p75
			p75NTR	RhoGDI	OD @490nm	Minus blank	Average	Fold change
			Blank	Blank	0.08	0.0856667
					0.091
					0.086
			KO	V	0.919	0.834	0.822667	1
					0.897	0.812
					0.907	0.822
			WT	V	1.299	1.214	1.23433	1.25952
					1.33	1.245
					1.329	1.244
			KO	WT	0.468	0.383	0.410667	0.419048
					0.529	0.444
					0.49	0.405
			WT	WT	1.802	1.717	1.816	1.85306
					2.117	2.032
					1.784	1.699
			KO	96A	0.694	0.609	0.679	0.692857
					0.802	0.717
					0.796	0.711
			WT	96A	0.764	0.679	0.629	0.641837
					0.716	0.631
					0.662	0.577
			KO	96D	2.006	1.921	1.99433	2.03503
					2.145	2.06
					2.087	2.002
			WT	96D	2.135	2.05	2.092	2.13469
					2.289	2.204
					2.107	2.022
		EXP3
		2022-07-01	KO and WT p75
			p75NTR	RhoGDI	OD @490nm	Minus blank	Average	Fold change
			Blank	Blank	0.066	0.065
					0.061
					0.068
			KO	V	0.901	0.846	0.851	1
					0.928	0.873
					0.889	0.834
			WT	V	1.248	1.193	1.23133	1.25646
					1.392	1.337
					1.219	1.164
			KO	WT	0.704	0.649	0.653	0.666327
					0.719	0.664
					0.701	0.646
			WT	WT	1.482	1.427	1.40167	1.43027
					1.497	1.442
					1.391	1.336
			KO	96A	0.694	0.639	0.709	0.723469
					0.802	0.747
					0.796	0.741
			WT	96A	0.699	0.644	0.665333	0.678912
					0.77	0.715
					0.692	0.637
			KO	96D	1.893	1.828	1.88367	1.92211
					1.901	1.836
					2.052	1.987
			WT	96D	2.026	2.161	2.161	2.2051
					1.98	2.103
					2.075	2.227
