# Supplementary material for: RhoGDI phosphorylation by PKC promotes its interaction with death receptor p75NTR to gate axon growth and neuron survival
Source: EMBO Rep. 2024 Jan 22;25(3):30. doi: 10.1038/s44319-024-00064-2 (PMC10933337; doi:10.1038/s44319-024-00064-2)
Supplement: Supplementary file 7 — Source Data Fig. 3 [file 44319_2024_64_MOESM7_ESM.zip]

Archive with 26 entries (21 files):
- 3B/
- __MACOSX/._3B
- 3B/IP p75NTR:IB Flag (RhoGDI).jpeg
- __MACOSX/3B/._IP p75NTR:IB Flag (RhoGDI).jpeg
- 3B/IP p75NTR:IB p75NTR.jpeg
- __MACOSX/3B/._IP p75NTR:IB p75NTR.jpeg
- 3C/
- __MACOSX/._3C
- 3C/OD RhoGDI:p75NTR (fold change).xls
- __MACOSX/3C/._OD RhoGDI:p75NTR (fold change).xls
- 3E/
- __MACOSX/._3E
- 3E/IP p75NTR:IB p75NTR.jpg
- __MACOSX/3E/._IP p75NTR:IB p75NTR.jpg
- 3E/IP p75NTR:IB Flag (RhoGDI).jpg
- __MACOSX/3E/._IP p75NTR:IB Flag (RhoGDI).jpg
- 3F/
- __MACOSX/._3F
- 3F/IP p75NTR:IB RhoGDI.jpg
- __MACOSX/3F/._IP p75NTR:IB RhoGDI.jpg
- 3F/IP p75NTR:IB p75NTR.jpg
- __MACOSX/3F/._IP p75NTR:IB p75NTR.jpg
- 3G/
- __MACOSX/._3G
- 3G/RhoA-GTP (fold change).xlsx
- __MACOSX/3G/._RhoA-GTP (fold change).xlsx
