# Supplementary material for: RhoGDI phosphorylation by PKC promotes its interaction with death receptor p75NTR to gate axon growth and neuron survival
Source: EMBO Rep. 2024 Jan 22;25(3):30. doi: 10.1038/s44319-024-00064-2 (PMC10933337; doi:10.1038/s44319-024-00064-2)
Supplement: Supplementary file 7 — Source Data Fig. 3 [file 44319_2024_64_MOESM7_ESM.zip › 3C/OD RhoGDI:p75NTR (fold change).xls]

## Sheet: Shapes Table Export
IP p75NTR IB RhoGDI Delta 59/-/+ PMA	EXP1
	Image Name	Channel	Name	Signal	minus Background
	WT RhoGDI -PMA.jpg	G	00001	506412	491675
	WT RhoGDI +PMA.jpg	G	00002	996004	981267
	S34A RhoGDI -PMA.jpg	G	00003	85031	70294
	S34A RhoGDI+PMA.jpg	G	00004	88493	73756
	RhoGDI DELTA 59 -PMA.jpg	G	00005	117962	103225
	RhoGDI DELTA 59 +PMA.jpg	G	00006	113909	99172
	Background.jpg	G	00007	14737
			Name
	IP P75/WT -PMA.jpg	G	00001	1570191	1546726
	IP P75 WT + PMA .jpg	G	00002	1576311	1552846
	IP P75 S34A -PMA.jpg	G	00003	1457066	1433601
	IP P75 S34A +PMA.jpg	G	00004	1721047	1697582
	IP P75 DELTA 59 -PMA.jpg	G	00005	1478565	1455100
	IP P75 DELTA 59 +PMA.jpg	G	00006	1469040	1445575
	Background	G	00007	23465	0
	Ratio					Fold change
	IP P75/WT -PMA.jpg				0.317881	1
	IP P75 WT + PMA .jpg				0.631915	1.9879
	IP P75 S34A -PMA.jpg				0.0490332	0.15425
	IP P75 S34A +PMA.jpg				0.0434477	0.136679
	IP P75 DELTA 59 -PMA.jpg				0.0709401	0.223166
	IP P75 DELTA 59 +PMA.jpg				0.0686038	0.215816
	EXP2
	Image Name	Channel	Name	Signal	minus Background
	WT RhoGDI -PMA.jpg	G	00001	602284	585038
	WT RhoGDI +PMA.jpg	G	00002	754162	736916
	S34A RhoGDI -PMA.jpg	G	00003	91102	73856
	S34A RhoGDI+PMA.jpg	G	00004	93019	75773
	RhoGDI DELTA 59 -PMA.jpg	G	00005	120834	103588
	RhoGDI DELTA 59 +PMA.jpg	G	00006	119033	101787
	Background.jpg	G	00007	17246
			Name
	IP P75/WT -PMA.jpg	G	00001	1867208	1837466
	IP P75 WT + PMA .jpg	G	00002	1780765	1751023
	IP P75 S34A -PMA.jpg	G	00003	1799278	1769536
	IP P75 S34A +PMA.jpg	G	00004	1856420	1826678
	IP P75 DELTA 59 -PMA.jpg	G	00005	1694427	1664685
	IP P75 DELTA 59 +PMA.jpg	G	00006	1655730	1625988
	Background	G	00007	29742
	Ratio					Fold change
	IP P75/WT -PMA.jpg				0.318394	1
	IP P75 WT + PMA .jpg				0.420849	2.37615
	IP P75 S34A -PMA.jpg				0.0417375	0.131088
	IP P75 S34A +PMA.jpg				0.0414813	0.130283
	IP P75 DELTA 59 -PMA.jpg				0.0622268	0.19544
	IP P75 DELTA 59 +PMA.jpg				0.0626001	0.196612
	EXP3
	Image Name	Channel	Name	Signal	minus Background
	WT RhoGDI -PMA.jpg	G	00001	51229	39308
	WT RhoGDI +PMA.jpg	G	00002	107224	95303
	S34A RhoGDI -PMA.jpg	G	00003	20090	8169
	S34A RhoGDI+PMA.jpg	G	00004	21088	9167
	RhoGDI DELTA 59 -PMA.jpg	G	00005	21226	9305
	RhoGDI DELTA 59 +PMA.jpg	G	00006	20733	8812
	Background.jpg	G	00007	11921
			Name
	IP P75/WT -PMA.jpg	G	00001	1699564	1671253
	IP P75 WT + PMA .jpg	G	00002	1722833	1694522
	IP P75 S34A -PMA.jpg	G	00003	1797886	1769575
	IP P75 S34A +PMA.jpg	G	00004	1883497	1855186
	IP P75 DELTA 59 -PMA.jpg	G	00005	1789756	1761445
	IP P75 DELTA 59 +PMA.jpg	G	00006	1720523	1692212
	Background	G	00007	28311
	Ratio					Fold change
	IP P75/WT -PMA.jpg				0.0235201	1
	IP P75 WT + PMA .jpg				0.0562418	2.39123
	IP P75 S34A -PMA.jpg				0.00461636	0.196273
	IP P75 S34A +PMA.jpg				0.00494128	0.210088
	IP P75 DELTA 59 -PMA.jpg				0.00528259	0.224599
	IP P75 DELTA 59 +PMA.jpg				0.00520739	0.221402
