# Supplementary material for: RhoGDI phosphorylation by PKC promotes its interaction with death receptor p75NTR to gate axon growth and neuron survival
Source: EMBO Rep. 2024 Jan 22;25(3):30. doi: 10.1038/s44319-024-00064-2 (PMC10933337; doi:10.1038/s44319-024-00064-2)
Supplement: Supplementary file 7 — Source Data Fig. 3 [file 44319_2024_64_MOESM7_ESM.zip › 3G/RhoA-GTP (fold change).xlsx]

## Sheet: Sheet1
	RhoGDI S34 Peptide
		EXP1
		p-S34 PEPTIDE RhoA GLISA
			OD 490nm	average	minus blank	average	fold change
		BLANK	0.156	0.1525
			0.149
		KO	0.541		0.3885	0.390167	1
			0.535		0.3825
			0.552		0.3995
		KO+PEPTIDE	0.553		0.4005	0.3815	0.977787
			0.523		0.3705
			0.526		0.3735
		WT	0.799		0.6465	0.585833	1.5015
			0.692		0.5395
			0.724		0.5715
		WT+PEPTIDE	0.616		0.4635	0.411167	1.05382
			0.502		0.3495
			0.573		0.4205
		EXP2
		p-S34 PEPTIDE RhoA GLISA
			OD 490nm	average	minus blank	average	fold change
		BLANK	0.152	0.1525
			0.153
		KO	0.539		0.3865	0.3985	1
			0.552		0.3995
			0.562		0.4095
		KO+PEPTIDE	0.51		0.3575	0.3675	0.922208
			0.526		0.3735
			0.524		0.3715
		WT	0.718		0.5655	0.5785	1.45169
			0.704		0.5515
			0.771		0.6185
		WT+PEPTIDE	0.569		0.4165	0.444833	1.11627
			0.609		0.4565
			0.614		0.4615
		EXP3
		p-S34 PEPTIDE RhoA GLISA
			OD 490nm	average	minus blank	average	fold change
		BLANK	0.144	0.145
			0.146
		KO	0.521		0.376	0.362	1
			0.507		0.362
			0.493		0.348
		KO+PEPTIDE	0.539		0.394	0.355667	0.982505
			0.528		0.383
			0.435		0.29
		WT	0.699		0.554	0.572	1.58011
			0.723		0.578
			0.729		0.584
		WT+PEPTIDE	0.504		0.359	0.395333	1.09208
			0.599		0.454
			0.518		0.373
