# Supplementary material for: RhoGDI phosphorylation by PKC promotes its interaction with death receptor p75NTR to gate axon growth and neuron survival
Source: EMBO Rep. 2024 Jan 22;25(3):30. doi: 10.1038/s44319-024-00064-2 (PMC10933337; doi:10.1038/s44319-024-00064-2)
Supplement: Supplementary file 8 — Source Data Fig. 4 [file 44319_2024_64_MOESM8_ESM.zip]

Archive with 78 entries (64 files):
- 4B/
- __MACOSX/._4B
- 4B/IP p75NTR:IB p75NTR.jpg
- __MACOSX/4B/._IP p75NTR:IB p75NTR.jpg
- 4B/IP p75NTR:IB Flag (RhoGDI).jpg
- __MACOSX/4B/._IP p75NTR:IB Flag (RhoGDI).jpg
- 4C/
- __MACOSX/._4C
- 4C/IP p75NTR:IB p75NTR.jpg
- __MACOSX/4C/._IP p75NTR:IB p75NTR.jpg
- 4C/IP p75NTR:IB Flag (RhoGDI).jpg
- __MACOSX/4C/._IP p75NTR:IB Flag (RhoGDI).jpg
- 4D/
- __MACOSX/._4D
- 4D/IP HA:IB HA (p75NTR).jpg
- __MACOSX/4D/._IP HA:IB HA (p75NTR).jpg
- 4D/IP HA(p75NTR):IB Flag (RhoGDI).jpg
- __MACOSX/4D/._IP HA(p75NTR):IB Flag (RhoGDI).jpg
- 4E/
- __MACOSX/._4E
- 4E/IP p75NTR: IB p75NTR.jpg
- __MACOSX/4E/._IP p75NTR: IB p75NTR.jpg
- 4E/IP p75NTR:IB Flag (RhoGDI).jpg
- __MACOSX/4E/._IP p75NTR:IB Flag (RhoGDI).jpg
- 4F/
- __MACOSX/._4F
- 4F/OD RhoGDI:p75NTR (fold change).xls
- __MACOSX/4F/._OD RhoGDI:p75NTR (fold change).xls
- 4G/
- __MACOSX/._4G
- 4G/IP p75NTR:IB p75NTR.jpg
- __MACOSX/4G/._IP p75NTR:IB p75NTR.jpg
- 4G/IP p75NTR:IB Flag (RhoGDI).jpg
- __MACOSX/4G/._IP p75NTR:IB Flag (RhoGDI).jpg
- 4H/
- __MACOSX/._4H
- 4H/IP Flag (RhoGDI):IB RhoGDI.jpg
- __MACOSX/4H/._IP Flag (RhoGDI):IB RhoGDI.jpg
- 4H/IP Flag (RhoGDI):IB p75NTR.jpg
- __MACOSX/4H/._IP Flag (RhoGDI):IB p75NTR.jpg
- 4H/IP Flag (RhoGDI):IB HA (RhoA).jpg
- __MACOSX/4H/._IP Flag (RhoGDI):IB HA (RhoA).jpg
- 4I/
- __MACOSX/._4I
- 4I/RhoA-GTP (fold change).xlsx
- __MACOSX/4I/._RhoA-GTP (fold change).xlsx
- 4J/
- __MACOSX/._4J
- 4J/IP HA (p75NTR):IB RhoGDI.jpg
- __MACOSX/4J/._IP HA (p75NTR):IB RhoGDI.jpg
- 4J/IP HA (p75NTR):IB p75NTR.jpg
- __MACOSX/4J/._IP HA (p75NTR):IB p75NTR.jpg
- 4K/
- __MACOSX/._4K
- 4K/p75NTR K303A/
- __MACOSX/4K/._p75NTR K303A
- 4K/p75NTR WT/
- __MACOSX/4K/._p75NTR WT
- 4K/p75NTR K303A/K303A PLA.jpg
- __MACOSX/4K/p75NTR K303A/._K303A PLA.jpg
- 4K/p75NTR K303A/K303A Dapi.jpg
- __MACOSX/4K/p75NTR K303A/._K303A Dapi.jpg
- 4K/p75NTR K303A/K303A GFP.jpg
- __MACOSX/4K/p75NTR K303A/._K303A GFP.jpg
- 4K/p75NTR WT/WT GFP.jpg
- __MACOSX/4K/p75NTR WT/._WT GFP.jpg
- 4K/p75NTR WT/WT Dapi.jpg
- __MACOSX/4K/p75NTR WT/._WT Dapi.jpg
- 4K/p75NTR WT/WT PLA.jpg
- __MACOSX/4K/p75NTR WT/._WT PLA.jpg
- 4L/
- __MACOSX/._4L
- 4L/4L.xlsx
- __MACOSX/4L/._4L.xlsx
- 4M/
- __MACOSX/._4M
- 4M/Fold change RhoA - GTP.xlsx
- __MACOSX/4M/._Fold change RhoA - GTP.xlsx
