# Supplementary material for: RhoGDI phosphorylation by PKC promotes its interaction with death receptor p75NTR to gate axon growth and neuron survival
Source: EMBO Rep. 2024 Jan 22;25(3):30. doi: 10.1038/s44319-024-00064-2 (PMC10933337; doi:10.1038/s44319-024-00064-2)
Supplement: Supplementary file 8 — Source Data Fig. 4 [file 44319_2024_64_MOESM8_ESM.zip › 4F/OD RhoGDI:p75NTR (fold change).xls]

## Sheet: Shapes
EXPERIMENT 1
Image Name	Channel	Name	Signal	Total	Area	Bkgnd.	Type
IP p75 IB p75 vector control.jpg	B	00001	3933	2444331	13832	177	Signal
IP p75 IB p75 minus p75/WT RhoGDI.jpg	B	00002	2862	2952684	16698	177	Signal
IP p75 IB p75 only p75.jpg	B	00003	653519	3151981	21500	177	Signal
IP p75 IB p75 WT/WT.jpg	B	00004	723965	3320131	22848	177	Signal
IP p75 IB p75 K303A/RhoGDI WT.jpg	B	00005	697663	2895905	20418	176	Signal
IP p75 IB p75 WT/ S34D.jpg	B	00006	814357	2952395	21402	176	Signal
IP p75 IB p75 K303A/S34D.jpg	B	00007	849017	2938533	21586	175	Signal
IP p75 IB p75 WT/ S34A.jpg	B	00008	802942	2622158	19572	175	Signal
IP p75 IB p75 K303A S34A.jpg	B	00009	617323	3881861	23859	176	Signal
minus background
IP p75 IB p75 only p75.jpg			650122
IP p75 IB p75 WT/WT.jpg			723965
IP p75 IB p75 K303A/RhoGDI WT.jpg			697663
IP p75 IB p75 WT/ S34D.jpg			814357
IP p75 IB p75 K303A/S34D.jpg			849017
IP p75 IB p75 WT/ S34A.jpg			802942
IP p75 IB p75 K303A S34A.jpg			617323
	Channel	Name	Signal	Total	Area	Bkgnd.	Type
IP p75 IB flag only p75.jpg	B	00001	3648	752730	4347	174	Signal
IP p75 IB flag WT/WT.jpg	B	00002	110825	981547	6278	174	Signal
IP p75 IBflag K303A/RhoGDI WT.jpg	B	00003	18074	1067164	6237	174	Signal
IP p75 IB flag WT/ S34D.jpg	B	00004	186309	898735	6006	174	Signal
IP p75 IB flag K303A/S34D.jpg	B	00005	22141	988411	5848	174	Signal
IP p75 IB flag WT/ S34A.jpg	B	00006	50250	914406	5544	174	Signal
IP p75 IB flag K303A S34A.jpg	B	00007	15034	1013566	5832	175	Signal
minus background
IP p75 IB flag WT/WT.jpg			107177
IP p75 IBflag K303A/RhoGDI WT.jpg			14426
IP p75 IB flag WT/ S34D.jpg			182661
IP p75 IB flag K303A/S34D.jpg			18493
IP p75 IB flag WT/ S34A.jpg			46602
IP p75 IB flag K303A S34A.jpg			11386
Ratio flag/p75				Fold change
IP p75 IB flag WT/WT.jpg			0.148042	1
IP p75 IBflag K303A/RhoGDI WT.jpg			0.0206776	0.139674
IP p75 IB flag WT/ S34D.jpg			0.224301	1.51512
IP p75 IB flag K303A/S34D.jpg			0.0217817	0.147132
IP p75 IB flag WT/ S34A.jpg			0.0580391	0.392045
IP p75 IB flag K303A S34A.jpg			0.0184442	0.124588
EXPERIMENT 2
IP p75 IB p75 vector control.jpg
IP p75 IB p75 minus p75/WT RhoGDI.jpg	G	00001	7863	4073403	32391	126	Signal
IP p75 IB p75 only p75.jpg	G	00002	732329	5044175	34221	126	Signal
IP p75 IB p75 WT/WT.jpg	G	00003	1314812	5765006	35319	126	Signal
IP p75 IB p75 K303A/RhoGDI WT.jpg	G	00004	1358853	5739873	34770	126	Signal
IP p75 IB p75 WT/ S34D.jpg	G	00005	1220648	5461808	33660	126	Signal
IP p75 IB p75 K303A/S34D.jpg	G	00006	1357966	5786329	34869	127	Signal
IP p75 IB p75 WT/ S34A.jpg	G	00007	1313378	5729168	34770	127	Signal
IP p75 IB p75 K303A S34A.jpg	G	00008	1282392	6262392	40000	127	Signal
minus background
IP p75 IB p75 only p75.jpg			724466
IP p75 IB p75 WT/WT.jpg			1306949
IP p75 IB p75 K303A/RhoGDI WT.jpg			1350990
IP p75 IB p75 WT/ S34D.jpg			1212785
IP p75 IB p75 K303A/S34D.jpg			1350103
IP p75 IB p75 WT/ S34A.jpg			1305515
IP p75 IB p75 K303A S34A.jpg			1274529
IP p75 IB flag only p75.jpg	G	00001	4224	3843776	29600	130	Signal
IP p75 IB flag WT/WT.jpg	G	00002	213355	3612505	26350	129	Signal
IP p75 IBflag K303A/RhoGDI WT.jpg	G	00003	43479	3179479	24500	128	Signal
IP p75 IB flag WT/ S34D.jpg	G	00004	489215	5346115	36100	129	Signal
IP p75 IB flag K303A/S34D.jpg	G	00005	65645	3567245	27200	128	Signal
IP p75 IB flag WT/ S34A.jpg	G	00006	21367	3611767	28050	128	Signal
IP p75 IB flag K303A S34A.jpg	G	00007	21977	4399577	34200	128	Signal
minus background
IP p75 IB flag WT/WT.jpg			209131
IP p75 IBflag K303A/RhoGDI WT.jpg			39255
IP p75 IB flag WT/ S34D.jpg			484991
IP p75 IB flag K303A/S34D.jpg			61421
IP p75 IB flag WT/ S34A.jpg			17143
IP p75 IB flag K303A S34A.jpg			17753
Ratio flag/p75				Fold change
IP p75 IB flag WT/WT.jpg			0.160015	1
IP p75 IBflag K303A/RhoGDI WT.jpg			0.0290565	0.181586
IP p75 IB flag WT/ S34D.jpg			0.399899	2.49914
IP p75 IB flag K303A/S34D.jpg			0.0454936	0.284309
IP p75 IB flag WT/ S34A.jpg			0.0131312	0.0820626
IP p75 IB flag K303A S34A.jpg			0.0139291	0.0870487
EXPERIMENT 3
IP p75 IB p75 vector control.jpg
IP p75 IB p75 minus p75/WT RhoGDI.jpg	G	00001	15060	7824940	56000	140	Signal
IP p75 IB p75 only p75.jpg	G	00002	2050544	11431994	66300	141.5	Signal
IP p75 IB p75 WT/WT.jpg	G	00003	2679012	11981412	64600	144	Signal
IP p75 IB p75 K303A/RhoGDI WT.jpg	G	00004	2471560	10987144	59136	144	Signal
IP p75 IB p75 WT/ S34D.jpg	G	00005	2474057	11387549	60636	147	Signal
IP p75 IB p75 K303A/S34D.jpg	G	00006	2606765	11840765	61560	150	Signal
IP p75 IB p75 WT/ S34A.jpg	G	00007	2244259	10689059	58240	145	Signal
IP p75 IB p75 K303A S34A.jpg	G	00008	2007906	12420146	66912	145	Signal
minus background
IP p75 IB p75 only p75.jpg			2035484
IP p75 IB p75 WT/WT.jpg			2663952
IP p75 IB p75 K303A/RhoGDI WT.jpg			2456500
IP p75 IB p75 WT/ S34D.jpg			2458997
IP p75 IB p75 K303A/S34D.jpg			2591705
IP p75 IB p75 WT/ S34A.jpg			2229199
IP p75 IB p75 K303A S34A.jpg			1992846
IP p75 IB flag only p75.jpg	G	00001	371	3481971	25600	136	Signal
IP p75 IB flag WT/WT.jpg	G	00002	365821	4887821	33250	136	Signal
IP p75 IBflag K303A/RhoGDI WT.jpg	G	00003	57666	3810066	27900	136	Signal
IP p75 IB flag WT/ S34D.jpg	G	00004	761690	7200690	47000	137	Signal
IP p75 IB flag K303A/S34D.jpg	G	00005	53567	3895317	27750	137	Signal
IP p75 IB flag WT/ S34A.jpg	G	00006	57168	4279968	30600	138	Signal
IP p75 IB flag K303A S34A.jpg	G	00007	39138	4363138	31000	140	Signal
minus background
IP p75 IB flag WT/WT.jpg			365450
IP p75 IBflag K303A/RhoGDI WT.jpg			57295
IP p75 IB flag WT/ S34D.jpg			761319
IP p75 IB flag K303A/S34D.jpg			53196
IP p75 IB flag WT/ S34A.jpg			56797
IP p75 IB flag K303A S34A.jpg			38767
Ratio flag/p75				Fold change
IP p75 IB flag WT/WT.jpg			0.137183	1
IP p75 IBflag K303A/RhoGDI WT.jpg			0.0233238	0.170019
IP p75 IB flag WT/ S34D.jpg			0.309606	2.25687
IP p75 IB flag K303A/S34D.jpg			0.0205255	0.149621
IP p75 IB flag WT/ S34A.jpg			0.0254787	0.185727
IP p75 IB flag K303A S34A.jpg			0.0194531	0.141803
summary		EXP1	EXP2	EXP3
IP p75 IB flag WT/WT.jpg		1	1	1
IP p75 IBflag K303A/RhoGDI WT.jpg		0.139699	0.181586	0.170019
IP p75 IB flag WT/ S34D.jpg		1.51433	2.49914	2.25687
IP p75 IB flag K303A/S34D.jpg		0.14703	0.284309	0.149621
IP p75 IB flag WT/ S34A.jpg		0.391864	0.0820626	0.185727
IP p75 IB flag K303A S34A.jpg		0.124689	0.0870487	0.141803
