# Supplementary material for: RhoGDI phosphorylation by PKC promotes its interaction with death receptor p75NTR to gate axon growth and neuron survival
Source: EMBO Rep. 2024 Jan 22;25(3):30. doi: 10.1038/s44319-024-00064-2 (PMC10933337; doi:10.1038/s44319-024-00064-2)
Supplement: Supplementary file 8 — Source Data Fig. 4 [file 44319_2024_64_MOESM8_ESM.zip › 4I/RhoA-GTP (fold change).xlsx]

## Sheet: Sheet1
		EXP1				NIH3T3
		2022-05-01	p75 wt/K303A RhoGDI S34K		PEI p75NTR
			p75NTR	RhoGDI	OD @490nm	Minus blank	Average	Fold change
			Blank		0.054	0.055
					0.056
					0.055
			V	V	1.022	0.967	0.98	1
					1.019	0.964
					1.064	1.009
			WT	V	1.432	1.377	1.42	1.44898
					1.491	1.436
					1.502	1.447
			V	WT	0.798	0.743	0.741333	0.756463
					0.799	0.744
					0.792	0.737
			V	S34D	0.684	0.629	0.625667	0.638435
					0.689	0.634
					0.669	0.614
			V	S34K	0.712	0.657	0.646333	0.659524
					0.702	0.647
					0.69	0.635
			WT	WT	2.066	2.011	2.014	2.0551
					2.032	1.977
					2.109	2.054
			WT	S34D	2.698	2.643	2.64967	2.70374
					2.722	2.667
					2.694	2.639
			WT	S34K	0.82	0.765	0.778333	0.794218
					0.817	0.762
					0.863	0.808
			K303A	WT	0.794	0.739	0.742333	0.757483
					0.802	0.747
					0.796	0.741
			K303A	S34D	0.699	0.644	0.632	0.644898
					0.67	0.615
					0.692	0.637
			K303A	S34K	0.707	0.652	0.640667	0.653741
					0.69	0.635
					0.69	0.635
			K303D	WT	0.757	0.702	0.713667	0.728231
					0.783	0.728
					0.766	0.711
			K303D	S34D	0.738	0.683	0.697333	0.711565
					0.74	0.685
					0.779	0.724
			K303D	S34K	2.489	2.434	2.42467	2.47415
					2.49	2.435
					2.46	2.405
		EXP2				NIH3T3
		2022-05-01	p75 wt/K303A RhoGDI S34K		PEI p75NTR
			p75NTR	RhoGDI	OD @490nm	Minus blank	Average	Fold change
			Blank		0.075	0.0756667
					0.077
					0.075
			V	V	0.974	0.904	0.882	1
					0.929	0.859
					0.953	0.883
			WT	V	1.116	1.046	1.052	1.19274
					1.126	1.056
					1.124	1.054
			V	WT	0.483	0.413	0.410667	0.465608
					0.48	0.41
					0.479	0.409
			V	S34D	0.576	0.506	0.478667	0.542706
					0.499	0.429
					0.571	0.501
			V	S34K	0.493	0.423	0.436	0.494331
					0.519	0.449
					0.506	0.436
			WT	WT	1.885	1.815	1.70167	1.92933
					1.709	1.639
					1.721	1.651
			WT	S34D	2.311	2.241	2.26833	2.57181
					2.285	2.215
					2.419	2.349
			WT	S34K	0.737	0.667	0.735333	0.833711
					0.849	0.779
					0.83	0.76
			K303A	WT	0.696	0.626	0.625333	0.708995
					0.691	0.621
					0.699	0.629
			K303A	S34D	0.678	0.608	0.596333	0.676115
					0.661	0.591
					0.66	0.59
			K303A	S34K	0.621	0.551	0.552333	0.626228
					0.619	0.549
					0.627	0.557
			K303D	WT	0.592	0.522	0.528333	0.599017
					0.611	0.541
					0.592	0.522
			K303D	S34D	0.6	0.53	0.534333	0.60582
					0.614	0.544
					0.599	0.529
			K303D	S34K	2.041	1.971	2.038	2.31066
					2.169	2.099
					2.114	2.044
