# Supplementary material for: RhoGDI phosphorylation by PKC promotes its interaction with death receptor p75NTR to gate axon growth and neuron survival
Source: EMBO Rep. 2024 Jan 22;25(3):30. doi: 10.1038/s44319-024-00064-2 (PMC10933337; doi:10.1038/s44319-024-00064-2)
Supplement: Supplementary file 8 — Source Data Fig. 4 [file 44319_2024_64_MOESM8_ESM.zip › 4L/4L.xlsx]

## Sheet: Sheet1
		4L
		PLA p75 WT vs K303A
			p75NTR WT					p75NTR K303A
			FRAMES	NO.OFCELLS	PUNCTAE PER CELL			FRAMES	NO.OFCELLS	PUNCTAE PER CELL
			W29	20	4.35			K20	50	0.48
			W28	24	3.83333			K19	45	0.444444
			W26	34	6.20588			K18	57	0.31579
			W25	52	4.26923			K17	62	0.33871
			W24	38	5.18421			K16	58	0.413793
			W23	31	11.4194			K15	21	0.571429
			W22	34	9.29412			K14	34	0.647059
			W21	52	3.07692			K13	52	0.557692
			W20	33	10.1818			K12	33	0.636364
			W19	29	14.3448			K11	58	0.637931
			W18	21	12.2857			K10	21	1
			W17	22	15.5909			K9	22	1.31818
			W16	18	5.38889			K8	18	0.944444
			W15	51	16.3725			K5	81	0.246914
			W14	28	6.07143			K4	28	0.821429
			W13	31	3.90323			K3	31	0.774193
			W12	29	3.86207			K2	29	0.62069
			W11	21	13.4286			K1	21	1.38095
			W10	20	2.35			K	20	1.35
