# Supplementary material for: RhoGDI phosphorylation by PKC promotes its interaction with death receptor p75NTR to gate axon growth and neuron survival
Source: EMBO Rep. 2024 Jan 22;25(3):30. doi: 10.1038/s44319-024-00064-2 (PMC10933337; doi:10.1038/s44319-024-00064-2)
Supplement: Supplementary file 8 — Source Data Fig. 4 [file 44319_2024_64_MOESM8_ESM.zip › 4M/Fold change RhoA - GTP.xlsx]

## Sheet: Sheet1
	EXP1	sample	OD@490nm	minus blank	average
		Blank	0.12				average fold change
		KO	0.423	0.303		1	1
			0.419	0.299		1
			0.421	0.301		1
		KO MAG	0.43	0.31		1.0299	0.985604
			0.404	0.284		0.943522
			0.416	0.296		0.983389
		WT	0.525	0.405		1.34551	1.32558
			0.501	0.381		1.26578
			0.531	0.411		1.36545
		WT MAG	0.929	0.809		2.68771	2.63012
			0.962	0.842		2.79734
			0.844	0.724		2.40532
		K303A	0.427	0.307		1.01993	1.16058
			0.525	0.405		1.34551
			0.456	0.336		1.11628
		K303A MAG	0.504	0.384		1.27575	1.42968
			0.557	0.437		1.45183
			0.59	0.47		1.56146
	EXP2	sample	OD@490nm	minus blank	average
		Blank	0.108				average fold change
			0.106
		KO	0.329	0.222		1	1
			0.314	0.207		1
		KO MAG	0.33	0.223		1.03963	0.979021
			0.304	0.197		0.918415
						0
		WT	0.365	0.258		1.2028	1.17016
			0.351	0.244		1.13753
						0
		WT MAG	0.527	0.42		1.95804	2.08392
			0.581	0.474		2.20979
						0
		K303A	0.319	0.212		0.988345	1.02564
			0.335	0.228		1.06294
						0
		K303A MAG	0.352	0.245		1.14219	1.22145
			0.386	0.279		1.3007
	EXP3	sample	OD@490nm	minus blank	average
		Blank	0.096				average fold change
			0.101
		KO	0.415	0.3165		1	1
			0.392	0.2935		1
		KO MAG	0.39	0.2915		0.955738	0.970492
			0.399	0.3005		0.985246
		WT	0.404	0.3055		1.00164	1.01639
			0.413	0.3145		1.03115
		WT MAG	0.621	0.5225		1.71311	1.76721
			0.654	0.5555		1.82131
		K303A	0.392	0.2935		0.962295	0.988525
			0.408	0.3095		1.01475
		K303A MAG	0.417	0.3185		1.04426	1.01967
			0.402	0.3035		0.995082
		sample	OD@490nm	minus blank	average
		Blank	0.096		0.0985		average fold change
			0.101
		KO	0.415	0.3165	0.305	1	1
			0.392	0.2935		1
		KO MAG	0.39	0.2915		0.955738	0.970492
			0.399	0.3005		0.985246
		WT	0.404	0.3055		1.00164	1.01639
			0.413	0.3145		1.03115
		WT MAG	0.621	0.5225		1.71311	1.76721
			0.654	0.5555		1.82131
		K303A	0.392	0.2935		0.962295	0.988525
			0.408	0.3095		1.01475
		K303A MAG	0.417	0.3185		1.04426	1.01967
			0.402	0.3035		0.995082
