# Supplementary material for: RhoGDI phosphorylation by PKC promotes its interaction with death receptor p75NTR to gate axon growth and neuron survival
Source: EMBO Rep. 2024 Jan 22;25(3):30. doi: 10.1038/s44319-024-00064-2 (PMC10933337; doi:10.1038/s44319-024-00064-2)
Supplement: Supplementary file 9 — Source Data Fig. 5 [file 44319_2024_64_MOESM9_ESM.zip]

Archive with 4 entries (3 files):
- 5A, B, E, G/
- __MACOSX/._5A, B, E, G
- 5A, B, E, G/Rho_JMD.pdb
- __MACOSX/5A, B, E, G/._Rho_JMD.pdb
