# Supplementary material for: RhoGDI phosphorylation by PKC promotes its interaction with death receptor p75NTR to gate axon growth and neuron survival
Source: EMBO Rep. 2024 Jan 22;25(3):30. doi: 10.1038/s44319-024-00064-2 (PMC10933337; doi:10.1038/s44319-024-00064-2)
Supplement: Supplementary file 9 — Source Data Fig. 5 [file 44319_2024_64_MOESM9_ESM.zip › 5A, B, E, G/Rho_JMD.pdb]

REMARK                                                              
HELIX    1   1 THR      7  GLU     22  1                                  16
HELIX    2   2 GLU     37  ASP     42  1                                   6
HELIX    3   3 ARG     49  LEU     56  1                                   8
MODEL        1
ATOM      1  N   GLY     0     -18.001   1.436   2.164  0.00  0.00           N
ATOM      2  H1  GLY     0     -17.018   1.212   2.141  0.00  0.00           H
ATOM      3  H2  GLY     0     -18.498   0.780   1.581  0.00  0.00           H
ATOM      4  H3  GLY     0     -18.126   2.362   1.785  0.00  0.00           H
ATOM      5  CA  GLY     0     -18.513   1.386   3.552  0.00  0.00           C
ATOM      6 2HA  GLY     0     -17.967   2.092   4.179  0.00  0.00           H
ATOM      7 3HA  GLY     0     -19.568   1.662   3.558  0.00  0.00           H
ATOM      8  C   GLY     0     -18.388  -0.005   4.155  0.00  0.00           C
ATOM      9  O   GLY     0     -19.387  -0.716   4.272  0.00  0.00           O
ATOM     10  N   SER     1     -17.174  -0.404   4.549  0.00  0.00           N
ATOM     11  H   SER     1     -16.391   0.224   4.429  0.00  0.00           H
ATOM     12  CA  SER     1     -16.871  -1.683   5.221  0.00  0.00           C
ATOM     13  HA  SER     1     -17.653  -1.891   5.953  0.00  0.00           H
ATOM     14  CB  SER     1     -16.855  -2.841   4.206  0.00  0.00           C
ATOM     15 2HB  SER     1     -16.573  -3.766   4.713  0.00  0.00           H
ATOM     16 3HB  SER     1     -17.862  -2.969   3.804  0.00  0.00           H
ATOM     17  OG  SER     1     -15.960  -2.598   3.129  0.00  0.00           O
ATOM     18  HG  SER     1     -16.130  -3.267   2.439  0.00  0.00           H
ATOM     19  C   SER     1     -15.531  -1.616   5.977  0.00  0.00           C
ATOM     20  O   SER     1     -14.656  -0.812   5.639  0.00  0.00           O
ATOM     21  N   ALA     2     -15.374  -2.444   7.017  0.00  0.00           N
ATOM     22  H   ALA     2     -16.135  -3.068   7.246  0.00  0.00           H
ATOM     23  CA  ALA     2     -14.196  -2.473   7.895  0.00  0.00           C
ATOM     24  HA  ALA     2     -13.303  -2.295   7.292  0.00  0.00           H
ATOM     25  CB  ALA     2     -14.301  -1.334   8.923  0.00  0.00           C
ATOM     26 1HB  ALA     2     -14.330  -0.371   8.411  0.00  0.00           H
ATOM     27 2HB  ALA     2     -15.205  -1.448   9.523  0.00  0.00           H
ATOM     28 3HB  ALA     2     -13.430  -1.353   9.579  0.00  0.00           H
ATOM     29  C   ALA     2     -14.025  -3.857   8.563  0.00  0.00           C
ATOM     30  O   ALA     2     -14.463  -4.091   9.692  0.00  0.00           O
ATOM     31  N   GLU     3     -13.415  -4.795   7.836  0.00  0.00           N
ATOM     32  H   GLU     3     -13.063  -4.536   6.924  0.00  0.00           H
ATOM     33  CA  GLU     3     -13.124  -6.171   8.275  0.00  0.00           C
ATOM     34  HA  GLU     3     -12.855  -6.164   9.333  0.00  0.00           H
ATOM     35  CB  GLU     3     -14.381  -7.054   8.072  0.00  0.00           C
ATOM     36 2HB  GLU     3     -15.209  -6.430   7.734  0.00  0.00           H
ATOM     37 3HB  GLU     3     -14.207  -7.790   7.285  0.00  0.00           H
ATOM     38  CG  GLU     3     -14.850  -7.775   9.347  0.00  0.00           C
ATOM     39 2HG  GLU     3     -14.855  -7.069  10.182  0.00  0.00           H
ATOM     40 3HG  GLU     3     -15.884  -8.095   9.189  0.00  0.00           H
ATOM     41  CD  GLU     3     -13.986  -9.003   9.695  0.00  0.00           C
ATOM     42  OE1 GLU     3     -12.837  -8.826  10.169  0.00  0.00           O
ATOM     43  OE2 GLU     3     -14.448 -10.153   9.499  0.00  0.00           O
ATOM     44  C   GLU     3     -11.918  -6.735   7.493  0.00  0.00           C
ATOM     45  O   GLU     3     -11.442  -6.112   6.540  0.00  0.00           O
ATOM     46  N   GLN     4     -11.428  -7.919   7.870  0.00  0.00           N
ATOM     47  H   GLN     4     -11.837  -8.363   8.688  0.00  0.00           H
ATOM     48  CA  GLN     4     -10.440  -8.690   7.104  0.00  0.00           C
ATOM     49  HA  GLN     4      -9.516  -8.112   7.037  0.00  0.00           H
ATOM     50  CB  GLN     4     -10.143 -10.008   7.840  0.00  0.00           C
ATOM     51 2HB  GLN     4     -11.086 -10.513   8.062  0.00  0.00           H
ATOM     52 3HB  GLN     4      -9.555 -10.658   7.189  0.00  0.00           H
ATOM     53  CG  GLN     4      -9.357  -9.787   9.142  0.00  0.00           C
ATOM     54 2HG  GLN     4      -8.347  -9.450   8.901  0.00  0.00           H
ATOM     55 3HG  GLN     4      -9.837  -9.013   9.742  0.00  0.00           H
ATOM     56  CD  GLN     4      -9.270 -11.068   9.969  0.00  0.00           C
ATOM     57  OE1 GLN     4      -8.431 -11.935   9.749  0.00  0.00           O
ATOM     58  NE2 GLN     4     -10.129 -11.240  10.954  0.00  0.00           N
ATOM     59 1HE2 GLN     4     -10.074 -12.082  11.505  0.00  0.00           H
ATOM     60 2HE2 GLN     4     -10.847 -10.546  11.122  0.00  0.00           H
ATOM     61  C   GLN     4     -10.928  -8.980   5.670  0.00  0.00           C
ATOM     62  O   GLN     4     -12.108  -9.270   5.451  0.00  0.00           O
ATOM     63  N   GLU     5     -10.002  -8.949   4.705  0.00  0.00           N
ATOM     64  H   GLU     5      -9.050  -8.749   4.983  0.00  0.00           H
ATOM     65  CA  GLU     5     -10.224  -9.174   3.262  0.00  0.00           C
ATOM     66  HA  GLU     5      -9.400  -8.695   2.732  0.00  0.00           H
ATOM     67  CB  GLU     5     -10.131 -10.684   2.942  0.00  0.00           C
ATOM     68 2HB  GLU     5     -11.034 -11.176   3.304  0.00  0.00           H
ATOM     69 3HB  GLU     5     -10.096 -10.805   1.858  0.00  0.00           H
ATOM     70  CG  GLU     5      -8.931 -11.429   3.554  0.00  0.00           C
ATOM     71 2HG  GLU     5      -9.016 -11.425   4.643  0.00  0.00           H
ATOM     72 3HG  GLU     5      -8.993 -12.476   3.244  0.00  0.00           H
ATOM     73  CD  GLU     5      -7.565 -10.850   3.133  0.00  0.00           C
ATOM     74  OE1 GLU     5      -7.098  -9.868   3.762  0.00  0.00           O
ATOM     75  OE2 GLU     5      -6.930 -11.402   2.202  0.00  0.00           O
ATOM     76  C   GLU     5     -11.516  -8.510   2.704  0.00  0.00           C
ATOM     77  O   GLU     5     -12.404  -9.205   2.190  0.00  0.00           O
ATOM     78  N   PRO     6     -11.680  -7.176   2.844  0.00  0.00           N
ATOM     79  CD  PRO     6     -10.651  -6.216   3.229  0.00  0.00           C
ATOM     80 2HD  PRO     6      -9.756  -6.332   2.617  0.00  0.00           H
ATOM     81 3HD  PRO     6     -10.399  -6.342   4.279  0.00  0.00           H
ATOM     82  CG  PRO     6     -11.257  -4.829   3.011  0.00  0.00           C
ATOM     83 2HG  PRO     6     -11.033  -4.484   2.000  0.00  0.00           H
ATOM     84 3HG  PRO     6     -10.897  -4.110   3.747  0.00  0.00           H
ATOM     85  CB  PRO     6     -12.758  -5.079   3.151  0.00  0.00           C
ATOM     86 2HB  PRO     6     -13.345  -4.322   2.630  0.00  0.00           H
ATOM     87 3HB  PRO     6     -13.027  -5.099   4.209  0.00  0.00           H
ATOM     88  CA  PRO     6     -12.935  -6.480   2.552  0.00  0.00           C
ATOM     89  HA  PRO     6     -13.766  -6.981   3.051  0.00  0.00           H
ATOM     90  C   PRO     6     -13.230  -6.407   1.045  0.00  0.00           C
ATOM     91  O   PRO     6     -12.324  -6.463   0.213  0.00  0.00           O
ATOM     92  N   THR     7     -14.499  -6.188   0.689  0.00  0.00           N
ATOM     93  H   THR     7     -15.198  -6.107   1.416  0.00  0.00           H
ATOM     94  CA  THR     7     -14.973  -5.988  -0.699  0.00  0.00           C
ATOM     95  HA  THR     7     -14.757  -6.891  -1.266  0.00  0.00           H
ATOM     96  CB  THR     7     -16.494  -5.769  -0.724  0.00  0.00           C
ATOM     97  HB  THR     7     -16.768  -5.258  -1.643  0.00  0.00           H
ATOM     98  CG2 THR     7     -17.241  -7.102  -0.667  0.00  0.00           C
ATOM     99 1HG2 THR     7     -16.965  -7.711  -1.529  0.00  0.00           H
ATOM    100 2HG2 THR     7     -16.987  -7.638   0.247  0.00  0.00           H
ATOM    101 3HG2 THR     7     -18.317  -6.926  -0.697  0.00  0.00           H
ATOM    102  OG1 THR     7     -16.912  -4.982   0.377  0.00  0.00           O
ATOM    103 1HG  THR     7     -17.873  -4.850   0.295  0.00  0.00           H
ATOM    104  C   THR     7     -14.291  -4.834  -1.445  0.00  0.00           C
ATOM    105  O   THR     7     -14.192  -4.851  -2.675  0.00  0.00           O
ATOM    106  N   ALA     8     -13.762  -3.846  -0.718  0.00  0.00           N
ATOM    107  H   ALA     8     -13.912  -3.861   0.279  0.00  0.00           H
ATOM    108  CA  ALA     8     -12.926  -2.782  -1.273  0.00  0.00           C
ATOM    109  HA  ALA     8     -13.489  -2.281  -2.062  0.00  0.00           H
ATOM    110  CB  ALA     8     -12.647  -1.762  -0.164  0.00  0.00           C
ATOM    111 1HB  ALA     8     -13.588  -1.378   0.233  0.00  0.00           H
ATOM    112 2HB  ALA     8     -12.077  -2.230   0.641  0.00  0.00           H
ATOM    113 3HB  ALA     8     -12.071  -0.929  -0.571  0.00  0.00           H
ATOM    114  C   ALA     8     -11.610  -3.288  -1.907  0.00  0.00           C
ATOM    115  O   ALA     8     -11.005  -2.571  -2.702  0.00  0.00           O
ATOM    116  N   GLU     9     -11.146  -4.503  -1.592  0.00  0.00           N
ATOM    117  H   GLU     9     -11.672  -5.080  -0.941  0.00  0.00           H
ATOM    118  CA  GLU     9      -9.917  -5.069  -2.164  0.00  0.00           C
ATOM    119  HA  GLU     9      -9.169  -4.278  -2.193  0.00  0.00           H
ATOM    120  CB  GLU     9      -9.386  -6.185  -1.248  0.00  0.00           C
ATOM    121 2HB  GLU     9      -9.598  -5.935  -0.206  0.00  0.00           H
ATOM    122 3HB  GLU     9      -9.879  -7.127  -1.496  0.00  0.00           H
ATOM    123  CG  GLU     9      -7.864  -6.315  -1.398  0.00  0.00           C
ATOM    124 2HG  GLU     9      -7.629  -6.530  -2.440  0.00  0.00           H
ATOM    125 3HG  GLU     9      -7.409  -5.351  -1.149  0.00  0.00           H
ATOM    126  CD  GLU     9      -7.259  -7.408  -0.495  0.00  0.00           C
ATOM    127  OE1 GLU     9      -7.782  -8.548  -0.467  0.00  0.00           O
ATOM    128  OE2 GLU     9      -6.232  -7.130   0.172  0.00  0.00           O
ATOM    129  C   GLU     9     -10.092  -5.549  -3.620  0.00  0.00           C
ATOM    130  O   GLU     9      -9.143  -5.497  -4.402  0.00  0.00           O
ATOM    131  N   GLN    10     -11.307  -5.939  -4.023  0.00  0.00           N
ATOM    132  H   GLN    10     -12.035  -6.050  -3.324  0.00  0.00           H
ATOM    133  CA  GLN    10     -11.675  -6.130  -5.431  0.00  0.00           C
ATOM    134  HA  GLN    10     -10.890  -6.692  -5.940  0.00  0.00           H
ATOM    135  CB  GLN    10     -12.997  -6.917  -5.555  0.00  0.00           C
ATOM    136 2HB  GLN    10     -13.798  -6.404  -5.020  0.00  0.00           H
ATOM    137 3HB  GLN    10     -13.265  -6.923  -6.613  0.00  0.00           H
ATOM    138  CG  GLN    10     -12.929  -8.391  -5.101  0.00  0.00           C
ATOM    139 2HG  GLN    10     -13.714  -8.928  -5.635  0.00  0.00           H
ATOM    140 3HG  GLN    10     -11.975  -8.826  -5.401  0.00  0.00           H
ATOM    141  CD  GLN    10     -13.148  -8.638  -3.603  0.00  0.00           C
ATOM    142  OE1 GLN    10     -12.994  -7.777  -2.751  0.00  0.00           O
ATOM    143  NE2 GLN    10     -13.537  -9.832  -3.209  0.00  0.00           N
ATOM    144 1HE2 GLN    10     -13.667  -9.978  -2.219  0.00  0.00           H
ATOM    145 2HE2 GLN    10     -13.695 -10.577  -3.868  0.00  0.00           H
ATOM    146  C   GLN    10     -11.803  -4.767  -6.138  0.00  0.00           C
ATOM    147  O   GLN    10     -11.167  -4.525  -7.164  0.00  0.00           O
ATOM    148  N   LEU    11     -12.567  -3.834  -5.554  0.00  0.00           N
ATOM    149  H   LEU    11     -13.053  -4.083  -4.702  0.00  0.00           H
ATOM    150  CA  LEU    11     -12.795  -2.498  -6.126  0.00  0.00           C
ATOM    151  HA  LEU    11     -13.127  -2.651  -7.155  0.00  0.00           H
ATOM    152  CB  LEU    11     -13.956  -1.830  -5.363  0.00  0.00           C
ATOM    153 2HB  LEU    11     -14.742  -2.579  -5.251  0.00  0.00           H
ATOM    154 3HB  LEU    11     -13.629  -1.549  -4.361  0.00  0.00           H
ATOM    155  CG  LEU    11     -14.554  -0.606  -6.092  0.00  0.00           C
ATOM    156  HG  LEU    11     -14.313  -0.657  -7.154  0.00  0.00           H
ATOM    157  CD1 LEU    11     -16.077  -0.593  -5.965  0.00  0.00           C
ATOM    158 1HD1 LEU    11     -16.489  -1.491  -6.428  0.00  0.00           H
ATOM    159 2HD1 LEU    11     -16.370  -0.556  -4.916  0.00  0.00           H
ATOM    160 3HD1 LEU    11     -16.481   0.274  -6.488  0.00  0.00           H
ATOM    161  CD2 LEU    11     -14.038   0.717  -5.518  0.00  0.00           C
ATOM    162 1HD2 LEU    11     -14.331   0.811  -4.473  0.00  0.00           H
ATOM    163 2HD2 LEU    11     -12.953   0.763  -5.588  0.00  0.00           H
ATOM    164 3HD2 LEU    11     -14.456   1.549  -6.084  0.00  0.00           H
ATOM    165  C   LEU    11     -11.515  -1.633  -6.215  0.00  0.00           C
ATOM    166  O   LEU    11     -11.448  -0.715  -7.028  0.00  0.00           O
ATOM    167  N   ALA    12     -10.452  -1.972  -5.479  0.00  0.00           N
ATOM    168  H   ALA    12     -10.586  -2.668  -4.758  0.00  0.00           H
ATOM    169  CA  ALA    12      -9.103  -1.407  -5.628  0.00  0.00           C
ATOM    170  HA  ALA    12      -9.124  -0.370  -5.291  0.00  0.00           H
ATOM    171  CB  ALA    12      -8.167  -2.200  -4.713  0.00  0.00           C
ATOM    172 1HB  ALA    12      -8.546  -2.198  -3.692  0.00  0.00           H
ATOM    173 2HB  ALA    12      -8.087  -3.228  -5.066  0.00  0.00           H
ATOM    174 3HB  ALA    12      -7.176  -1.750  -4.729  0.00  0.00           H
ATOM    175  C   ALA    12      -8.567  -1.419  -7.080  0.00  0.00           C
ATOM    176  O   ALA    12      -7.758  -0.572  -7.461  0.00  0.00           O
ATOM    177  N   GLN    13      -9.054  -2.348  -7.911  0.00  0.00           N
ATOM    178  H   GLN    13      -9.709  -3.021  -7.526  0.00  0.00           H
ATOM    179  CA  GLN    13      -8.758  -2.445  -9.343  0.00  0.00           C
ATOM    180  HA  GLN    13      -7.680  -2.551  -9.473  0.00  0.00           H
ATOM    181  CB  GLN    13      -9.440  -3.708  -9.891  0.00  0.00           C
ATOM    182 2HB  GLN    13     -10.505  -3.656  -9.656  0.00  0.00           H
ATOM    183 3HB  GLN    13      -9.341  -3.717 -10.975  0.00  0.00           H
ATOM    184  CG  GLN    13      -8.861  -5.028  -9.344  0.00  0.00           C
ATOM    185 2HG  GLN    13      -7.907  -5.226  -9.830  0.00  0.00           H
ATOM    186 3HG  GLN    13      -8.685  -4.949  -8.271  0.00  0.00           H
ATOM    187  CD  GLN    13      -9.802  -6.210  -9.591  0.00  0.00           C
ATOM    188  OE1 GLN    13     -10.047  -7.045  -8.728  0.00  0.00           O
ATOM    189  NE2 GLN    13     -10.367  -6.334 -10.773  0.00  0.00           N
ATOM    190 1HE2 GLN    13     -10.932  -7.146 -10.927  0.00  0.00           H
ATOM    191 2HE2 GLN    13     -10.068  -5.741 -11.541  0.00  0.00           H
ATOM    192  C   GLN    13      -9.197  -1.219 -10.177  0.00  0.00           C
ATOM    193  O   GLN    13      -8.720  -1.066 -11.301  0.00  0.00           O
ATOM    194  N   ILE    14     -10.079  -0.342  -9.671  0.00  0.00           N
ATOM    195  H   ILE    14     -10.429  -0.512  -8.733  0.00  0.00           H
ATOM    196  CA  ILE    14     -10.640   0.815 -10.406  0.00  0.00           C
ATOM    197  HA  ILE    14     -11.232   0.420 -11.228  0.00  0.00           H
ATOM    198  CB  ILE    14     -11.596   1.618  -9.485  0.00  0.00           C
ATOM    199  HB  ILE    14     -11.133   1.669  -8.501  0.00  0.00           H
ATOM    200  CG2 ILE    14     -11.825   3.075  -9.933  0.00  0.00           C
ATOM    201 1HG2 ILE    14     -10.896   3.638  -9.844  0.00  0.00           H
ATOM    202 2HG2 ILE    14     -12.156   3.107 -10.971  0.00  0.00           H
ATOM    203 3HG2 ILE    14     -12.580   3.544  -9.300  0.00  0.00           H
ATOM    204  CG1 ILE    14     -12.957   0.912  -9.290  0.00  0.00           C
ATOM    205 2HG1 ILE    14     -12.787  -0.124  -9.005  0.00  0.00           H
ATOM    206 3HG1 ILE    14     -13.475   1.399  -8.464  0.00  0.00           H
ATOM    207  CD1 ILE    14     -13.905   0.897 -10.492  0.00  0.00           C
ATOM    208 1HD1 ILE    14     -14.117   1.906 -10.838  0.00  0.00           H
ATOM    209 2HD1 ILE    14     -13.474   0.311 -11.297  0.00  0.00           H
ATOM    210 3HD1 ILE    14     -14.837   0.423 -10.193  0.00  0.00           H
ATOM    211  C   ILE    14      -9.572   1.713 -11.062  0.00  0.00           C
ATOM    212  O   ILE    14      -9.782   2.188 -12.176  0.00  0.00           O
ATOM    213  N   ALA    15      -8.412   1.936 -10.441  0.00  0.00           N
ATOM    214  H   ALA    15      -8.307   1.622  -9.483  0.00  0.00           H
ATOM    215  CA  ALA    15      -7.340   2.725 -11.056  0.00  0.00           C
ATOM    216  HA  ALA    15      -7.748   3.694 -11.349  0.00  0.00           H
ATOM    217  CB  ALA    15      -6.262   2.974 -10.004  0.00  0.00           C
ATOM    218 1HB  ALA    15      -6.705   3.545  -9.188  0.00  0.00           H
ATOM    219 2HB  ALA    15      -5.873   2.027  -9.627  0.00  0.00           H
ATOM    220 3HB  ALA    15      -5.447   3.550 -10.443  0.00  0.00           H
ATOM    221  C   ALA    15      -6.754   2.078 -12.329  0.00  0.00           C
ATOM    222  O   ALA    15      -6.448   2.780 -13.295  0.00  0.00           O
ATOM    223  N   ALA    16      -6.643   0.745 -12.359  0.00  0.00           N
ATOM    224  H   ALA    16      -6.966   0.223 -11.554  0.00  0.00           H
ATOM    225  CA  ALA    16      -6.208  -0.010 -13.535  0.00  0.00           C
ATOM    226  HA  ALA    16      -5.407   0.537 -14.033  0.00  0.00           H
ATOM    227  CB  ALA    16      -5.637  -1.346 -13.047  0.00  0.00           C
ATOM    228 1HB  ALA    16      -4.786  -1.153 -12.394  0.00  0.00           H
ATOM    229 2HB  ALA    16      -6.397  -1.907 -12.501  0.00  0.00           H
ATOM    230 3HB  ALA    16      -5.303  -1.936 -13.899  0.00  0.00           H
ATOM    231  C   ALA    16      -7.332  -0.225 -14.567  0.00  0.00           C
ATOM    232  O   ALA    16      -7.050  -0.330 -15.766  0.00  0.00           O
ATOM    233  N   GLU    17      -8.600  -0.272 -14.121  0.00  0.00           N
ATOM    234  H   GLU    17      -8.759  -0.230 -13.112  0.00  0.00           H
ATOM    235  CA  GLU    17      -9.740  -0.659 -14.973  0.00  0.00           C
ATOM    236  HA  GLU    17      -9.530  -1.666 -15.314  0.00  0.00           H
ATOM    237  CB  GLU    17     -11.039  -0.740 -14.148  0.00  0.00           C
ATOM    238 2HB  GLU    17     -11.672  -1.525 -14.559  0.00  0.00           H
ATOM    239 3HB  GLU    17     -10.784  -1.051 -13.135  0.00  0.00           H
ATOM    240  CG  GLU    17     -11.846   0.568 -14.063  0.00  0.00           C
ATOM    241 2HG  GLU    17     -12.441   0.552 -13.154  0.00  0.00           H
ATOM    242 3HG  GLU    17     -11.159   1.408 -13.990  0.00  0.00           H
ATOM    243  CD  GLU    17     -12.796   0.807 -15.247  0.00  0.00           C
ATOM    244  OE1 GLU    17     -13.629  -0.069 -15.555  0.00  0.00           O
ATOM    245  OE2 GLU    17     -12.749   1.923 -15.817  0.00  0.00           O
ATOM    246  C   GLU    17      -9.909   0.187 -16.247  0.00  0.00           C
ATOM    247  O   GLU    17     -10.371  -0.324 -17.270  0.00  0.00           O
ATOM    248  N   ASN    18      -9.474   1.451 -16.216  0.00  0.00           N
ATOM    249  H   ASN    18      -9.130   1.796 -15.332  0.00  0.00           H
ATOM    250  CA  ASN    18      -9.529   2.373 -17.354  0.00  0.00           C
ATOM    251  HA  ASN    18     -10.110   1.913 -18.153  0.00  0.00           H
ATOM    252  CB  ASN    18     -10.234   3.675 -16.907  0.00  0.00           C
ATOM    253 2HB  ASN    18     -10.824   3.487 -16.013  0.00  0.00           H
ATOM    254 3HB  ASN    18      -9.496   4.430 -16.637  0.00  0.00           H
ATOM    255  CG  ASN    18     -11.170   4.267 -17.954  0.00  0.00           C
ATOM    256  OD1 ASN    18     -11.244   3.853 -19.102  0.00  0.00           O
ATOM    257  ND2 ASN    18     -11.927   5.276 -17.583  0.00  0.00           N
ATOM    258 1HD2 ASN    18     -12.550   5.672 -18.269  0.00  0.00           H
ATOM    259 2HD2 ASN    18     -11.851   5.656 -16.654  0.00  0.00           H
ATOM    260  C   ASN    18      -8.125   2.666 -17.909  0.00  0.00           C
ATOM    261  O   ASN    18      -7.907   2.641 -19.120  0.00  0.00           O
ATOM    262  N   GLU    19      -7.153   2.904 -17.021  0.00  0.00           N
ATOM    263  H   GLU    19      -7.379   2.887 -16.037  0.00  0.00           H
ATOM    264  CA  GLU    19      -5.799   3.321 -17.401  0.00  0.00           C
ATOM    265  HA  GLU    19      -5.905   4.123 -18.135  0.00  0.00           H
ATOM    266  CB  GLU    19      -5.077   3.896 -16.165  0.00  0.00           C
ATOM    267 2HB  GLU    19      -5.818   4.340 -15.496  0.00  0.00           H
ATOM    268 3HB  GLU    19      -4.555   3.097 -15.634  0.00  0.00           H
ATOM    269  CG  GLU    19      -4.094   5.005 -16.569  0.00  0.00           C
ATOM    270 2HG  GLU    19      -3.268   4.564 -17.126  0.00  0.00           H
ATOM    271 3HG  GLU    19      -4.618   5.704 -17.228  0.00  0.00           H
ATOM    272  CD  GLU    19      -3.532   5.783 -15.363  0.00  0.00           C
ATOM    273  OE1 GLU    19      -3.591   7.038 -15.395  0.00  0.00           O
ATOM    274  OE2 GLU    19      -2.987   5.169 -14.415  0.00  0.00           O
ATOM    275  C   GLU    19      -4.997   2.203 -18.099  0.00  0.00           C
ATOM    276  O   GLU    19      -4.181   2.494 -18.974  0.00  0.00           O
ATOM    277  N   GLU    20      -5.298   0.924 -17.826  0.00  0.00           N
ATOM    278  H   GLU    20      -5.966   0.725 -17.086  0.00  0.00           H
ATOM    279  CA  GLU    20      -4.772  -0.213 -18.603  0.00  0.00           C
ATOM    280  HA  GLU    20      -3.725  -0.002 -18.792  0.00  0.00           H
ATOM    281  CB  GLU    20      -4.808  -1.528 -17.815  0.00  0.00           C
ATOM    282 2HB  GLU    20      -5.824  -1.769 -17.511  0.00  0.00           H
ATOM    283 3HB  GLU    20      -4.461  -2.318 -18.476  0.00  0.00           H
ATOM    284  CG  GLU    20      -3.862  -1.492 -16.606  0.00  0.00           C
ATOM    285 2HG  GLU    20      -2.938  -1.004 -16.921  0.00  0.00           H
ATOM    286 3HG  GLU    20      -4.317  -0.890 -15.814  0.00  0.00           H
ATOM    287  CD  GLU    20      -3.506  -2.899 -16.089  0.00  0.00           C
ATOM    288  OE1 GLU    20      -2.505  -3.026 -15.347  0.00  0.00           O
ATOM    289  OE2 GLU    20      -4.223  -3.867 -16.446  0.00  0.00           O
ATOM    290  C   GLU    20      -5.407  -0.375 -20.001  0.00  0.00           C
ATOM    291  O   GLU    20      -5.253  -1.410 -20.646  0.00  0.00           O
ATOM    292  N   ASP    21      -6.093   0.652 -20.512  0.00  0.00           N
ATOM    293  H   ASP    21      -6.243   1.462 -19.922  0.00  0.00           H
ATOM    294  CA  ASP    21      -6.318   0.820 -21.950  0.00  0.00           C
ATOM    295  HA  ASP    21      -5.891  -0.029 -22.483  0.00  0.00           H
ATOM    296  CB  ASP    21      -7.812   0.833 -22.263  0.00  0.00           C
ATOM    297 2HB  ASP    21      -8.293   0.003 -21.752  0.00  0.00           H
ATOM    298 3HB  ASP    21      -8.265   1.757 -21.897  0.00  0.00           H
ATOM    299  CG  ASP    21      -8.032   0.687 -23.770  0.00  0.00           C
ATOM    300  OD1 ASP    21      -7.914   1.694 -24.499  0.00  0.00           O
ATOM    301  OD2 ASP    21      -8.306  -0.464 -24.201  0.00  0.00           O
ATOM    302  C   ASP    21      -5.612   2.078 -22.477  0.00  0.00           C
ATOM    303  O   ASP    21      -4.581   1.956 -23.139  0.00  0.00           O
ATOM    304  N   GLU    22      -6.098   3.278 -22.132  0.00  0.00           N
ATOM    305  H   GLU    22      -6.924   3.300 -21.546  0.00  0.00           H
ATOM    306  CA  GLU    22      -5.657   4.549 -22.740  0.00  0.00           C
ATOM    307  HA  GLU    22      -5.747   4.436 -23.822  0.00  0.00           H
ATOM    308  CB  GLU    22      -6.604   5.692 -22.332  0.00  0.00           C
ATOM    309 2HB  GLU    22      -6.309   6.594 -22.870  0.00  0.00           H
ATOM    310 3HB  GLU    22      -7.618   5.439 -22.645  0.00  0.00           H
ATOM    311  CG  GLU    22      -6.613   5.998 -20.828  0.00  0.00           C
ATOM    312 2HG  GLU    22      -7.083   5.172 -20.289  0.00  0.00           H
ATOM    313 3HG  GLU    22      -5.585   6.088 -20.467  0.00  0.00           H
ATOM    314  CD  GLU    22      -7.366   7.310 -20.548  0.00  0.00           C
ATOM    315  OE1 GLU    22      -8.619   7.330 -20.594  0.00  0.00           O
ATOM    316  OE2 GLU    22      -6.694   8.332 -20.258  0.00  0.00           O
ATOM    317  C   GLU    22      -4.184   4.929 -22.480  0.00  0.00           C
ATOM    318  O   GLU    22      -3.648   5.822 -23.142  0.00  0.00           O
ATOM    319  N   HIS    23      -3.518   4.234 -21.553  0.00  0.00           N
ATOM    320  H   HIS    23      -4.044   3.549 -21.021  0.00  0.00           H
ATOM    321  CA  HIS    23      -2.102   4.397 -21.209  0.00  0.00           C
ATOM    322  HA  HIS    23      -1.629   5.031 -21.958  0.00  0.00           H
ATOM    323  CB  HIS    23      -2.038   5.118 -19.851  0.00  0.00           C
ATOM    324 2HB  HIS    23      -2.732   5.961 -19.864  0.00  0.00           H
ATOM    325 3HB  HIS    23      -2.375   4.417 -19.091  0.00  0.00           H
ATOM    326  CG  HIS    23      -0.688   5.652 -19.433  0.00  0.00           C
ATOM    327  ND1 HIS    23       0.314   6.135 -20.252  0.00  0.00           N
ATOM    328  HD1 HIS    23       0.295   6.183 -21.264  0.00  0.00           H
ATOM    329  CE1 HIS    23       1.339   6.520 -19.478  0.00  0.00           C
ATOM    330  HE1 HIS    23       2.273   6.934 -19.848  0.00  0.00           H
ATOM    331  NE2 HIS    23       1.048   6.325 -18.178  0.00  0.00           N
ATOM    332  CD2 HIS    23      -0.241   5.774 -18.145  0.00  0.00           C
ATOM    333  HD2 HIS    23      -0.796   5.495 -17.256  0.00  0.00           H
ATOM    334  C   HIS    23      -1.350   3.043 -21.233  0.00  0.00           C
ATOM    335  O   HIS    23      -0.290   2.895 -20.620  0.00  0.00           O
ATOM    336  N   SER    24      -1.893   2.042 -21.944  0.00  0.00           N
ATOM    337  H   SER    24      -2.778   2.222 -22.408  0.00  0.00           H
ATOM    338  CA  SER    24      -1.339   0.679 -22.006  0.00  0.00           C
ATOM    339  HA  SER    24      -0.288   0.705 -21.716  0.00  0.00           H
ATOM    340  CB  SER    24      -2.065  -0.197 -20.990  0.00  0.00           C
ATOM    341 2HB  SER    24      -2.099   0.336 -20.039  0.00  0.00           H
ATOM    342 3HB  SER    24      -3.078  -0.377 -21.347  0.00  0.00           H
ATOM    343  OG  SER    24      -1.397  -1.429 -20.794  0.00  0.00           O
ATOM    344  HG  SER    24      -1.950  -1.992 -20.221  0.00  0.00           H
ATOM    345  C   SER    24      -1.394   0.042 -23.398  0.00  0.00           C
ATOM    346  O   SER    24      -0.404  -0.563 -23.801  0.00  0.00           O
ATOM    347  N   VAL    25      -2.445   0.251 -24.209  0.00  0.00           N
ATOM    348  H   VAL    25      -3.251   0.762 -23.859  0.00  0.00           H
ATOM    349  CA  VAL    25      -2.462  -0.233 -25.616  0.00  0.00           C
ATOM    350  HA  VAL    25      -2.241  -1.301 -25.591  0.00  0.00           H
ATOM    351  CB  VAL    25      -3.840  -0.090 -26.299  0.00  0.00           C
ATOM    352  HB  VAL    25      -3.778  -0.574 -27.275  0.00  0.00           H
ATOM    353  CG1 VAL    25      -4.932  -0.821 -25.511  0.00  0.00           C
ATOM    354 1HG1 VAL    25      -4.648  -1.865 -25.369  0.00  0.00           H
ATOM    355 2HG1 VAL    25      -5.079  -0.353 -24.541  0.00  0.00           H
ATOM    356 3HG1 VAL    25      -5.869  -0.776 -26.065  0.00  0.00           H
ATOM    357  CG2 VAL    25      -4.270   1.362 -26.540  0.00  0.00           C
ATOM    358 1HG2 VAL    25      -4.283   1.923 -25.609  0.00  0.00           H
ATOM    359 2HG2 VAL    25      -3.588   1.844 -27.240  0.00  0.00           H
ATOM    360 3HG2 VAL    25      -5.271   1.380 -26.973  0.00  0.00           H
ATOM    361  C   VAL    25      -1.365   0.409 -26.485  0.00  0.00           C
ATOM    362  O   VAL    25      -0.942  -0.163 -27.490  0.00  0.00           O
ATOM    363  N   ASN    26      -0.868   1.581 -26.072  0.00  0.00           N
ATOM    364  H   ASN    26      -1.314   2.005 -25.271  0.00  0.00           H
ATOM    365  CA  ASN    26       0.293   2.275 -26.642  0.00  0.00           C
ATOM    366  HA  ASN    26       0.252   2.192 -27.730  0.00  0.00           H
ATOM    367  CB  ASN    26       0.148   3.760 -26.249  0.00  0.00           C
ATOM    368 2HB  ASN    26      -0.786   4.150 -26.656  0.00  0.00           H
ATOM    369 3HB  ASN    26       0.103   3.844 -25.162  0.00  0.00           H
ATOM    370  CG  ASN    26       1.287   4.639 -26.744  0.00  0.00           C
ATOM    371  OD1 ASN    26       2.106   5.122 -25.975  0.00  0.00           O
ATOM    372  ND2 ASN    26       1.376   4.881 -28.033  0.00  0.00           N
ATOM    373 1HD2 ASN    26       2.143   5.450 -28.358  0.00  0.00           H
ATOM    374 2HD2 ASN    26       0.702   4.496 -28.676  0.00  0.00           H
ATOM    375  C   ASN    26       1.660   1.689 -26.195  0.00  0.00           C
ATOM    376  O   ASN    26       2.685   1.978 -26.817  0.00  0.00           O
ATOM    377  N   TYR    27       1.684   0.865 -25.139  0.00  0.00           N
ATOM    378  H   TYR    27       0.798   0.632 -24.706  0.00  0.00           H
ATOM    379  CA  TYR    27       2.899   0.363 -24.470  0.00  0.00           C
ATOM    380  HA  TYR    27       3.782   0.772 -24.963  0.00  0.00           H
ATOM    381  CB  TYR    27       2.906   0.855 -23.004  0.00  0.00           C
ATOM    382 2HB  TYR    27       1.918   1.234 -22.734  0.00  0.00           H
ATOM    383 3HB  TYR    27       3.095   0.005 -22.346  0.00  0.00           H
ATOM    384  CG  TYR    27       3.926   1.937 -22.702  0.00  0.00           C
ATOM    385  CD1 TYR    27       3.893   3.163 -23.397  0.00  0.00           C
ATOM    386  HD1 TYR    27       3.136   3.335 -24.152  0.00  0.00           H
ATOM    387  CE1 TYR    27       4.844   4.162 -23.121  0.00  0.00           C
ATOM    388  HE1 TYR    27       4.823   5.101 -23.660  0.00  0.00           H
ATOM    389  CZ  TYR    27       5.833   3.946 -22.139  0.00  0.00           C
ATOM    390  OH  TYR    27       6.754   4.919 -21.877  0.00  0.00           O
ATOM    391  HH  TYR    27       7.382   4.654 -21.187  0.00  0.00           H
ATOM    392  CE2 TYR    27       5.864   2.724 -21.433  0.00  0.00           C
ATOM    393  HE2 TYR    27       6.618   2.556 -20.675  0.00  0.00           H
ATOM    394  CD2 TYR    27       4.914   1.724 -21.715  0.00  0.00           C
ATOM    395  HD2 TYR    27       4.942   0.788 -21.171  0.00  0.00           H
ATOM    396  C   TYR    27       3.053  -1.171 -24.531  0.00  0.00           C
ATOM    397  O   TYR    27       4.175  -1.678 -24.439  0.00  0.00           O
ATOM    398  N   LYS    28       1.950  -1.910 -24.708  0.00  0.00           N
ATOM    399  H   LYS    28       1.060  -1.419 -24.720  0.00  0.00           H
ATOM    400  CA  LYS    28       1.886  -3.381 -24.794  0.00  0.00           C
ATOM    401  HA  LYS    28       2.773  -3.735 -25.320  0.00  0.00           H
ATOM    402  CB  LYS    28       1.902  -3.976 -23.366  0.00  0.00           C
ATOM    403 2HB  LYS    28       1.766  -5.056 -23.420  0.00  0.00           H
ATOM    404 3HB  LYS    28       2.891  -3.797 -22.944  0.00  0.00           H
ATOM    405  CG  LYS    28       0.840  -3.411 -22.403  0.00  0.00           C
ATOM    406 2HG  LYS    28       0.980  -2.337 -22.281  0.00  0.00           H
ATOM    407 3HG  LYS    28      -0.151  -3.587 -22.821  0.00  0.00           H
ATOM    408  CD  LYS    28       0.916  -4.070 -21.017  0.00  0.00           C
ATOM    409 2HD  LYS    28       0.048  -3.758 -20.436  0.00  0.00           H
ATOM    410 3HD  LYS    28       0.863  -5.153 -21.136  0.00  0.00           H
ATOM    411  CE  LYS    28       2.213  -3.718 -20.269  0.00  0.00           C
ATOM    412 2HE  LYS    28       2.773  -4.642 -20.092  0.00  0.00           H
ATOM    413 3HE  LYS    28       2.831  -3.079 -20.906  0.00  0.00           H
ATOM    414  NZ  LYS    28       1.949  -3.030 -18.977  0.00  0.00           N
ATOM    415 1HZ  LYS    28       1.441  -2.166 -19.121  0.00  0.00           H
ATOM    416 2HZ  LYS    28       1.406  -3.614 -18.356  0.00  0.00           H
ATOM    417 3HZ  LYS    28       2.814  -2.804 -18.504  0.00  0.00           H
ATOM    418  C   LYS    28       0.660  -3.848 -25.609  0.00  0.00           C
ATOM    419  O   LYS    28      -0.303  -3.086 -25.739  0.00  0.00           O
ATOM    420  N   PRO    29       0.672  -5.071 -26.182  0.00  0.00           N
ATOM    421  CD  PRO    29       1.775  -6.024 -26.175  0.00  0.00           C
ATOM    422 2HD  PRO    29       2.201  -6.163 -25.184  0.00  0.00           H
ATOM    423 3HD  PRO    29       2.546  -5.686 -26.868  0.00  0.00           H
ATOM    424  CG  PRO    29       1.185  -7.341 -26.668  0.00  0.00           C
ATOM    425 2HG  PRO    29       0.731  -7.875 -25.831  0.00  0.00           H
ATOM    426 3HG  PRO    29       1.934  -7.961 -27.162  0.00  0.00           H
ATOM    427  CB  PRO    29       0.099  -6.881 -27.633  0.00  0.00           C
ATOM    428 2HB  PRO    29      -0.675  -7.642 -27.745  0.00  0.00           H
ATOM    429 3HB  PRO    29       0.547  -6.657 -28.603  0.00  0.00           H
ATOM    430  CA  PRO    29      -0.429  -5.581 -27.006  0.00  0.00           C
ATOM    431  HA  PRO    29      -0.629  -4.865 -27.804  0.00  0.00           H
ATOM    432  C   PRO    29      -1.738  -5.805 -26.216  0.00  0.00           C
ATOM    433  O   PRO    29      -1.717  -5.866 -24.982  0.00  0.00           O
ATOM    434  N   PRO    30      -2.889  -5.955 -26.907  0.00  0.00           N
ATOM    435  CD  PRO    30      -3.020  -5.850 -28.356  0.00  0.00           C
ATOM    436 2HD  PRO    30      -2.294  -6.467 -28.884  0.00  0.00           H
ATOM    437 3HD  PRO    30      -2.909  -4.805 -28.654  0.00  0.00           H
ATOM    438  CG  PRO    30      -4.429  -6.323 -28.688  0.00  0.00           C
ATOM    439 2HG  PRO    30      -4.434  -7.405 -28.832  0.00  0.00           H
ATOM    440 3HG  PRO    30      -4.815  -5.812 -29.564  0.00  0.00           H
ATOM    441  CB  PRO    30      -5.216  -5.957 -27.435  0.00  0.00           C
ATOM    442 2HB  PRO    30      -6.109  -6.573 -27.326  0.00  0.00           H
ATOM    443 3HB  PRO    30      -5.488  -4.902 -27.486  0.00  0.00           H
ATOM    444  CA  PRO    30      -4.206  -6.161 -26.299  0.00  0.00           C
ATOM    445  HA  PRO    30      -4.381  -5.387 -25.550  0.00  0.00           H
ATOM    446  C   PRO    30      -4.335  -7.532 -25.604  0.00  0.00           C
ATOM    447  O   PRO    30      -4.768  -8.519 -26.206  0.00  0.00           O
ATOM    448  N   ALA    31      -3.960  -7.579 -24.321  0.00  0.00           N
ATOM    449  H   ALA    31      -3.488  -6.761 -23.956  0.00  0.00           H
ATOM    450  CA  ALA    31      -4.005  -8.785 -23.483  0.00  0.00           C
ATOM    451  HA  ALA    31      -4.715  -9.494 -23.913  0.00  0.00           H
ATOM    452  CB  ALA    31      -2.615  -9.434 -23.510  0.00  0.00           C
ATOM    453 1HB  ALA    31      -2.340  -9.674 -24.538  0.00  0.00           H
ATOM    454 2HB  ALA    31      -1.875  -8.751 -23.087  0.00  0.00           H
ATOM    455 3HB  ALA    31      -2.630 -10.354 -22.925  0.00  0.00           H
ATOM    456  C   ALA    31      -4.470  -8.529 -22.033  0.00  0.00           C
ATOM    457  O   ALA    31      -5.042  -9.422 -21.415  0.00  0.00           O
ATOM    458  N   GLN    32      -4.286  -7.317 -21.489  0.00  0.00           N
ATOM    459  H   GLN    32      -3.727  -6.649 -22.000  0.00  0.00           H
ATOM    460  CA  GLN    32      -4.758  -6.917 -20.146  0.00  0.00           C
ATOM    461  HA  GLN    32      -4.397  -7.641 -19.414  0.00  0.00           H
ATOM    462  CB  GLN    32      -4.175  -5.530 -19.801  0.00  0.00           C
ATOM    463 2HB  GLN    32      -4.071  -4.931 -20.708  0.00  0.00           H
ATOM    464 3HB  GLN    32      -4.867  -4.999 -19.144  0.00  0.00           H
ATOM    465  CG  GLN    32      -2.824  -5.610 -19.071  0.00  0.00           C
ATOM    466 2HG  GLN    32      -2.434  -4.600 -18.934  0.00  0.00           H
ATOM    467 3HG  GLN    32      -2.995  -6.032 -18.080  0.00  0.00           H
ATOM    468  CD  GLN    32      -1.767  -6.444 -19.795  0.00  0.00           C
ATOM    469  OE1 GLN    32      -1.526  -6.301 -20.986  0.00  0.00           O
ATOM    470  NE2 GLN    32      -1.105  -7.356 -19.113  0.00  0.00           N
ATOM    471 1HE2 GLN    32      -0.415  -7.907 -19.599  0.00  0.00           H
ATOM    472 2HE2 GLN    32      -1.293  -7.507 -18.132  0.00  0.00           H
ATOM    473  C   GLN    32      -6.293  -6.895 -20.004  0.00  0.00           C
ATOM    474  O   GLN    32      -6.816  -6.969 -18.888  0.00  0.00           O
ATOM    475  N   LYS    33      -7.011  -6.791 -21.128  0.00  0.00           N
ATOM    476  H   LYS    33      -6.496  -6.732 -21.995  0.00  0.00           H
ATOM    477  CA  LYS    33      -8.478  -6.771 -21.204  0.00  0.00           C
ATOM    478  HA  LYS    33      -8.861  -7.439 -20.433  0.00  0.00           H
ATOM    479  CB  LYS    33      -9.002  -5.360 -20.860  0.00  0.00           C
ATOM    480 2HB  LYS    33     -10.091  -5.365 -20.882  0.00  0.00           H
ATOM    481 3HB  LYS    33      -8.708  -5.156 -19.830  0.00  0.00           H
ATOM    482  CG  LYS    33      -8.499  -4.214 -21.761  0.00  0.00           C
ATOM    483 2HG  LYS    33      -7.634  -4.540 -22.337  0.00  0.00           H
ATOM    484 3HG  LYS    33      -9.288  -3.941 -22.462  0.00  0.00           H
ATOM    485  CD  LYS    33      -8.080  -2.973 -20.963  0.00  0.00           C
ATOM    486 2HD  LYS    33      -7.265  -3.251 -20.292  0.00  0.00           H
ATOM    487 3HD  LYS    33      -7.702  -2.229 -21.665  0.00  0.00           H
ATOM    488  CE  LYS    33      -9.230  -2.368 -20.146  0.00  0.00           C
ATOM    489 2HE  LYS    33     -10.019  -2.039 -20.827  0.00  0.00           H
ATOM    490 3HE  LYS    33      -9.653  -3.141 -19.499  0.00  0.00           H
ATOM    491  NZ  LYS    33      -8.758  -1.227 -19.321  0.00  0.00           N
ATOM    492 1HZ  LYS    33      -8.017  -1.511 -18.693  0.00  0.00           H
ATOM    493 2HZ  LYS    33      -8.421  -0.465 -19.897  0.00  0.00           H
ATOM    494 3HZ  LYS    33      -9.513  -0.866 -18.737  0.00  0.00           H
ATOM    495  C   LYS    33      -8.973  -7.327 -22.545  0.00  0.00           C
ATOM    496  O   LYS    33      -9.004  -6.629 -23.555  0.00  0.00           O
ATOM    497  N   ASP    34      -9.324  -8.611 -22.554  0.00  0.00           N
ATOM    498  H   ASP    34      -9.102  -9.158 -21.732  0.00  0.00           H
ATOM    499  CA  ASP    34      -9.994  -9.304 -23.673  0.00  0.00           C
ATOM    500  HA  ASP    34      -9.324  -9.320 -24.534  0.00  0.00           H
ATOM    501  CB  ASP    34     -10.227 -10.755 -23.229  0.00  0.00           C
ATOM    502 2HB  ASP    34      -9.277 -11.272 -23.347  0.00  0.00           H
ATOM    503 3HB  ASP    34     -10.493 -10.764 -22.171  0.00  0.00           H
ATOM    504  CG  ASP    34     -11.312 -11.527 -23.999  0.00  0.00           C
ATOM    505  OD1 ASP    34     -12.511 -11.390 -23.659  0.00  0.00           O
ATOM    506  OD2 ASP    34     -10.965 -12.322 -24.901  0.00  0.00           O
ATOM    507  C   ASP    34     -11.297  -8.615 -24.130  0.00  0.00           C
ATOM    508  O   ASP    34     -11.589  -8.568 -25.327  0.00  0.00           O
ATOM    509  N   ILE    35     -12.038  -8.034 -23.182  0.00  0.00           N
ATOM    510  H   ILE    35     -11.719  -8.124 -22.231  0.00  0.00           H
ATOM    511  CA  ILE    35     -13.227  -7.203 -23.416  0.00  0.00           C
ATOM    512  HA  ILE    35     -13.646  -7.465 -24.388  0.00  0.00           H
ATOM    513  CB  ILE    35     -14.318  -7.482 -22.346  0.00  0.00           C
ATOM    514  HB  ILE    35     -15.010  -6.639 -22.329  0.00  0.00           H
ATOM    515  CG2 ILE    35     -15.133  -8.713 -22.758  0.00  0.00           C
ATOM    516 1HG2 ILE    35     -15.544  -8.562 -23.754  0.00  0.00           H
ATOM    517 2HG2 ILE    35     -14.500  -9.601 -22.765  0.00  0.00           H
ATOM    518 3HG2 ILE    35     -15.956  -8.866 -22.057  0.00  0.00           H
ATOM    519  CG1 ILE    35     -13.836  -7.716 -20.897  0.00  0.00           C
ATOM    520 2HG1 ILE    35     -14.717  -7.767 -20.255  0.00  0.00           H
ATOM    521 3HG1 ILE    35     -13.318  -8.673 -20.830  0.00  0.00           H
ATOM    522  CD1 ILE    35     -12.913  -6.638 -20.335  0.00  0.00           C
ATOM    523 1HD1 ILE    35     -11.907  -6.763 -20.731  0.00  0.00           H
ATOM    524 2HD1 ILE    35     -13.291  -5.651 -20.598  0.00  0.00           H
ATOM    525 3HD1 ILE    35     -12.879  -6.738 -19.252  0.00  0.00           H
ATOM    526  C   ILE    35     -12.890  -5.704 -23.492  0.00  0.00           C
ATOM    527  O   ILE    35     -11.840  -5.252 -23.033  0.00  0.00           O
ATOM    528  N   GLN    36     -13.824  -4.917 -24.038  0.00  0.00           N
ATOM    529  H   GLN    36     -14.625  -5.367 -24.458  0.00  0.00           H
ATOM    530  CA  GLN    36     -13.720  -3.453 -24.139  0.00  0.00           C
ATOM    531  HA  GLN    36     -12.924  -3.119 -23.476  0.00  0.00           H
ATOM    532  CB  GLN    36     -13.314  -3.057 -25.570  0.00  0.00           C
ATOM    533 2HB  GLN    36     -13.110  -1.985 -25.588  0.00  0.00           H
ATOM    534 3HB  GLN    36     -12.390  -3.577 -25.820  0.00  0.00           H
ATOM    535  CG  GLN    36     -14.387  -3.385 -26.628  0.00  0.00           C
ATOM    536 2HG  GLN    36     -14.609  -4.452 -26.597  0.00  0.00           H
ATOM    537 3HG  GLN    36     -15.300  -2.842 -26.397  0.00  0.00           H
ATOM    538  CD  GLN    36     -13.956  -3.027 -28.051  0.00  0.00           C
ATOM    539  OE1 GLN    36     -13.932  -3.866 -28.941  0.00  0.00           O
ATOM    540  NE2 GLN    36     -13.569  -1.798 -28.322  0.00  0.00           N
ATOM    541 1HE2 GLN    36     -13.195  -1.628 -29.247  0.00  0.00           H
ATOM    542 2HE2 GLN    36     -13.623  -1.067 -27.630  0.00  0.00           H
ATOM    543  C   GLN    36     -14.974  -2.694 -23.682  0.00  0.00           C
ATOM    544  O   GLN    36     -14.897  -1.494 -23.424  0.00  0.00           O
ATOM    545  N   GLU    37     -16.124  -3.360 -23.532  0.00  0.00           N
ATOM    546  H   GLU    37     -16.167  -4.345 -23.749  0.00  0.00           H
ATOM    547  CA  GLU    37     -17.355  -2.677 -23.108  0.00  0.00           C
ATOM    548  HA  GLU    37     -17.494  -1.798 -23.739  0.00  0.00           H
ATOM    549  CB  GLU    37     -18.587  -3.576 -23.302  0.00  0.00           C
ATOM    550 2HB  GLU    37     -18.585  -4.359 -22.543  0.00  0.00           H
ATOM    551 3HB  GLU    37     -19.457  -2.941 -23.154  0.00  0.00           H
ATOM    552  CG  GLU    37     -18.690  -4.241 -24.686  0.00  0.00           C
ATOM    553 2HG  GLU    37     -18.104  -3.674 -25.404  0.00  0.00           H
ATOM    554 3HG  GLU    37     -18.229  -5.228 -24.638  0.00  0.00           H
ATOM    555  CD  GLU    37     -20.148  -4.361 -25.185  0.00  0.00           C
ATOM    556  OE1 GLU    37     -21.052  -4.710 -24.387  0.00  0.00           O
ATOM    557  OE2 GLU    37     -20.395  -4.116 -26.391  0.00  0.00           O
ATOM    558  C   GLU    37     -17.275  -2.172 -21.652  0.00  0.00           C
ATOM    559  O   GLU    37     -17.843  -1.128 -21.330  0.00  0.00           O
ATOM    560  N   ILE    38     -16.508  -2.863 -20.789  0.00  0.00           N
ATOM    561  H   ILE    38     -16.064  -3.705 -21.126  0.00  0.00           H
ATOM    562  CA  ILE    38     -16.363  -2.533 -19.358  0.00  0.00           C
ATOM    563  HA  ILE    38     -17.362  -2.577 -18.928  0.00  0.00           H
ATOM    564  CB  ILE    38     -15.504  -3.574 -18.585  0.00  0.00           C
ATOM    565  HB  ILE    38     -15.681  -3.396 -17.526  0.00  0.00           H
ATOM    566  CG2 ILE    38     -16.004  -4.998 -18.892  0.00  0.00           C
ATOM    567 1HG2 ILE    38     -17.088  -5.051 -18.770  0.00  0.00           H
ATOM    568 2HG2 ILE    38     -15.740  -5.284 -19.909  0.00  0.00           H
ATOM    569 3HG2 ILE    38     -15.544  -5.710 -18.202  0.00  0.00           H
ATOM    570  CG1 ILE    38     -13.969  -3.520 -18.807  0.00  0.00           C
ATOM    571 2HG1 ILE    38     -13.560  -4.514 -18.634  0.00  0.00           H
ATOM    572 3HG1 ILE    38     -13.750  -3.238 -19.838  0.00  0.00           H
ATOM    573  CD1 ILE    38     -13.201  -2.604 -17.843  0.00  0.00           C
ATOM    574 1HD1 ILE    38     -13.568  -1.583 -17.877  0.00  0.00           H
ATOM    575 2HD1 ILE    38     -13.299  -2.980 -16.825  0.00  0.00           H
ATOM    576 3HD1 ILE    38     -12.144  -2.601 -18.110  0.00  0.00           H
ATOM    577  C   ILE    38     -15.862  -1.102 -19.130  0.00  0.00           C
ATOM    578  O   ILE    38     -16.376  -0.395 -18.270  0.00  0.00           O
ATOM    579  N   GLN    39     -14.901  -0.657 -19.944  0.00  0.00           N
ATOM    580  H   GLN    39     -14.572  -1.290 -20.656  0.00  0.00           H
ATOM    581  CA  GLN    39     -14.288   0.671 -19.855  0.00  0.00           C
ATOM    582  HA  GLN    39     -14.243   0.974 -18.808  0.00  0.00           H
ATOM    583  CB  GLN    39     -12.840   0.618 -20.390  0.00  0.00           C
ATOM    584 2HB  GLN    39     -12.466   1.641 -20.462  0.00  0.00           H
ATOM    585 3HB  GLN    39     -12.218   0.080 -19.671  0.00  0.00           H
ATOM    586  CG  GLN    39     -12.712  -0.080 -21.760  0.00  0.00           C
ATOM    587 2HG  GLN    39     -12.892  -1.149 -21.631  0.00  0.00           H
ATOM    588 3HG  GLN    39     -13.446   0.317 -22.455  0.00  0.00           H
ATOM    589  CD  GLN    39     -11.364   0.116 -22.431  0.00  0.00           C
ATOM    590  OE1 GLN    39     -10.844   1.217 -22.529  0.00  0.00           O
ATOM    591  NE2 GLN    39     -10.765  -0.937 -22.948  0.00  0.00           N
ATOM    592 1HE2 GLN    39      -9.898  -0.772 -23.460  0.00  0.00           H
ATOM    593 2HE2 GLN    39     -11.204  -1.841 -22.944  0.00  0.00           H
ATOM    594  C   GLN    39     -15.113   1.728 -20.607  0.00  0.00           C
ATOM    595  O   GLN    39     -15.285   2.850 -20.129  0.00  0.00           O
ATOM    596  N   GLU    40     -15.653   1.373 -21.778  0.00  0.00           N
ATOM    597  H   GLU    40     -15.506   0.427 -22.110  0.00  0.00           H
ATOM    598  CA  GLU    40     -16.345   2.307 -22.674  0.00  0.00           C
ATOM    599  HA  GLU    40     -15.790   3.245 -22.652  0.00  0.00           H
ATOM    600  CB  GLU    40     -16.299   1.754 -24.109  0.00  0.00           C
ATOM    601 2HB  GLU    40     -15.433   1.099 -24.206  0.00  0.00           H
ATOM    602 3HB  GLU    40     -17.197   1.171 -24.298  0.00  0.00           H
ATOM    603  CG  GLU    40     -16.156   2.876 -25.147  0.00  0.00           C
ATOM    604 2HG  GLU    40     -17.052   3.497 -25.124  0.00  0.00           H
ATOM    605 3HG  GLU    40     -15.312   3.508 -24.862  0.00  0.00           H
ATOM    606  CD  GLU    40     -15.902   2.340 -26.573  0.00  0.00           C
ATOM    607  OE1 GLU    40     -16.647   2.715 -27.509  0.00  0.00           O
ATOM    608  OE2 GLU    40     -14.913   1.594 -26.777  0.00  0.00           O
ATOM    609  C   GLU    40     -17.776   2.634 -22.205  0.00  0.00           C
ATOM    610  O   GLU    40     -18.346   3.643 -22.620  0.00  0.00           O
ATOM    611  N   LEU    41     -18.309   1.855 -21.252  0.00  0.00           N
ATOM    612  H   LEU    41     -17.816   0.995 -21.037  0.00  0.00           H
ATOM    613  CA  LEU    41     -19.492   2.160 -20.435  0.00  0.00           C
ATOM    614  HA  LEU    41     -20.378   2.010 -21.052  0.00  0.00           H
ATOM    615  CB  LEU    41     -19.515   1.184 -19.236  0.00  0.00           C
ATOM    616 2HB  LEU    41     -18.522   0.759 -19.098  0.00  0.00           H
ATOM    617 3HB  LEU    41     -19.753   1.732 -18.323  0.00  0.00           H
ATOM    618  CG  LEU    41     -20.530   0.044 -19.386  0.00  0.00           C
ATOM    619  HG  LEU    41     -20.437  -0.384 -20.382  0.00  0.00           H
ATOM    620  CD1 LEU    41     -20.291  -1.039 -18.330  0.00  0.00           C
ATOM    621 1HD1 LEU    41     -19.310  -1.483 -18.489  0.00  0.00           H
ATOM    622 2HD1 LEU    41     -20.336  -0.609 -17.330  0.00  0.00           H
ATOM    623 3HD1 LEU    41     -21.046  -1.820 -18.427  0.00  0.00           H
ATOM    624  CD2 LEU    41     -21.945   0.574 -19.185  0.00  0.00           C
ATOM    625 1HD2 LEU    41     -22.030   1.024 -18.200  0.00  0.00           H
ATOM    626 2HD2 LEU    41     -22.169   1.329 -19.935  0.00  0.00           H
ATOM    627 3HD2 LEU    41     -22.666  -0.237 -19.283  0.00  0.00           H
ATOM    628  C   LEU    41     -19.536   3.612 -19.922  0.00  0.00           C
ATOM    629  O   LEU    41     -20.609   4.209 -19.851  0.00  0.00           O
ATOM    630  N   ASP    42     -18.368   4.178 -19.599  0.00  0.00           N
ATOM    631  H   ASP    42     -17.537   3.611 -19.704  0.00  0.00           H
ATOM    632  CA  ASP    42     -18.184   5.562 -19.149  0.00  0.00           C
ATOM    633  HA  ASP    42     -18.683   5.689 -18.191  0.00  0.00           H
ATOM    634  CB  ASP    42     -16.685   5.793 -18.946  0.00  0.00           C
ATOM    635 2HB  ASP    42     -16.292   5.021 -18.290  0.00  0.00           H
ATOM    636 3HB  ASP    42     -16.175   5.697 -19.908  0.00  0.00           H
ATOM    637  CG  ASP    42     -16.404   7.173 -18.336  0.00  0.00           C
ATOM    638  OD1 ASP    42     -16.611   7.335 -17.110  0.00  0.00           O
ATOM    639  OD2 ASP    42     -15.966   8.078 -19.084  0.00  0.00           O
ATOM    640  C   ASP    42     -18.721   6.634 -20.116  0.00  0.00           C
ATOM    641  O   ASP    42     -19.104   7.724 -19.681  0.00  0.00           O
ATOM    642  N   LYS    43     -18.725   6.329 -21.420  0.00  0.00           N
ATOM    643  H   LYS    43     -18.452   5.386 -21.680  0.00  0.00           H
ATOM    644  CA  LYS    43     -19.150   7.228 -22.500  0.00  0.00           C
ATOM    645  HA  LYS    43     -18.878   8.251 -22.235  0.00  0.00           H
ATOM    646  CB  LYS    43     -18.382   6.869 -23.793  0.00  0.00           C
ATOM    647 2HB  LYS    43     -18.654   5.866 -24.123  0.00  0.00           H
ATOM    648 3HB  LYS    43     -18.661   7.581 -24.572  0.00  0.00           H
ATOM    649  CG  LYS    43     -16.853   6.946 -23.601  0.00  0.00           C
ATOM    650 2HG  LYS    43     -16.609   7.882 -23.095  0.00  0.00           H
ATOM    651 3HG  LYS    43     -16.524   6.113 -22.978  0.00  0.00           H
ATOM    652  CD  LYS    43     -16.106   6.905 -24.944  0.00  0.00           C
ATOM    653 2HD  LYS    43     -16.272   5.946 -25.437  0.00  0.00           H
ATOM    654 3HD  LYS    43     -16.511   7.689 -25.586  0.00  0.00           H
ATOM    655  CE  LYS    43     -14.599   7.169 -24.782  0.00  0.00           C
ATOM    656 2HE  LYS    43     -14.185   7.394 -25.769  0.00  0.00           H
ATOM    657 3HE  LYS    43     -14.466   8.060 -24.161  0.00  0.00           H
ATOM    658  NZ  LYS    43     -13.865   6.017 -24.190  0.00  0.00           N
ATOM    659 1HZ  LYS    43     -14.219   5.781 -23.273  0.00  0.00           H
ATOM    660 2HZ  LYS    43     -13.926   5.202 -24.785  0.00  0.00           H
ATOM    661 3HZ  LYS    43     -12.883   6.237 -24.086  0.00  0.00           H
ATOM    662  C   LYS    43     -20.685   7.229 -22.627  0.00  0.00           C
ATOM    663  O   LYS    43     -21.396   7.208 -21.621  0.00  0.00           O
ATOM    664  N   ASP    44     -21.216   7.299 -23.846  0.00  0.00           N
ATOM    665  H   ASP    44     -20.577   7.342 -24.624  0.00  0.00           H
ATOM    666  CA  ASP    44     -22.653   7.335 -24.152  0.00  0.00           C
ATOM    667  HA  ASP    44     -23.120   8.066 -23.490  0.00  0.00           H
ATOM    668  CB  ASP    44     -22.850   7.840 -25.594  0.00  0.00           C
ATOM    669 2HB  ASP    44     -22.343   7.164 -26.286  0.00  0.00           H
ATOM    670 3HB  ASP    44     -23.916   7.828 -25.834  0.00  0.00           H
ATOM    671  CG  ASP    44     -22.331   9.275 -25.779  0.00  0.00           C
ATOM    672  OD1 ASP    44     -23.018  10.229 -25.339  0.00  0.00           O
ATOM    673  OD2 ASP    44     -21.233   9.453 -26.361  0.00  0.00           O
ATOM    674  C   ASP    44     -23.382   5.992 -23.889  0.00  0.00           C
ATOM    675  O   ASP    44     -23.994   5.423 -24.793  0.00  0.00           O
ATOM    676  N   ASP    45     -23.322   5.461 -22.662  0.00  0.00           N
ATOM    677  H   ASP    45     -22.766   5.948 -21.965  0.00  0.00           H
ATOM    678  CA  ASP    45     -24.164   4.340 -22.218  0.00  0.00           C
ATOM    679  HA  ASP    45     -25.090   4.366 -22.794  0.00  0.00           H
ATOM    680  CB  ASP    45     -23.472   2.999 -22.521  0.00  0.00           C
ATOM    681 2HB  ASP    45     -23.129   3.017 -23.553  0.00  0.00           H
ATOM    682 3HB  ASP    45     -22.589   2.895 -21.888  0.00  0.00           H
ATOM    683  CG  ASP    45     -24.413   1.787 -22.332  0.00  0.00           C
ATOM    684  OD1 ASP    45     -25.623   1.892 -22.646  0.00  0.00           O
ATOM    685  OD2 ASP    45     -23.941   0.720 -21.873  0.00  0.00           O
ATOM    686  C   ASP    45     -24.563   4.432 -20.733  0.00  0.00           C
ATOM    687  O   ASP    45     -25.739   4.643 -20.435  0.00  0.00           O
ATOM    688  N   GLU    46     -23.613   4.301 -19.798  0.00  0.00           N
ATOM    689  H   GLU    46     -22.646   4.202 -20.097  0.00  0.00           H
ATOM    690  CA  GLU    46     -23.895   4.075 -18.367  0.00  0.00           C
ATOM    691  HA  GLU    46     -24.667   4.780 -18.054  0.00  0.00           H
ATOM    692  CB  GLU    46     -24.450   2.638 -18.174  0.00  0.00           C
ATOM    693 2HB  GLU    46     -24.295   2.073 -19.093  0.00  0.00           H
ATOM    694 3HB  GLU    46     -23.923   2.116 -17.379  0.00  0.00           H
ATOM    695  CG  GLU    46     -25.942   2.586 -17.820  0.00  0.00           C
ATOM    696 2HG  GLU    46     -26.038   2.615 -16.733  0.00  0.00           H
ATOM    697 3HG  GLU    46     -26.451   3.466 -18.216  0.00  0.00           H
ATOM    698  CD  GLU    46     -26.613   1.308 -18.372  0.00  0.00           C
ATOM    699  OE1 GLU    46     -27.660   1.414 -19.058  0.00  0.00           O
ATOM    700  OE2 GLU    46     -26.102   0.189 -18.122  0.00  0.00           O
ATOM    701  C   GLU    46     -22.661   4.390 -17.489  0.00  0.00           C
ATOM    702  O   GLU    46     -21.982   3.502 -16.965  0.00  0.00           O
ATOM    703  N   SER    47     -22.378   5.686 -17.316  0.00  0.00           N
ATOM    704  H   SER    47     -22.988   6.351 -17.774  0.00  0.00           H
ATOM    705  CA  SER    47     -21.266   6.290 -16.544  0.00  0.00           C
ATOM    706  HA  SER    47     -20.341   5.852 -16.909  0.00  0.00           H
ATOM    707  CB  SER    47     -21.227   7.795 -16.857  0.00  0.00           C
ATOM    708 2HB  SER    47     -20.413   8.270 -16.305  0.00  0.00           H
ATOM    709 3HB  SER    47     -21.039   7.927 -17.923  0.00  0.00           H
ATOM    710  OG  SER    47     -22.465   8.415 -16.532  0.00  0.00           O
ATOM    711  HG  SER    47     -22.384   9.373 -16.706  0.00  0.00           H
ATOM    712  C   SER    47     -21.280   6.041 -15.016  0.00  0.00           C
ATOM    713  O   SER    47     -20.796   6.856 -14.226  0.00  0.00           O
ATOM    714  N   LEU    48     -21.857   4.916 -14.587  0.00  0.00           N
ATOM    715  H   LEU    48     -22.129   4.272 -15.316  0.00  0.00           H
ATOM    716  CA  LEU    48     -22.103   4.535 -13.192  0.00  0.00           C
ATOM    717  HA  LEU    48     -21.291   4.934 -12.586  0.00  0.00           H
ATOM    718  CB  LEU    48     -23.410   5.196 -12.686  0.00  0.00           C
ATOM    719 2HB  LEU    48     -23.814   4.597 -11.874  0.00  0.00           H
ATOM    720 3HB  LEU    48     -23.123   6.155 -12.251  0.00  0.00           H
ATOM    721  CG  LEU    48     -24.550   5.485 -13.690  0.00  0.00           C
ATOM    722  HG  LEU    48     -24.199   6.186 -14.447  0.00  0.00           H
ATOM    723  CD1 LEU    48     -25.104   4.240 -14.390  0.00  0.00           C
ATOM    724 1HD1 LEU    48     -24.364   3.832 -15.073  0.00  0.00           H
ATOM    725 2HD1 LEU    48     -25.391   3.486 -13.656  0.00  0.00           H
ATOM    726 3HD1 LEU    48     -25.978   4.514 -14.984  0.00  0.00           H
ATOM    727  CD2 LEU    48     -25.708   6.143 -12.941  0.00  0.00           C
ATOM    728 1HD2 LEU    48     -26.110   5.454 -12.200  0.00  0.00           H
ATOM    729 2HD2 LEU    48     -25.354   7.045 -12.440  0.00  0.00           H
ATOM    730 3HD2 LEU    48     -26.485   6.425 -13.650  0.00  0.00           H
ATOM    731  C   LEU    48     -22.077   3.010 -12.952  0.00  0.00           C
ATOM    732  O   LEU    48     -21.575   2.564 -11.920  0.00  0.00           O
ATOM    733  N   ARG    49     -22.520   2.198 -13.924  0.00  0.00           N
ATOM    734  H   ARG    49     -22.929   2.629 -14.741  0.00  0.00           H
ATOM    735  CA  ARG    49     -22.424   0.720 -13.914  0.00  0.00           C
ATOM    736  HA  ARG    49     -22.951   0.330 -13.043  0.00  0.00           H
ATOM    737  CB  ARG    49     -23.095   0.208 -15.203  0.00  0.00           C
ATOM    738 2HB  ARG    49     -24.073   0.681 -15.312  0.00  0.00           H
ATOM    739 3HB  ARG    49     -22.489   0.531 -16.048  0.00  0.00           H
ATOM    740  CG  ARG    49     -23.279  -1.313 -15.318  0.00  0.00           C
ATOM    741 2HG  ARG    49     -23.454  -1.536 -16.372  0.00  0.00           H
ATOM    742 3HG  ARG    49     -22.372  -1.839 -15.022  0.00  0.00           H
ATOM    743  CD  ARG    49     -24.496  -1.834 -14.540  0.00  0.00           C
ATOM    744 2HD  ARG    49     -25.301  -1.107 -14.636  0.00  0.00           H
ATOM    745 3HD  ARG    49     -24.846  -2.750 -15.010  0.00  0.00           H
ATOM    746  NE  ARG    49     -24.247  -2.089 -13.106  0.00  0.00           N
ATOM    747  HE  ARG    49     -24.662  -1.437 -12.460  0.00  0.00           H
ATOM    748  CZ  ARG    49     -23.656  -3.142 -12.572  0.00  0.00           C
ATOM    749  NH1 ARG    49     -22.982  -4.003 -13.272  0.00  0.00           N
ATOM    750 1HH1 ARG    49     -22.961  -3.908 -14.282  0.00  0.00           H
ATOM    751 2HH1 ARG    49     -22.516  -4.774 -12.832  0.00  0.00           H
ATOM    752  NH2 ARG    49     -23.774  -3.383 -11.300  0.00  0.00           N
ATOM    753 1HH2 ARG    49     -24.415  -2.840 -10.747  0.00  0.00           H
ATOM    754 2HH2 ARG    49     -23.360  -4.205 -10.898  0.00  0.00           H
ATOM    755  C   ARG    49     -20.970   0.241 -13.823  0.00  0.00           C
ATOM    756  O   ARG    49     -20.660  -0.702 -13.093  0.00  0.00           O
ATOM    757  N   LYS    50     -20.077   0.945 -14.528  0.00  0.00           N
ATOM    758  H   LYS    50     -20.454   1.688 -15.100  0.00  0.00           H
ATOM    759  CA  LYS    50     -18.626   0.708 -14.591  0.00  0.00           C
ATOM    760  HA  LYS    50     -18.443  -0.231 -15.118  0.00  0.00           H
ATOM    761  CB  LYS    50     -18.000   1.852 -15.406  0.00  0.00           C
ATOM    762 2HB  LYS    50     -18.486   1.889 -16.382  0.00  0.00           H
ATOM    763 3HB  LYS    50     -18.165   2.806 -14.901  0.00  0.00           H
ATOM    764  CG  LYS    50     -16.497   1.638 -15.616  0.00  0.00           C
ATOM    765 2HG  LYS    50     -15.977   1.668 -14.660  0.00  0.00           H
ATOM    766 3HG  LYS    50     -16.352   0.646 -16.033  0.00  0.00           H
ATOM    767  CD  LYS    50     -15.894   2.676 -16.575  0.00  0.00           C
ATOM    768 2HD  LYS    50     -14.992   2.259 -17.020  0.00  0.00           H
ATOM    769 3HD  LYS    50     -16.592   2.856 -17.393  0.00  0.00           H
ATOM    770  CE  LYS    50     -15.542   4.009 -15.895  0.00  0.00           C
ATOM    771 2HE  LYS    50     -15.202   4.702 -16.669  0.00  0.00           H
ATOM    772 3HE  LYS    50     -16.434   4.436 -15.429  0.00  0.00           H
ATOM    773  NZ  LYS    50     -14.454   3.847 -14.900  0.00  0.00           N
ATOM    774 1HZ  LYS    50     -14.775   3.354 -14.081  0.00  0.00           H
ATOM    775 2HZ  LYS    50     -13.701   3.285 -15.307  0.00  0.00           H
ATOM    776 3HZ  LYS    50     -14.076   4.739 -14.611  0.00  0.00           H
ATOM    777  C   LYS    50     -17.964   0.581 -13.217  0.00  0.00           C
ATOM    778  O   LYS    50     -17.182  -0.339 -12.986  0.00  0.00           O
ATOM    779  N   TYR    51     -18.296   1.477 -12.286  0.00  0.00           N
ATOM    780  H   TYR    51     -18.952   2.207 -12.526  0.00  0.00           H
ATOM    781  CA  TYR    51     -17.699   1.478 -10.947  0.00  0.00           C
ATOM    782  HA  TYR    51     -16.617   1.488 -11.061  0.00  0.00           H
ATOM    783  CB  TYR    51     -18.106   2.744 -10.192  0.00  0.00           C
ATOM    784 2HB  TYR    51     -19.185   2.721 -10.029  0.00  0.00           H
ATOM    785 3HB  TYR    51     -17.624   2.707  -9.216  0.00  0.00           H
ATOM    786  CG  TYR    51     -17.721   4.050 -10.861  0.00  0.00           C
ATOM    787  CD1 TYR    51     -18.716   4.990 -11.197  0.00  0.00           C
ATOM    788  HD1 TYR    51     -19.753   4.776 -10.975  0.00  0.00           H
ATOM    789  CE1 TYR    51     -18.362   6.213 -11.796  0.00  0.00           C
ATOM    790  HE1 TYR    51     -19.123   6.938 -12.053  0.00  0.00           H
ATOM    791  CZ  TYR    51     -17.008   6.508 -12.055  0.00  0.00           C
ATOM    792  OH  TYR    51     -16.670   7.702 -12.624  0.00  0.00           O
ATOM    793  HH  TYR    51     -15.714   7.795 -12.746  0.00  0.00           H
ATOM    794  CE2 TYR    51     -16.008   5.573 -11.713  0.00  0.00           C
ATOM    795  HE2 TYR    51     -14.966   5.807 -11.890  0.00  0.00           H
ATOM    796  CD2 TYR    51     -16.365   4.349 -11.114  0.00  0.00           C
ATOM    797  HD2 TYR    51     -15.597   3.647 -10.827  0.00  0.00           H
ATOM    798  C   TYR    51     -18.054   0.233 -10.118  0.00  0.00           C
ATOM    799  O   TYR    51     -17.288  -0.160  -9.236  0.00  0.00           O
ATOM    800  N   LYS    52     -19.192  -0.413 -10.409  0.00  0.00           N
ATOM    801  H   LYS    52     -19.776  -0.039 -11.148  0.00  0.00           H
ATOM    802  CA  LYS    52     -19.629  -1.643  -9.730  0.00  0.00           C
ATOM    803  HA  LYS    52     -19.303  -1.607  -8.688  0.00  0.00           H
ATOM    804  CB  LYS    52     -21.162  -1.752  -9.749  0.00  0.00           C
ATOM    805 2HB  LYS    52     -21.481  -2.074 -10.740  0.00  0.00           H
ATOM    806 3HB  LYS    52     -21.446  -2.527  -9.036  0.00  0.00           H
ATOM    807  CG  LYS    52     -21.889  -0.437  -9.415  0.00  0.00           C
ATOM    808 2HG  LYS    52     -21.319   0.136  -8.682  0.00  0.00           H
ATOM    809 3HG  LYS    52     -21.956   0.155 -10.331  0.00  0.00           H
ATOM    810  CD  LYS    52     -23.302  -0.690  -8.878  0.00  0.00           C
ATOM    811 2HD  LYS    52     -23.901   0.192  -9.066  0.00  0.00           H
ATOM    812 3HD  LYS    52     -23.756  -1.521  -9.409  0.00  0.00           H
ATOM    813  CE  LYS    52     -23.273  -0.980  -7.372  0.00  0.00           C
ATOM    814 2HE  LYS    52     -22.572  -1.799  -7.184  0.00  0.00           H
ATOM    815 3HE  LYS    52     -22.892  -0.090  -6.862  0.00  0.00           H
ATOM    816  NZ  LYS    52     -24.615  -1.341  -6.841  0.00  0.00           N
ATOM    817 1HZ  LYS    52     -25.276  -0.577  -6.916  0.00  0.00           H
ATOM    818 2HZ  LYS    52     -24.996  -2.152  -7.315  0.00  0.00           H
ATOM    819 3HZ  LYS    52     -24.548  -1.603  -5.852  0.00  0.00           H
ATOM    820  C   LYS    52     -19.005  -2.897 -10.343  0.00  0.00           C
ATOM    821  O   LYS    52     -18.658  -3.822  -9.613  0.00  0.00           O
ATOM    822  N   GLU    53     -18.835  -2.930 -11.667  0.00  0.00           N
ATOM    823  H   GLU    53     -19.166  -2.130 -12.191  0.00  0.00           H
ATOM    824  CA  GLU    53     -18.255  -4.054 -12.424  0.00  0.00           C
ATOM    825  HA  GLU    53     -18.926  -4.909 -12.338  0.00  0.00           H
ATOM    826  CB  GLU    53     -18.218  -3.670 -13.917  0.00  0.00           C
ATOM    827 2HB  GLU    53     -19.247  -3.681 -14.280  0.00  0.00           H
ATOM    828 3HB  GLU    53     -17.861  -2.648 -14.026  0.00  0.00           H
ATOM    829  CG  GLU    53     -17.389  -4.589 -14.831  0.00  0.00           C
ATOM    830 2HG  GLU    53     -17.626  -5.629 -14.593  0.00  0.00           H
ATOM    831 3HG  GLU    53     -17.700  -4.410 -15.863  0.00  0.00           H
ATOM    832  CD  GLU    53     -15.868  -4.328 -14.729  0.00  0.00           C
ATOM    833  OE1 GLU    53     -15.449  -3.149 -14.778  0.00  0.00           O
ATOM    834  OE2 GLU    53     -15.087  -5.295 -14.591  0.00  0.00           O
ATOM    835  C   GLU    53     -16.896  -4.531 -11.874  0.00  0.00           C
ATOM    836  O   GLU    53     -16.674  -5.741 -11.793  0.00  0.00           O
ATOM    837  N   ALA    54     -16.043  -3.613 -11.397  0.00  0.00           N
ATOM    838  H   ALA    54     -16.286  -2.640 -11.524  0.00  0.00           H
ATOM    839  CA  ALA    54     -14.754  -3.914 -10.754  0.00  0.00           C
ATOM    840  HA  ALA    54     -14.127  -4.426 -11.486  0.00  0.00           H
ATOM    841  CB  ALA    54     -14.076  -2.587 -10.396  0.00  0.00           C
ATOM    842 1HB  ALA    54     -13.949  -1.988 -11.298  0.00  0.00           H
ATOM    843 2HB  ALA    54     -14.684  -2.042  -9.673  0.00  0.00           H
ATOM    844 3HB  ALA    54     -13.096  -2.779  -9.959  0.00  0.00           H
ATOM    845  C   ALA    54     -14.845  -4.843  -9.518  0.00  0.00           C
ATOM    846  O   ALA    54     -13.835  -5.402  -9.088  0.00  0.00           O
ATOM    847  N   LEU    55     -16.051  -5.039  -8.974  0.00  0.00           N
ATOM    848  H   LEU    55     -16.816  -4.499  -9.359  0.00  0.00           H
ATOM    849  CA  LEU    55     -16.385  -6.019  -7.938  0.00  0.00           C
ATOM    850  HA  LEU    55     -15.484  -6.543  -7.619  0.00  0.00           H
ATOM    851  CB  LEU    55     -16.931  -5.227  -6.733  0.00  0.00           C
ATOM    852 2HB  LEU    55     -16.102  -4.624  -6.355  0.00  0.00           H
ATOM    853 3HB  LEU    55     -17.704  -4.533  -7.072  0.00  0.00           H
ATOM    854  CG  LEU    55     -17.499  -6.066  -5.569  0.00  0.00           C
ATOM    855  HG  LEU    55     -16.900  -6.967  -5.430  0.00  0.00           H
ATOM    856  CD1 LEU    55     -17.433  -5.233  -4.292  0.00  0.00           C
ATOM    857 1HD1 LEU    55     -16.390  -5.031  -4.049  0.00  0.00           H
ATOM    858 2HD1 LEU    55     -17.954  -4.286  -4.430  0.00  0.00           H
ATOM    859 3HD1 LEU    55     -17.885  -5.790  -3.471  0.00  0.00           H
ATOM    860  CD2 LEU    55     -18.974  -6.445  -5.754  0.00  0.00           C
ATOM    861 1HD2 LEU    55     -19.570  -5.559  -5.972  0.00  0.00           H
ATOM    862 2HD2 LEU    55     -19.093  -7.163  -6.561  0.00  0.00           H
ATOM    863 3HD2 LEU    55     -19.352  -6.919  -4.847  0.00  0.00           H
ATOM    864  C   LEU    55     -17.364  -7.081  -8.470  0.00  0.00           C
ATOM    865  O   LEU    55     -17.178  -8.268  -8.202  0.00  0.00           O
ATOM    866  N   LEU    56     -18.386  -6.670  -9.232  0.00  0.00           N
ATOM    867  H   LEU    56     -18.472  -5.673  -9.398  0.00  0.00           H
ATOM    868  CA  LEU    56     -19.470  -7.538  -9.716  0.00  0.00           C
ATOM    869  HA  LEU    56     -19.898  -8.036  -8.847  0.00  0.00           H
ATOM    870  CB  LEU    56     -20.555  -6.670 -10.405  0.00  0.00           C
ATOM    871 2HB  LEU    56     -20.226  -5.634 -10.461  0.00  0.00           H
ATOM    872 3HB  LEU    56     -20.675  -6.999 -11.439  0.00  0.00           H
ATOM    873  CG  LEU    56     -21.946  -6.685  -9.747  0.00  0.00           C
ATOM    874  HG  LEU    56     -22.595  -6.053 -10.352  0.00  0.00           H
ATOM    875  CD1 LEU    56     -22.565  -8.081  -9.713  0.00  0.00           C
ATOM    876 1HD1 LEU    56     -22.630  -8.477 -10.728  0.00  0.00           H
ATOM    877 2HD1 LEU    56     -21.967  -8.757  -9.104  0.00  0.00           H
ATOM    878 3HD1 LEU    56     -23.566  -8.028  -9.288  0.00  0.00           H
ATOM    879  CD2 LEU    56     -21.912  -6.094  -8.338  0.00  0.00           C
ATOM    880 1HD2 LEU    56     -21.357  -6.746  -7.665  0.00  0.00           H
ATOM    881 2HD2 LEU    56     -21.436  -5.113  -8.360  0.00  0.00           H
ATOM    882 3HD2 LEU    56     -22.931  -5.986  -7.965  0.00  0.00           H
ATOM    883  C   LEU    56     -19.017  -8.651 -10.676  0.00  0.00           C
ATOM    884  O   LEU    56     -19.644  -9.711 -10.730  0.00  0.00           O
ATOM    885  N   GLY    57     -17.960  -8.411 -11.455  0.00  0.00           N
ATOM    886  H   GLY    57     -17.508  -7.504 -11.381  0.00  0.00           H
ATOM    887  CA  GLY    57     -17.577  -9.285 -12.564  0.00  0.00           C
ATOM    888 2HA  GLY    57     -17.393 -10.290 -12.182  0.00  0.00           H
ATOM    889 3HA  GLY    57     -18.394  -9.336 -13.285  0.00  0.00           H
ATOM    890  C   GLY    57     -16.321  -8.808 -13.286  0.00  0.00           C
ATOM    891  O   GLY    57     -16.394  -8.490 -14.469  0.00  0.00           O
ATOM    892  N   ARG    58     -15.189  -8.757 -12.565  0.00  0.00           N
ATOM    893  H   ARG    58     -15.287  -9.017 -11.596  0.00  0.00           H
ATOM    894  CA  ARG    58     -13.882  -8.192 -12.981  0.00  0.00           C
ATOM    895  HA  ARG    58     -13.932  -7.108 -12.853  0.00  0.00           H
ATOM    896  CB  ARG    58     -12.730  -8.735 -12.104  0.00  0.00           C
ATOM    897 2HB  ARG    58     -12.476  -9.744 -12.436  0.00  0.00           H
ATOM    898 3HB  ARG    58     -11.856  -8.119 -12.319  0.00  0.00           H
ATOM    899  CG  ARG    58     -12.906  -8.772 -10.572  0.00  0.00           C
ATOM    900 2HG  ARG    58     -11.909  -8.841 -10.135  0.00  0.00           H
ATOM    901 3HG  ARG    58     -13.362  -7.846 -10.221  0.00  0.00           H
ATOM    902  CD  ARG    58     -13.725  -9.981 -10.082  0.00  0.00           C
ATOM    903 2HD  ARG    58     -14.782  -9.713 -10.065  0.00  0.00           H
ATOM    904 3HD  ARG    58     -13.611 -10.813 -10.779  0.00  0.00           H
ATOM    905  NE  ARG    58     -13.330 -10.420  -8.729  0.00  0.00           N
ATOM    906  HE  ARG    58     -13.892 -10.080  -7.964  0.00  0.00           H
ATOM    907  CZ  ARG    58     -12.376 -11.286  -8.420  0.00  0.00           C
ATOM    908  NH1 ARG    58     -11.578 -11.798  -9.315  0.00  0.00           N
ATOM    909 1HH1 ARG    58     -11.681 -11.530 -10.277  0.00  0.00           H
ATOM    910 2HH1 ARG    58     -10.909 -12.503  -9.058  0.00  0.00           H
ATOM    911  NH2 ARG    58     -12.207 -11.670  -7.188  0.00  0.00           N
ATOM    912 1HH2 ARG    58     -12.835 -11.356  -6.470  0.00  0.00           H
ATOM    913 2HH2 ARG    58     -11.486 -12.334  -6.958  0.00  0.00           H
ATOM    914  C   ARG    58     -13.496  -8.429 -14.451  0.00  0.00           C
ATOM    915  O   ARG    58     -12.904  -7.561 -15.092  0.00  0.00           O
ATOM    916  N   VAL    59     -13.790  -9.632 -14.954  0.00  0.00           N
ATOM    917  H   VAL    59     -14.269 -10.273 -14.342  0.00  0.00           H
ATOM    918  CA  VAL    59     -13.398 -10.111 -16.289  0.00  0.00           C
ATOM    919  HA  VAL    59     -12.490  -9.587 -16.571  0.00  0.00           H
ATOM    920  CB  VAL    59     -13.073 -11.621 -16.256  0.00  0.00           C
ATOM    921  HB  VAL    59     -12.851 -11.951 -17.269  0.00  0.00           H
ATOM    922  CG1 VAL    59     -11.827 -11.911 -15.409  0.00  0.00           C
ATOM    923 1HG1 VAL    59     -10.981 -11.346 -15.798  0.00  0.00           H
ATOM    924 2HG1 VAL    59     -11.994 -11.636 -14.367  0.00  0.00           H
ATOM    925 3HG1 VAL    59     -11.585 -12.973 -15.465  0.00  0.00           H
ATOM    926  CG2 VAL    59     -14.230 -12.484 -15.728  0.00  0.00           C
ATOM    927 1HG2 VAL    59     -14.433 -12.264 -14.679  0.00  0.00           H
ATOM    928 2HG2 VAL    59     -15.129 -12.306 -16.319  0.00  0.00           H
ATOM    929 3HG2 VAL    59     -13.966 -13.539 -15.819  0.00  0.00           H
ATOM    930  C   VAL    59     -14.427  -9.842 -17.400  0.00  0.00           C
ATOM    931  O   VAL    59     -14.071  -9.935 -18.576  0.00  0.00           O
ATOM    932  N   ALA    60     -15.689  -9.539 -17.062  0.00  0.00           N
ATOM    933  H   ALA    60     -15.882  -9.322 -16.090  0.00  0.00           H
ATOM    934  CA  ALA    60     -16.834  -9.515 -17.990  0.00  0.00           C
ATOM    935  HA  ALA    60     -16.530  -9.029 -18.921  0.00  0.00           H
ATOM    936  CB  ALA    60     -17.213 -10.980 -18.301  0.00  0.00           C
ATOM    937 1HB  ALA    60     -16.367 -11.508 -18.740  0.00  0.00           H
ATOM    938 2HB  ALA    60     -17.524 -11.483 -17.386  0.00  0.00           H
ATOM    939 3HB  ALA    60     -18.041 -10.998 -19.006  0.00  0.00           H
ATOM    940  C   ALA    60     -18.038  -8.696 -17.436  0.00  0.00           C
ATOM    941  O   ALA    60     -19.117  -9.283 -17.170  0.00  0.00           O
ATOM    942  OXT ALA    60     -17.908  -7.456 -17.303  0.00  0.00           O
TER     943      ALA    60
ATOM    944  N   GLY   271      -1.649  13.717 -11.492  0.00  0.00           N
ATOM    945  H1  GLY   271      -2.009  13.181 -10.719  0.00  0.00           H
ATOM    946  H2  GLY   271      -1.810  13.201 -12.343  0.00  0.00           H
ATOM    947  H3  GLY   271      -0.656  13.839 -11.368  0.00  0.00           H
ATOM    948  CA  GLY   271      -2.320  15.034 -11.562  0.00  0.00           C
ATOM    949 2HA  GLY   271      -2.153  15.577 -10.632  0.00  0.00           H
ATOM    950 3HA  GLY   271      -1.903  15.614 -12.386  0.00  0.00           H
ATOM    951  C   GLY   271      -3.820  14.893 -11.784  0.00  0.00           C
ATOM    952  O   GLY   271      -4.276  13.911 -12.370  0.00  0.00           O
ATOM    953  N   SER   272      -4.601  15.885 -11.348  0.00  0.00           N
ATOM    954  H   SER   272      -4.150  16.656 -10.874  0.00  0.00           H
ATOM    955  CA  SER   272      -6.085  15.908 -11.329  0.00  0.00           C
ATOM    956  HA  SER   272      -6.425  14.976 -10.875  0.00  0.00           H
ATOM    957  CB  SER   272      -6.549  17.060 -10.420  0.00  0.00           C
ATOM    958 2HB  SER   272      -6.300  18.014 -10.891  0.00  0.00           H
ATOM    959 3HB  SER   272      -7.630  17.006 -10.285  0.00  0.00           H
ATOM    960  OG  SER   272      -5.918  16.985  -9.148  0.00  0.00           O
ATOM    961  HG  SER   272      -6.257  17.715  -8.592  0.00  0.00           H
ATOM    962  C   SER   272      -6.786  16.006 -12.709  0.00  0.00           C
ATOM    963  O   SER   272      -7.936  16.447 -12.797  0.00  0.00           O
ATOM    964  N   LYS   273      -6.099  15.635 -13.802  0.00  0.00           N
ATOM    965  H   LYS   273      -5.178  15.243 -13.645  0.00  0.00           H
ATOM    966  CA  LYS   273      -6.588  15.706 -15.196  0.00  0.00           C
ATOM    967  HA  LYS   273      -7.016  16.697 -15.358  0.00  0.00           H
ATOM    968  CB  LYS   273      -5.365  15.555 -16.124  0.00  0.00           C
ATOM    969 2HB  LYS   273      -4.633  16.308 -15.826  0.00  0.00           H
ATOM    970 3HB  LYS   273      -4.907  14.578 -15.966  0.00  0.00           H
ATOM    971  CG  LYS   273      -5.658  15.775 -17.622  0.00  0.00           C
ATOM    972 2HG  LYS   273      -6.581  16.346 -17.734  0.00  0.00           H
ATOM    973 3HG  LYS   273      -4.856  16.380 -18.047  0.00  0.00           H
ATOM    974  CD  LYS   273      -5.761  14.476 -18.439  0.00  0.00           C
ATOM    975 2HD  LYS   273      -6.450  13.787 -17.951  0.00  0.00           H
ATOM    976 3HD  LYS   273      -6.163  14.723 -19.423  0.00  0.00           H
ATOM    977  CE  LYS   273      -4.382  13.817 -18.614  0.00  0.00           C
ATOM    978 2HE  LYS   273      -3.713  14.541 -19.091  0.00  0.00           H
ATOM    979 3HE  LYS   273      -3.968  13.584 -17.628  0.00  0.00           H
ATOM    980  NZ  LYS   273      -4.457  12.583 -19.441  0.00  0.00           N
ATOM    981 1HZ  LYS   273      -5.039  11.880 -19.007  0.00  0.00           H
ATOM    982 2HZ  LYS   273      -4.833  12.781 -20.360  0.00  0.00           H
ATOM    983 3HZ  LYS   273      -3.536  12.183 -19.571  0.00  0.00           H
ATOM    984  C   LYS   273      -7.710  14.698 -15.518  0.00  0.00           C
ATOM    985  O   LYS   273      -8.540  14.965 -16.389  0.00  0.00           O
ATOM    986  N   ARG   274      -7.759  13.560 -14.812  0.00  0.00           N
ATOM    987  H   ARG   274      -7.054  13.445 -14.098  0.00  0.00           H
ATOM    988  CA  ARG   274      -8.825  12.535 -14.901  0.00  0.00           C
ATOM    989  HA  ARG   274      -9.346  12.629 -15.857  0.00  0.00           H
ATOM    990  CB  ARG   274      -8.208  11.119 -14.797  0.00  0.00           C
ATOM    991 2HB  ARG   274      -7.198  11.173 -14.388  0.00  0.00           H
ATOM    992 3HB  ARG   274      -8.785  10.512 -14.099  0.00  0.00           H
ATOM    993  CG  ARG   274      -8.183  10.356 -16.128  0.00  0.00           C
ATOM    994 2HG  ARG   274      -7.894   9.327 -15.912  0.00  0.00           H
ATOM    995 3HG  ARG   274      -9.184  10.328 -16.561  0.00  0.00           H
ATOM    996  CD  ARG   274      -7.203  10.968 -17.141  0.00  0.00           C
ATOM    997 2HD  ARG   274      -7.769  11.573 -17.852  0.00  0.00           H
ATOM    998 3HD  ARG   274      -6.503  11.628 -16.627  0.00  0.00           H
ATOM    999  NE  ARG   274      -6.446   9.928 -17.864  0.00  0.00           N
ATOM   1000  HE  ARG   274      -6.770   9.655 -18.791  0.00  0.00           H
ATOM   1001  CZ  ARG   274      -5.467   9.181 -17.386  0.00  0.00           C
ATOM   1002  NH1 ARG   274      -5.006   9.290 -16.175  0.00  0.00           N
ATOM   1003 1HH1 ARG   274      -5.407   9.956 -15.542  0.00  0.00           H
ATOM   1004 2HH1 ARG   274      -4.362   8.576 -15.830  0.00  0.00           H
ATOM   1005  NH2 ARG   274      -4.928   8.283 -18.146  0.00  0.00           N
ATOM   1006 1HH2 ARG   274      -5.331   8.163 -19.075  0.00  0.00           H
ATOM   1007 2HH2 ARG   274      -4.189   7.702 -17.793  0.00  0.00           H
ATOM   1008  C   ARG   274      -9.895  12.711 -13.816  0.00  0.00           C
ATOM   1009  O   ARG   274      -9.699  13.431 -12.833  0.00  0.00           O
ATOM   1010  N   TRP   275     -11.004  11.987 -13.974  0.00  0.00           N
ATOM   1011  H   TRP   275     -11.092  11.447 -14.821  0.00  0.00           H
ATOM   1012  CA  TRP   275     -12.002  11.747 -12.922  0.00  0.00           C
ATOM   1013  HA  TRP   275     -12.402  12.708 -12.593  0.00  0.00           H
ATOM   1014  CB  TRP   275     -13.153  10.910 -13.504  0.00  0.00           C
ATOM   1015 2HB  TRP   275     -12.823   9.873 -13.581  0.00  0.00           H
ATOM   1016 3HB  TRP   275     -13.994  10.931 -12.809  0.00  0.00           H
ATOM   1017  CG  TRP   275     -13.634  11.340 -14.857  0.00  0.00           C
ATOM   1018  CD1 TRP   275     -14.320  12.475 -15.127  0.00  0.00           C
ATOM   1019  HD1 TRP   275     -14.627  13.207 -14.386  0.00  0.00           H
ATOM   1020  NE1 TRP   275     -14.540  12.571 -16.488  0.00  0.00           N
ATOM   1021  HE1 TRP   275     -15.027  13.350 -16.920  0.00  0.00           H
ATOM   1022  CE2 TRP   275     -13.993  11.503 -17.169  0.00  0.00           C
ATOM   1023  CZ2 TRP   275     -13.930  11.162 -18.528  0.00  0.00           C
ATOM   1024  HZ2 TRP   275     -14.384  11.801 -19.272  0.00  0.00           H
ATOM   1025  CH2 TRP   275     -13.280   9.974 -18.906  0.00  0.00           C
ATOM   1026  HH2 TRP   275     -13.237   9.687 -19.949  0.00  0.00           H
ATOM   1027  CZ3 TRP   275     -12.703   9.147 -17.925  0.00  0.00           C
ATOM   1028  HZ3 TRP   275     -12.211   8.230 -18.222  0.00  0.00           H
ATOM   1029  CE3 TRP   275     -12.768   9.501 -16.562  0.00  0.00           C
ATOM   1030  HE3 TRP   275     -12.323   8.854 -15.818  0.00  0.00           H
ATOM   1031  CD2 TRP   275     -13.415  10.687 -16.148  0.00  0.00           C
ATOM   1032  C   TRP   275     -11.384  11.035 -11.703  0.00  0.00           C
ATOM   1033  O   TRP   275     -10.340  10.385 -11.813  0.00  0.00           O
ATOM   1034  N   ASN   276     -12.031  11.126 -10.539  0.00  0.00           N
ATOM   1035  H   ASN   276     -12.904  11.633 -10.511  0.00  0.00           H
ATOM   1036  CA  ASN   276     -11.566  10.464  -9.315  0.00  0.00           C
ATOM   1037  HA  ASN   276     -10.527  10.766  -9.151  0.00  0.00           H
ATOM   1038  CB  ASN   276     -12.417  10.952  -8.121  0.00  0.00           C
ATOM   1039 2HB  ASN   276     -13.120  11.726  -8.432  0.00  0.00           H
ATOM   1040 3HB  ASN   276     -13.003  10.127  -7.715  0.00  0.00           H
ATOM   1041  CG  ASN   276     -11.550  11.520  -7.011  0.00  0.00           C
ATOM   1042  OD1 ASN   276     -11.266  10.871  -6.013  0.00  0.00           O
ATOM   1043  ND2 ASN   276     -11.078  12.738  -7.164  0.00  0.00           N
ATOM   1044 1HD2 ASN   276     -10.499  13.128  -6.435  0.00  0.00           H
ATOM   1045 2HD2 ASN   276     -11.304  13.272  -7.991  0.00  0.00           H
ATOM   1046  C   ASN   276     -11.587   8.925  -9.469  0.00  0.00           C
ATOM   1047  O   ASN   276     -12.633   8.343  -9.781  0.00  0.00           O
ATOM   1048  N   SER   277     -10.442   8.267  -9.239  0.00  0.00           N
ATOM   1049  H   SER   277      -9.609   8.804  -9.033  0.00  0.00           H
ATOM   1050  CA  SER   277     -10.260   6.816  -9.420  0.00  0.00           C
ATOM   1051  HA  SER   277     -11.238   6.346  -9.543  0.00  0.00           H
ATOM   1052  CB  SER   277      -9.477   6.523 -10.713  0.00  0.00           C
ATOM   1053 2HB  SER   277      -9.320   5.446 -10.801  0.00  0.00           H
ATOM   1054 3HB  SER   277     -10.073   6.853 -11.567  0.00  0.00           H
ATOM   1055  OG  SER   277      -8.221   7.187 -10.750  0.00  0.00           O
ATOM   1056  HG  SER   277      -7.789   6.990 -11.603  0.00  0.00           H
ATOM   1057  C   SER   277      -9.593   6.170  -8.197  0.00  0.00           C
ATOM   1058  O   SER   277      -8.499   6.547  -7.770  0.00  0.00           O
ATOM   1059  N   CYS   278     -10.287   5.198  -7.599  0.00  0.00           N
ATOM   1060  H   CYS   278     -11.195   4.961  -7.969  0.00  0.00           H
ATOM   1061  CA  CYS   278      -9.820   4.451  -6.431  0.00  0.00           C
ATOM   1062  HA  CYS   278      -9.438   5.152  -5.687  0.00  0.00           H
ATOM   1063  CB  CYS   278     -11.018   3.706  -5.818  0.00  0.00           C
ATOM   1064 2HB  CYS   278     -11.387   2.973  -6.537  0.00  0.00           H
ATOM   1065 3HB  CYS   278     -10.675   3.152  -4.942  0.00  0.00           H
ATOM   1066  SG  CYS   278     -12.407   4.762  -5.314  0.00  0.00           S
ATOM   1067  C   CYS   278      -8.705   3.455  -6.804  0.00  0.00           C
ATOM   1068  O   CYS   278      -8.910   2.595  -7.662  0.00  0.00           O
ATOM   1069  N   LYS   279      -7.550   3.520  -6.122  0.00  0.00           N
ATOM   1070  H   LYS   279      -7.418   4.311  -5.506  0.00  0.00           H
ATOM   1071  CA  LYS   279      -6.452   2.533  -6.254  0.00  0.00           C
ATOM   1072  HA  LYS   279      -6.703   1.839  -7.058  0.00  0.00           H
ATOM   1073  CB  LYS   279      -5.144   3.238  -6.675  0.00  0.00           C
ATOM   1074 2HB  LYS   279      -4.455   2.482  -7.057  0.00  0.00           H
ATOM   1075 3HB  LYS   279      -5.372   3.930  -7.481  0.00  0.00           H
ATOM   1076  CG  LYS   279      -4.436   4.017  -5.554  0.00  0.00           C
ATOM   1077 2HG  LYS   279      -5.113   4.769  -5.148  0.00  0.00           H
ATOM   1078 3HG  LYS   279      -4.178   3.325  -4.751  0.00  0.00           H
ATOM   1079  CD  LYS   279      -3.135   4.705  -6.005  0.00  0.00           C
ATOM   1080 2HD  LYS   279      -2.653   5.097  -5.108  0.00  0.00           H
ATOM   1081 3HD  LYS   279      -2.455   3.971  -6.440  0.00  0.00           H
ATOM   1082  CE  LYS   279      -3.342   5.888  -6.968  0.00  0.00           C
ATOM   1083 2HE  LYS   279      -4.309   6.354  -6.759  0.00  0.00           H
ATOM   1084 3HE  LYS   279      -2.571   6.634  -6.753  0.00  0.00           H
ATOM   1085  NZ  LYS   279      -3.243   5.500  -8.402  0.00  0.00           N
ATOM   1086 1HZ  LYS   279      -2.332   5.115  -8.615  0.00  0.00           H
ATOM   1087 2HZ  LYS   279      -3.941   4.817  -8.657  0.00  0.00           H
ATOM   1088 3HZ  LYS   279      -3.372   6.306  -9.001  0.00  0.00           H
ATOM   1089  C   LYS   279      -6.256   1.646  -5.019  0.00  0.00           C
ATOM   1090  O   LYS   279      -5.703   0.557  -5.140  0.00  0.00           O
ATOM   1091  N   GLN   280      -6.721   2.110  -3.853  0.00  0.00           N
ATOM   1092  H   GLN   280      -7.210   2.990  -3.906  0.00  0.00           H
ATOM   1093  CA  GLN   280      -6.507   1.592  -2.488  0.00  0.00           C
ATOM   1094  HA  GLN   280      -6.827   2.383  -1.808  0.00  0.00           H
ATOM   1095  CB  GLN   280      -7.465   0.411  -2.254  0.00  0.00           C
ATOM   1096 2HB  GLN   280      -8.463   0.714  -2.579  0.00  0.00           H
ATOM   1097 3HB  GLN   280      -7.157  -0.424  -2.878  0.00  0.00           H
ATOM   1098  CG  GLN   280      -7.570  -0.054  -0.789  0.00  0.00           C
ATOM   1099 2HG  GLN   280      -7.165   0.704  -0.117  0.00  0.00           H
ATOM   1100 3HG  GLN   280      -8.625  -0.179  -0.542  0.00  0.00           H
ATOM   1101  CD  GLN   280      -6.863  -1.386  -0.551  0.00  0.00           C
ATOM   1102  OE1 GLN   280      -5.710  -1.458  -0.151  0.00  0.00           O
ATOM   1103  NE2 GLN   280      -7.524  -2.495  -0.808  0.00  0.00           N
ATOM   1104 1HE2 GLN   280      -7.064  -3.373  -0.631  0.00  0.00           H
ATOM   1105 2HE2 GLN   280      -8.478  -2.446  -1.129  0.00  0.00           H
ATOM   1106  C   GLN   280      -5.030   1.299  -2.126  0.00  0.00           C
ATOM   1107  O   GLN   280      -4.463   2.007  -1.293  0.00  0.00           O
ATOM   1108  N   ASN   281      -4.403   0.316  -2.781  0.00  0.00           N
ATOM   1109  H   ASN   281      -4.944  -0.104  -3.527  0.00  0.00           H
ATOM   1110  CA  ASN   281      -2.961   0.016  -2.758  0.00  0.00           C
ATOM   1111  HA  ASN   281      -2.411   0.941  -2.944  0.00  0.00           H
ATOM   1112  CB  ASN   281      -2.584  -0.510  -1.353  0.00  0.00           C
ATOM   1113 2HB  ASN   281      -2.708   0.284  -0.620  0.00  0.00           H
ATOM   1114 3HB  ASN   281      -3.260  -1.316  -1.078  0.00  0.00           H
ATOM   1115  CG  ASN   281      -1.158  -1.024  -1.230  0.00  0.00           C
ATOM   1116  OD1 ASN   281      -0.924  -2.202  -1.002  0.00  0.00           O
ATOM   1117  ND2 ASN   281      -0.165  -0.172  -1.360  0.00  0.00           N
ATOM   1118 1HD2 ASN   281       0.777  -0.526  -1.295  0.00  0.00           H
ATOM   1119 2HD2 ASN   281      -0.345   0.804  -1.543  0.00  0.00           H
ATOM   1120  C   ASN   281      -2.537  -0.985  -3.868  0.00  0.00           C
ATOM   1121  O   ASN   281      -1.379  -0.964  -4.289  0.00  0.00           O
ATOM   1122  N   LYS   282      -3.450  -1.843  -4.360  0.00  0.00           N
ATOM   1123  H   LYS   282      -4.398  -1.770  -4.019  0.00  0.00           H
ATOM   1124  CA  LYS   282      -3.160  -2.968  -5.283  0.00  0.00           C
ATOM   1125  HA  LYS   282      -2.160  -2.854  -5.706  0.00  0.00           H
ATOM   1126  CB  LYS   282      -3.215  -4.294  -4.492  0.00  0.00           C
ATOM   1127 2HB  LYS   282      -4.161  -4.331  -3.951  0.00  0.00           H
ATOM   1128 3HB  LYS   282      -3.210  -5.135  -5.189  0.00  0.00           H
ATOM   1129  CG  LYS   282      -2.025  -4.477  -3.529  0.00  0.00           C
ATOM   1130 2HG  LYS   282      -1.255  -5.059  -4.038  0.00  0.00           H
ATOM   1131 3HG  LYS   282      -1.584  -3.512  -3.292  0.00  0.00           H
ATOM   1132  CD  LYS   282      -2.375  -5.170  -2.203  0.00  0.00           C
ATOM   1133 2HD  LYS   282      -2.767  -6.171  -2.393  0.00  0.00           H
ATOM   1134 3HD  LYS   282      -1.453  -5.264  -1.627  0.00  0.00           H
ATOM   1135  CE  LYS   282      -3.397  -4.347  -1.402  0.00  0.00           C
ATOM   1136 2HE  LYS   282      -3.191  -3.289  -1.579  0.00  0.00           H
ATOM   1137 3HE  LYS   282      -4.401  -4.560  -1.782  0.00  0.00           H
ATOM   1138  NZ  LYS   282      -3.328  -4.623   0.056  0.00  0.00           N
ATOM   1139 1HZ  LYS   282      -3.533  -5.594   0.260  0.00  0.00           H
ATOM   1140 2HZ  LYS   282      -2.408  -4.407   0.420  0.00  0.00           H
ATOM   1141 3HZ  LYS   282      -3.995  -4.055   0.564  0.00  0.00           H
ATOM   1142  C   LYS   282      -4.149  -3.026  -6.454  0.00  0.00           C
ATOM   1143  O   LYS   282      -5.352  -2.859  -6.268  0.00  0.00           O
ATOM   1144  N   GLN   283      -3.649  -3.356  -7.646  0.00  0.00           N
ATOM   1145  H   GLN   283      -2.653  -3.513  -7.702  0.00  0.00           H
ATOM   1146  CA  GLN   283      -4.427  -3.445  -8.896  0.00  0.00           C
ATOM   1147  HA  GLN   283      -5.335  -2.849  -8.776  0.00  0.00           H
ATOM   1148  CB  GLN   283      -3.628  -2.805 -10.052  0.00  0.00           C
ATOM   1149 2HB  GLN   283      -4.258  -2.830 -10.939  0.00  0.00           H
ATOM   1150 3HB  GLN   283      -3.456  -1.753  -9.819  0.00  0.00           H
ATOM   1151  CG  GLN   283      -2.271  -3.471 -10.369  0.00  0.00           C
ATOM   1152 2HG  GLN   283      -1.469  -2.815 -10.030  0.00  0.00           H
ATOM   1153 3HG  GLN   283      -2.186  -4.417  -9.832  0.00  0.00           H
ATOM   1154  CD  GLN   283      -2.081  -3.750 -11.864  0.00  0.00           C
ATOM   1155  OE1 GLN   283      -1.959  -4.892 -12.291  0.00  0.00           O
ATOM   1156  NE2 GLN   283      -2.068  -2.741 -12.706  0.00  0.00           N
ATOM   1157 1HE2 GLN   283      -2.109  -2.962 -13.712  0.00  0.00           H
ATOM   1158 2HE2 GLN   283      -2.143  -1.791 -12.383  0.00  0.00           H
ATOM   1159  C   GLN   283      -4.906  -4.877  -9.228  0.00  0.00           C
ATOM   1160  O   GLN   283      -5.086  -5.214 -10.395  0.00  0.00           O
ATOM   1161  N   GLY   284      -5.072  -5.750  -8.229  0.00  0.00           N
ATOM   1162  H   GLY   284      -4.925  -5.420  -7.286  0.00  0.00           H
ATOM   1163  CA  GLY   284      -5.462  -7.155  -8.434  0.00  0.00           C
ATOM   1164 2HA  GLY   284      -6.551  -7.217  -8.469  0.00  0.00           H
ATOM   1165 3HA  GLY   284      -5.070  -7.520  -9.385  0.00  0.00           H
ATOM   1166  C   GLY   284      -4.963  -8.086  -7.327  0.00  0.00           C
ATOM   1167  O   GLY   284      -4.267  -9.062  -7.614  0.00  0.00           O
ATOM   1168  N   ALA   285      -5.227  -7.746  -6.061  0.00  0.00           N
ATOM   1169  H   ALA   285      -5.853  -6.971  -5.900  0.00  0.00           H
ATOM   1170  CA  ALA   285      -4.739  -8.472  -4.884  0.00  0.00           C
ATOM   1171  HA  ALA   285      -3.649  -8.426  -4.882  0.00  0.00           H
ATOM   1172  CB  ALA   285      -5.243  -7.745  -3.634  0.00  0.00           C
ATOM   1173 1HB  ALA   285      -4.937  -6.699  -3.656  0.00  0.00           H
ATOM   1174 2HB  ALA   285      -6.330  -7.804  -3.605  0.00  0.00           H
ATOM   1175 3HB  ALA   285      -4.834  -8.218  -2.740  0.00  0.00           H
ATOM   1176  C   ALA   285      -5.161  -9.960  -4.892  0.00  0.00           C
ATOM   1177  O   ALA   285      -6.325 -10.288  -4.647  0.00  0.00           O
ATOM   1178  N   ASN   286      -4.210 -10.859  -5.185  0.00  0.00           N
ATOM   1179  H   ASN   286      -3.282 -10.505  -5.373  0.00  0.00           H
ATOM   1180  CA  ASN   286      -4.449 -12.289  -5.464  0.00  0.00           C
ATOM   1181  HA  ASN   286      -3.551 -12.667  -5.956  0.00  0.00           H
ATOM   1182  CB  ASN   286      -4.587 -13.062  -4.134  0.00  0.00           C
ATOM   1183 2HB  ASN   286      -5.323 -12.580  -3.490  0.00  0.00           H
ATOM   1184 3HB  ASN   286      -4.936 -14.074  -4.337  0.00  0.00           H
ATOM   1185  CG  ASN   286      -3.260 -13.183  -3.401  0.00  0.00           C
ATOM   1186  OD1 ASN   286      -2.545 -14.169  -3.526  0.00  0.00           O
ATOM   1187  ND2 ASN   286      -2.868 -12.188  -2.634  0.00  0.00           N
ATOM   1188 1HD2 ASN   286      -1.977 -12.265  -2.167  0.00  0.00           H
ATOM   1189 2HD2 ASN   286      -3.447 -11.367  -2.533  0.00  0.00           H
ATOM   1190  C   ASN   286      -5.581 -12.535  -6.499  0.00  0.00           C
ATOM   1191  O   ASN   286      -6.306 -13.532  -6.446  0.00  0.00           O
ATOM   1192  N   SER   287      -5.715 -11.611  -7.455  0.00  0.00           N
ATOM   1193  H   SER   287      -5.081 -10.822  -7.422  0.00  0.00           H
ATOM   1194  CA  SER   287      -6.670 -11.610  -8.571  0.00  0.00           C
ATOM   1195  HA  SER   287      -6.944 -12.638  -8.806  0.00  0.00           H
ATOM   1196  CB  SER   287      -7.964 -10.883  -8.157  0.00  0.00           C
ATOM   1197 2HB  SER   287      -8.705 -10.991  -8.950  0.00  0.00           H
ATOM   1198 3HB  SER   287      -8.362 -11.345  -7.252  0.00  0.00           H
ATOM   1199  OG  SER   287      -7.738  -9.504  -7.918  0.00  0.00           O
ATOM   1200  HG  SER   287      -8.590  -9.087  -7.687  0.00  0.00           H
ATOM   1201  C   SER   287      -5.984 -11.036  -9.830  0.00  0.00           C
ATOM   1202  O   SER   287      -4.846 -11.420 -10.121  0.00  0.00           O
ATOM   1203  N   ARG   288      -6.648 -10.144 -10.584  0.00  0.00           N
ATOM   1204  H   ARG   288      -7.534  -9.810 -10.214  0.00  0.00           H
ATOM   1205  CA  ARG   288      -6.156  -9.461 -11.802  0.00  0.00           C
ATOM   1206  HA  ARG   288      -5.081  -9.289 -11.712  0.00  0.00           H
ATOM   1207  CB  ARG   288      -6.452 -10.349 -13.035  0.00  0.00           C
ATOM   1208 2HB  ARG   288      -7.347 -10.946 -12.844  0.00  0.00           H
ATOM   1209 3HB  ARG   288      -6.669  -9.728 -13.906  0.00  0.00           H
ATOM   1210  CG  ARG   288      -5.257 -11.256 -13.388  0.00  0.00           C
ATOM   1211 2HG  ARG   288      -4.732 -10.838 -14.248  0.00  0.00           H
ATOM   1212 3HG  ARG   288      -4.546 -11.277 -12.566  0.00  0.00           H
ATOM   1213  CD  ARG   288      -5.680 -12.696 -13.696  0.00  0.00           C
ATOM   1214 2HD  ARG   288      -6.400 -13.019 -12.940  0.00  0.00           H
ATOM   1215 3HD  ARG   288      -6.155 -12.730 -14.679  0.00  0.00           H
ATOM   1216  NE  ARG   288      -4.514 -13.601 -13.651  0.00  0.00           N
ATOM   1217  HE  ARG   288      -3.636 -13.197 -13.367  0.00  0.00           H
ATOM   1218  CZ  ARG   288      -4.524 -14.912 -13.813  0.00  0.00           C
ATOM   1219  NH1 ARG   288      -5.605 -15.564 -14.139  0.00  0.00           N
ATOM   1220 1HH1 ARG   288      -6.460 -15.054 -14.286  0.00  0.00           H
ATOM   1221 2HH1 ARG   288      -5.588 -16.563 -14.248  0.00  0.00           H
ATOM   1222  NH2 ARG   288      -3.433 -15.602 -13.641  0.00  0.00           N
ATOM   1223 1HH2 ARG   288      -2.580 -15.143 -13.366  0.00  0.00           H
ATOM   1224 2HH2 ARG   288      -3.444 -16.603 -13.752  0.00  0.00           H
ATOM   1225  C   ARG   288      -6.822  -8.083 -11.956  0.00  0.00           C
ATOM   1226  O   ARG   288      -7.882  -7.878 -11.367  0.00  0.00           O
ATOM   1227  N   PRO   289      -6.251  -7.153 -12.746  0.00  0.00           N
ATOM   1228  CD  PRO   289      -4.963  -7.281 -13.412  0.00  0.00           C
ATOM   1229 2HD  PRO   289      -4.889  -8.206 -13.985  0.00  0.00           H
ATOM   1230 3HD  PRO   289      -4.165  -7.234 -12.669  0.00  0.00           H
ATOM   1231  CG  PRO   289      -4.862  -6.083 -14.347  0.00  0.00           C
ATOM   1232 2HG  PRO   289      -5.310  -6.334 -15.310  0.00  0.00           H
ATOM   1233 3HG  PRO   289      -3.826  -5.770 -14.476  0.00  0.00           H
ATOM   1234  CB  PRO   289      -5.700  -5.010 -13.649  0.00  0.00           C
ATOM   1235 2HB  PRO   289      -6.117  -4.300 -14.362  0.00  0.00           H
ATOM   1236 3HB  PRO   289      -5.073  -4.486 -12.927  0.00  0.00           H
ATOM   1237  CA  PRO   289      -6.791  -5.798 -12.910  0.00  0.00           C
ATOM   1238  HA  PRO   289      -6.946  -5.344 -11.934  0.00  0.00           H
ATOM   1239  C   PRO   289      -8.138  -5.762 -13.640  0.00  0.00           C
ATOM   1240  O   PRO   289      -9.093  -5.168 -13.130  0.00  0.00           O
ATOM   1241  N   VAL   290      -8.229  -6.432 -14.798  0.00  0.00           N
ATOM   1242  H   VAL   290      -7.396  -6.896 -15.142  0.00  0.00           H
ATOM   1243  CA  VAL   290      -9.463  -6.530 -15.602  0.00  0.00           C
ATOM   1244  HA  VAL   290     -10.327  -6.345 -14.960  0.00  0.00           H
ATOM   1245  CB  VAL   290      -9.498  -5.475 -16.738  0.00  0.00           C
ATOM   1246  HB  VAL   290      -8.672  -5.657 -17.427  0.00  0.00           H
ATOM   1247  CG1 VAL   290     -10.819  -5.530 -17.517  0.00  0.00           C
ATOM   1248 1HG1 VAL   290     -10.936  -6.503 -17.994  0.00  0.00           H
ATOM   1249 2HG1 VAL   290     -11.659  -5.356 -16.839  0.00  0.00           H
ATOM   1250 3HG1 VAL   290     -10.822  -4.767 -18.296  0.00  0.00           H
ATOM   1251  CG2 VAL   290      -9.352  -4.045 -16.208  0.00  0.00           C
ATOM   1252 1HG2 VAL   290     -10.124  -3.856 -15.455  0.00  0.00           H
ATOM   1253 2HG2 VAL   290      -8.362  -3.908 -15.766  0.00  0.00           H
ATOM   1254 3HG2 VAL   290      -9.461  -3.334 -17.028  0.00  0.00           H
ATOM   1255  C   VAL   290      -9.612  -7.963 -16.120  0.00  0.00           C
ATOM   1256  O   VAL   290     -10.205  -8.800 -15.440  0.00  0.00           O
ATOM   1257  N   ASN   291      -9.018  -8.290 -17.273  0.00  0.00           N
ATOM   1258  H   ASN   291      -8.458  -7.591 -17.755  0.00  0.00           H
ATOM   1259  CA  ASN   291      -9.135  -9.605 -17.904  0.00  0.00           C
ATOM   1260  HA  ASN   291      -9.241 -10.356 -17.119  0.00  0.00           H
ATOM   1261  CB  ASN   291     -10.402  -9.667 -18.785  0.00  0.00           C
ATOM   1262 2HB  ASN   291     -11.247  -9.266 -18.232  0.00  0.00           H
ATOM   1263 3HB  ASN   291     -10.279  -9.052 -19.674  0.00  0.00           H
ATOM   1264  CG  ASN   291     -10.726 -11.091 -19.219  0.00  0.00           C
ATOM   1265  OD1 ASN   291      -9.944 -12.019 -19.070  0.00  0.00           O
ATOM   1266  ND2 ASN   291     -11.896 -11.324 -19.760  0.00  0.00           N
ATOM   1267 1HD2 ASN   291     -12.098 -12.263 -20.058  0.00  0.00           H
ATOM   1268 2HD2 ASN   291     -12.624 -10.619 -19.737  0.00  0.00           H
ATOM   1269  C   ASN   291      -7.845  -9.956 -18.664  0.00  0.00           C
ATOM   1270  O   ASN   291      -7.789  -9.873 -19.892  0.00  0.00           O
ATOM   1271  N   GLN   292      -6.798 -10.290 -17.902  0.00  0.00           N
ATOM   1272  H   GLN   292      -6.929 -10.289 -16.901  0.00  0.00           H
ATOM   1273  CA  GLN   292      -5.505 -10.753 -18.410  0.00  0.00           C
ATOM   1274  HA  GLN   292      -5.174 -10.045 -19.162  0.00  0.00           H
ATOM   1275  CB  GLN   292      -4.466 -10.711 -17.279  0.00  0.00           C
ATOM   1276 2HB  GLN   292      -4.478  -9.717 -16.830  0.00  0.00           H
ATOM   1277 3HB  GLN   292      -4.732 -11.440 -16.513  0.00  0.00           H
ATOM   1278  CG  GLN   292      -3.046 -10.992 -17.792  0.00  0.00           C
ATOM   1279 2HG  GLN   292      -2.987 -12.013 -18.168  0.00  0.00           H
ATOM   1280 3HG  GLN   292      -2.815 -10.311 -18.614  0.00  0.00           H
ATOM   1281  CD  GLN   292      -2.009 -10.810 -16.689  0.00  0.00           C
ATOM   1282  OE1 GLN   292      -1.293  -9.817 -16.632  0.00  0.00           O
ATOM   1283  NE2 GLN   292      -1.906 -11.746 -15.763  0.00  0.00           N
ATOM   1284 1HE2 GLN   292      -1.216 -11.618 -15.037  0.00  0.00           H
ATOM   1285 2HE2 GLN   292      -2.478 -12.578 -15.819  0.00  0.00           H
ATOM   1286  C   GLN   292      -5.625 -12.141 -19.073  0.00  0.00           C
ATOM   1287  O   GLN   292      -5.519 -13.173 -18.406  0.00  0.00           O
ATOM   1288  N   THR   293      -5.858 -12.158 -20.386  0.00  0.00           N
ATOM   1289  H   THR   293      -5.933 -11.259 -20.853  0.00  0.00           H
ATOM   1290  CA  THR   293      -6.095 -13.355 -21.222  0.00  0.00           C
ATOM   1291  HA  THR   293      -5.568 -14.204 -20.788  0.00  0.00           H
ATOM   1292  CB  THR   293      -7.600 -13.703 -21.312  0.00  0.00           C
ATOM   1293  HB  THR   293      -7.775 -14.277 -22.221  0.00  0.00           H
ATOM   1294  CG2 THR   293      -8.077 -14.561 -20.143  0.00  0.00           C
ATOM   1295 1HG2 THR   293      -7.510 -15.492 -20.125  0.00  0.00           H
ATOM   1296 2HG2 THR   293      -7.943 -14.032 -19.200  0.00  0.00           H
ATOM   1297 3HG2 THR   293      -9.133 -14.796 -20.277  0.00  0.00           H
ATOM   1298  OG1 THR   293      -8.421 -12.565 -21.388  0.00  0.00           O
ATOM   1299 1HG  THR   293      -8.797 -12.408 -20.504  0.00  0.00           H
ATOM   1300  C   THR   293      -5.554 -13.159 -22.651  0.00  0.00           C
ATOM   1301  O   THR   293      -5.329 -12.018 -23.073  0.00  0.00           O
ATOM   1302  N   PRO   294      -5.313 -14.242 -23.421  0.00  0.00           N
ATOM   1303  CD  PRO   294      -5.498 -15.643 -23.054  0.00  0.00           C
ATOM   1304 2HD  PRO   294      -6.459 -15.832 -22.578  0.00  0.00           H
ATOM   1305 3HD  PRO   294      -4.690 -15.955 -22.391  0.00  0.00           H
ATOM   1306  CG  PRO   294      -5.420 -16.423 -24.363  0.00  0.00           C
ATOM   1307 2HG  PRO   294      -6.401 -16.434 -24.842  0.00  0.00           H
ATOM   1308 3HG  PRO   294      -5.055 -17.439 -24.209  0.00  0.00           H
ATOM   1309  CB  PRO   294      -4.451 -15.586 -25.196  0.00  0.00           C
ATOM   1310 2HB  PRO   294      -4.597 -15.750 -26.265  0.00  0.00           H
ATOM   1311 3HB  PRO   294      -3.427 -15.835 -24.913  0.00  0.00           H
ATOM   1312  CA  PRO   294      -4.755 -14.142 -24.776  0.00  0.00           C
ATOM   1313  HA  PRO   294      -3.820 -13.584 -24.728  0.00  0.00           H
ATOM   1314  C   PRO   294      -5.705 -13.437 -25.771  0.00  0.00           C
ATOM   1315  O   PRO   294      -6.922 -13.422 -25.553  0.00  0.00           O
ATOM   1316  N   PRO   295      -5.185 -12.877 -26.886  0.00  0.00           N
ATOM   1317  CD  PRO   295      -3.778 -12.868 -27.266  0.00  0.00           C
ATOM   1318 2HD  PRO   295      -3.316 -13.847 -27.140  0.00  0.00           H
ATOM   1319 3HD  PRO   295      -3.248 -12.123 -26.670  0.00  0.00           H
ATOM   1320  CG  PRO   295      -3.747 -12.465 -28.738  0.00  0.00           C
ATOM   1321 2HG  PRO   295      -3.859 -13.353 -29.362  0.00  0.00           H
ATOM   1322 3HG  PRO   295      -2.828 -11.935 -28.992  0.00  0.00           H
ATOM   1323  CB  PRO   295      -4.980 -11.573 -28.881  0.00  0.00           C
ATOM   1324 2HB  PRO   295      -5.361 -11.574 -29.903  0.00  0.00           H
ATOM   1325 3HB  PRO   295      -4.722 -10.556 -28.579  0.00  0.00           H
ATOM   1326  CA  PRO   295      -5.988 -12.159 -27.882  0.00  0.00           C
ATOM   1327  HA  PRO   295      -6.488 -11.328 -27.387  0.00  0.00           H
ATOM   1328  C   PRO   295      -7.025 -13.089 -28.558  0.00  0.00           C
ATOM   1329  O   PRO   295      -6.632 -14.126 -29.107  0.00  0.00           O
ATOM   1330  N   PRO   296      -8.337 -12.764 -28.532  0.00  0.00           N
ATOM   1331  CD  PRO   296      -8.913 -11.580 -27.903  0.00  0.00           C
ATOM   1332 2HD  PRO   296      -8.504 -10.664 -28.332  0.00  0.00           H
ATOM   1333 3HD  PRO   296      -8.719 -11.610 -26.829  0.00  0.00           H
ATOM   1334  CG  PRO   296     -10.419 -11.655 -28.149  0.00  0.00           C
ATOM   1335 2HG  PRO   296     -10.667 -11.150 -29.083  0.00  0.00           H
ATOM   1336 3HG  PRO   296     -10.985 -11.210 -27.331  0.00  0.00           H
ATOM   1337  CB  PRO   296     -10.668 -13.160 -28.278  0.00  0.00           C
ATOM   1338 2HB  PRO   296     -11.565 -13.375 -28.858  0.00  0.00           H
ATOM   1339 3HB  PRO   296     -10.756 -13.602 -27.284  0.00  0.00           H
ATOM   1340  CA  PRO   296      -9.395 -13.694 -28.948  0.00  0.00           C
ATOM   1341  HA  PRO   296      -9.189 -14.690 -28.556  0.00  0.00           H
ATOM   1342  C   PRO   296      -9.564 -13.799 -30.474  0.00  0.00           C
ATOM   1343  O   PRO   296      -9.545 -14.899 -31.031  0.00  0.00           O
ATOM   1344  N   GLU   297      -9.710 -12.652 -31.151  0.00  0.00           N
ATOM   1345  H   GLU   297      -9.759 -11.804 -30.602  0.00  0.00           H
ATOM   1346  CA  GLU   297      -9.988 -12.542 -32.598  0.00  0.00           C
ATOM   1347  HA  GLU   297      -9.771 -13.487 -33.101  0.00  0.00           H
ATOM   1348  CB  GLU   297     -11.478 -12.194 -32.817  0.00  0.00           C
ATOM   1349 2HB  GLU   297     -11.665 -11.213 -32.375  0.00  0.00           H
ATOM   1350 3HB  GLU   297     -11.667 -12.103 -33.887  0.00  0.00           H
ATOM   1351  CG  GLU   297     -12.508 -13.172 -32.224  0.00  0.00           C
ATOM   1352 2HG  GLU   297     -12.388 -13.199 -31.138  0.00  0.00           H
ATOM   1353 3HG  GLU   297     -13.504 -12.766 -32.421  0.00  0.00           H
ATOM   1354  CD  GLU   297     -12.441 -14.602 -32.805  0.00  0.00           C
ATOM   1355  OE1 GLU   297     -12.146 -14.774 -34.014  0.00  0.00           O
ATOM   1356  OE2 GLU   297     -12.744 -15.571 -32.065  0.00  0.00           O
ATOM   1357  C   GLU   297      -9.134 -11.453 -33.285  0.00  0.00           C
ATOM   1358  O   GLU   297      -9.045 -11.405 -34.515  0.00  0.00           O
ATOM   1359  N   GLY   298      -8.517 -10.566 -32.496  0.00  0.00           N
ATOM   1360  H   GLY   298      -8.604 -10.679 -31.497  0.00  0.00           H
ATOM   1361  CA  GLY   298      -7.801  -9.370 -32.943  0.00  0.00           C
ATOM   1362 2HA  GLY   298      -6.791  -9.639 -33.258  0.00  0.00           H
ATOM   1363 3HA  GLY   298      -8.322  -8.925 -33.792  0.00  0.00           H
ATOM   1364  C   GLY   298      -7.702  -8.320 -31.829  0.00  0.00           C
ATOM   1365  O   GLY   298      -7.966  -8.607 -30.657  0.00  0.00           O
ATOM   1366  N   GLU   299      -7.319  -7.096 -32.192  0.00  0.00           N
ATOM   1367  H   GLU   299      -7.118  -6.932 -33.168  0.00  0.00           H
ATOM   1368  CA  GLU   299      -7.327  -5.931 -31.291  0.00  0.00           C
ATOM   1369  HA  GLU   299      -6.831  -6.212 -30.362  0.00  0.00           H
ATOM   1370  CB  GLU   299      -6.552  -4.759 -31.930  0.00  0.00           C
ATOM   1371 2HB  GLU   299      -7.156  -4.321 -32.726  0.00  0.00           H
ATOM   1372 3HB  GLU   299      -6.396  -3.998 -31.164  0.00  0.00           H
ATOM   1373  CG  GLU   299      -5.186  -5.152 -32.517  0.00  0.00           C
ATOM   1374 2HG  GLU   299      -4.645  -5.776 -31.803  0.00  0.00           H
ATOM   1375 3HG  GLU   299      -5.340  -5.751 -33.418  0.00  0.00           H
ATOM   1376  CD  GLU   299      -4.346  -3.908 -32.862  0.00  0.00           C
ATOM   1377  OE1 GLU   299      -3.535  -3.465 -32.012  0.00  0.00           O
ATOM   1378  OE2 GLU   299      -4.481  -3.371 -33.990  0.00  0.00           O
ATOM   1379  C   GLU   299      -8.759  -5.479 -30.930  0.00  0.00           C
ATOM   1380  O   GLU   299      -9.726  -5.866 -31.596  0.00  0.00           O
ATOM   1381  N   LYS   300      -8.906  -4.607 -29.915  0.00  0.00           N
ATOM   1382  H   LYS   300      -8.080  -4.347 -29.396  0.00  0.00           H
ATOM   1383  CA  LYS   300     -10.209  -4.008 -29.542  0.00  0.00           C
ATOM   1384  HA  LYS   300     -11.012  -4.594 -29.993  0.00  0.00           H
ATOM   1385  CB  LYS   300     -10.449  -4.033 -28.016  0.00  0.00           C
ATOM   1386 2HB  LYS   300     -10.039  -3.132 -27.567  0.00  0.00           H
ATOM   1387 3HB  LYS   300     -11.523  -3.974 -27.882  0.00  0.00           H
ATOM   1388  CG  LYS   300      -9.984  -5.271 -27.229  0.00  0.00           C
ATOM   1389 2HG  LYS   300     -10.723  -5.490 -26.456  0.00  0.00           H
ATOM   1390 3HG  LYS   300      -9.956  -6.134 -27.896  0.00  0.00           H
ATOM   1391  CD  LYS   300      -8.618  -5.115 -26.537  0.00  0.00           C
ATOM   1392 2HD  LYS   300      -8.339  -6.101 -26.161  0.00  0.00           H
ATOM   1393 3HD  LYS   300      -7.864  -4.816 -27.261  0.00  0.00           H
ATOM   1394  CE  LYS   300      -8.620  -4.150 -25.334  0.00  0.00           C
ATOM   1395 2HE  LYS   300      -9.605  -4.180 -24.857  0.00  0.00           H
ATOM   1396 3HE  LYS   300      -7.903  -4.531 -24.601  0.00  0.00           H
ATOM   1397  NZ  LYS   300      -8.243  -2.756 -25.701  0.00  0.00           N
ATOM   1398 1HZ  LYS   300      -7.315  -2.717 -26.099  0.00  0.00           H
ATOM   1399 2HZ  LYS   300      -8.896  -2.350 -26.354  0.00  0.00           H
ATOM   1400 3HZ  LYS   300      -8.239  -2.122 -24.897  0.00  0.00           H
ATOM   1401  C   LYS   300     -10.392  -2.573 -30.065  0.00  0.00           C
ATOM   1402  O   LYS   300     -11.490  -2.189 -30.474  0.00  0.00           O
ATOM   1403  N   LEU   301      -9.324  -1.770 -30.041  0.00  0.00           N
ATOM   1404  H   LEU   301      -8.448  -2.160 -29.733  0.00  0.00           H
ATOM   1405  CA  LEU   301      -9.330  -0.378 -30.508  0.00  0.00           C
ATOM   1406  HA  LEU   301     -10.205   0.115 -30.084  0.00  0.00           H
ATOM   1407  CB  LEU   301      -8.052   0.348 -30.024  0.00  0.00           C
ATOM   1408 2HB  LEU   301      -7.278  -0.384 -29.788  0.00  0.00           H
ATOM   1409 3HB  LEU   301      -7.657   0.959 -30.838  0.00  0.00           H
ATOM   1410  CG  LEU   301      -8.240   1.275 -28.807  0.00  0.00           C
ATOM   1411  HG  LEU   301      -7.257   1.643 -28.515  0.00  0.00           H
ATOM   1412  CD1 LEU   301      -9.108   2.491 -29.136  0.00  0.00           C
ATOM   1413 1HD1 LEU   301      -8.699   3.011 -30.003  0.00  0.00           H
ATOM   1414 2HD1 LEU   301     -10.136   2.196 -29.339  0.00  0.00           H
ATOM   1415 3HD1 LEU   301      -9.101   3.176 -28.288  0.00  0.00           H
ATOM   1416  CD2 LEU   301      -8.846   0.543 -27.610  0.00  0.00           C
ATOM   1417 1HD2 LEU   301      -9.827   0.137 -27.849  0.00  0.00           H
ATOM   1418 2HD2 LEU   301      -8.175  -0.255 -27.300  0.00  0.00           H
ATOM   1419 3HD2 LEU   301      -8.958   1.243 -26.785  0.00  0.00           H
ATOM   1420  C   LEU   301      -9.468  -0.300 -32.035  0.00  0.00           C
ATOM   1421  O   LEU   301      -8.775  -1.010 -32.767  0.00  0.00           O
ATOM   1422  N   HIS   302     -10.345   0.598 -32.498  0.00  0.00           N
ATOM   1423  H   HIS   302     -10.842   1.156 -31.817  0.00  0.00           H
ATOM   1424  CA  HIS   302     -10.651   0.849 -33.917  0.00  0.00           C
ATOM   1425  HA  HIS   302     -11.493   1.541 -33.921  0.00  0.00           H
ATOM   1426  CB  HIS   302      -9.451   1.598 -34.545  0.00  0.00           C
ATOM   1427 2HB  HIS   302      -9.018   2.253 -33.786  0.00  0.00           H
ATOM   1428 3HB  HIS   302      -8.683   0.877 -34.827  0.00  0.00           H
ATOM   1429  CG  HIS   302      -9.763   2.474 -35.738  0.00  0.00           C
ATOM   1430  ND1 HIS   302     -10.769   2.297 -36.666  0.00  0.00           N
ATOM   1431  HD1 HIS   302     -11.397   1.499 -36.703  0.00  0.00           H
ATOM   1432  CE1 HIS   302     -10.694   3.282 -37.572  0.00  0.00           C
ATOM   1433  HE1 HIS   302     -11.353   3.385 -38.429  0.00  0.00           H
ATOM   1434  NE2 HIS   302      -9.671   4.107 -37.279  0.00  0.00           N
ATOM   1435  CD2 HIS   302      -9.074   3.594 -36.117  0.00  0.00           C
ATOM   1436  HD2 HIS   302      -8.209   4.006 -35.608  0.00  0.00           H
ATOM   1437  C   HIS   302     -11.138  -0.403 -34.706  0.00  0.00           C
ATOM   1438  O   HIS   302     -11.072  -0.430 -35.942  0.00  0.00           O
ATOM   1439  N   SER   303     -11.642  -1.437 -34.008  0.00  0.00           N
ATOM   1440  H   SER   303     -11.651  -1.378 -32.995  0.00  0.00           H
ATOM   1441  CA  SER   303     -12.033  -2.723 -34.628  0.00  0.00           C
ATOM   1442  HA  SER   303     -11.458  -2.878 -35.543  0.00  0.00           H
ATOM   1443  CB  SER   303     -11.704  -3.883 -33.683  0.00  0.00           C
ATOM   1444 2HB  SER   303     -12.200  -3.727 -32.722  0.00  0.00           H
ATOM   1445 3HB  SER   303     -12.064  -4.818 -34.119  0.00  0.00           H
ATOM   1446  OG  SER   303     -10.305  -3.969 -33.489  0.00  0.00           O
ATOM   1447  HG  SER   303     -10.139  -4.712 -32.872  0.00  0.00           H
ATOM   1448  C   SER   303     -13.520  -2.812 -35.002  0.00  0.00           C
ATOM   1449  O   SER   303     -13.853  -3.353 -36.059  0.00  0.00           O
ATOM   1450  N   ASP   304     -14.416  -2.276 -34.165  0.00  0.00           N
ATOM   1451  H   ASP   304     -14.080  -1.849 -33.313  0.00  0.00           H
ATOM   1452  CA  ASP   304     -15.870  -2.269 -34.392  0.00  0.00           C
ATOM   1453  HA  ASP   304     -16.063  -2.107 -35.454  0.00  0.00           H
ATOM   1454  CB  ASP   304     -16.461  -3.639 -34.002  0.00  0.00           C
ATOM   1455 2HB  ASP   304     -15.946  -4.428 -34.556  0.00  0.00           H
ATOM   1456 3HB  ASP   304     -16.287  -3.821 -32.938  0.00  0.00           H
ATOM   1457  CG  ASP   304     -17.966  -3.739 -34.311  0.00  0.00           C
ATOM   1458  OD1 ASP   304     -18.384  -3.350 -35.430  0.00  0.00           O
ATOM   1459  OD2 ASP   304     -18.731  -4.236 -33.450  0.00  0.00           O
ATOM   1460  C   ASP   304     -16.546  -1.134 -33.599  0.00  0.00           C
ATOM   1461  O   ASP   304     -16.540  -1.138 -32.365  0.00  0.00           O
ATOM   1462  N   SER   305     -17.079  -0.131 -34.301  0.00  0.00           N
ATOM   1463  H   SER   305     -17.017  -0.160 -35.308  0.00  0.00           H
ATOM   1464  CA  SER   305     -17.711   1.055 -33.696  0.00  0.00           C
ATOM   1465  HA  SER   305     -17.034   1.464 -32.945  0.00  0.00           H
ATOM   1466  CB  SER   305     -17.939   2.133 -34.765  0.00  0.00           C
ATOM   1467 2HB  SER   305     -18.655   1.764 -35.504  0.00  0.00           H
ATOM   1468 3HB  SER   305     -18.351   3.028 -34.291  0.00  0.00           H
ATOM   1469  OG  SER   305     -16.717   2.465 -35.412  0.00  0.00           O
ATOM   1470  HG  SER   305     -16.901   3.156 -36.079  0.00  0.00           H
ATOM   1471  C   SER   305     -19.054   0.746 -33.010  0.00  0.00           C
ATOM   1472  O   SER   305     -19.757  -0.201 -33.371  0.00  0.00           O
ATOM   1473  N   GLY   306     -19.442   1.582 -32.038  0.00  0.00           N
ATOM   1474  H   GLY   306     -18.825   2.347 -31.798  0.00  0.00           H
ATOM   1475  CA  GLY   306     -20.761   1.538 -31.383  0.00  0.00           C
ATOM   1476 2HA  GLY   306     -21.057   2.561 -31.152  0.00  0.00           H
ATOM   1477 3HA  GLY   306     -21.498   1.117 -32.067  0.00  0.00           H
ATOM   1478  C   GLY   306     -20.823   0.741 -30.074  0.00  0.00           C
ATOM   1479  O   GLY   306     -21.908   0.565 -29.523  0.00  0.00           O
ATOM   1480  N   ILE   307     -19.676   0.280 -29.568  0.00  0.00           N
ATOM   1481  H   ILE   307     -18.842   0.471 -30.103  0.00  0.00           H
ATOM   1482  CA  ILE   307     -19.509  -0.516 -28.338  0.00  0.00           C
ATOM   1483  HA  ILE   307     -19.908  -1.513 -28.524  0.00  0.00           H
ATOM   1484  CB  ILE   307     -17.988  -0.641 -28.068  0.00  0.00           C
ATOM   1485  HB  ILE   307     -17.534   0.312 -28.337  0.00  0.00           H
ATOM   1486  CG2 ILE   307     -17.621  -0.867 -26.597  0.00  0.00           C
ATOM   1487 1HG2 ILE   307     -17.915   0.001 -26.013  0.00  0.00           H
ATOM   1488 2HG2 ILE   307     -18.142  -1.736 -26.213  0.00  0.00           H
ATOM   1489 3HG2 ILE   307     -16.545  -0.989 -26.495  0.00  0.00           H
ATOM   1490  CG1 ILE   307     -17.342  -1.702 -28.989  0.00  0.00           C
ATOM   1491 2HG1 ILE   307     -17.657  -1.512 -30.014  0.00  0.00           H
ATOM   1492 3HG1 ILE   307     -16.263  -1.567 -28.956  0.00  0.00           H
ATOM   1493  CD1 ILE   307     -17.650  -3.171 -28.667  0.00  0.00           C
ATOM   1494 1HD1 ILE   307     -17.285  -3.432 -27.675  0.00  0.00           H
ATOM   1495 2HD1 ILE   307     -18.721  -3.359 -28.724  0.00  0.00           H
ATOM   1496 3HD1 ILE   307     -17.147  -3.806 -29.397  0.00  0.00           H
ATOM   1497  C   ILE   307     -20.292   0.025 -27.125  0.00  0.00           C
ATOM   1498  O   ILE   307     -20.835  -0.767 -26.353  0.00  0.00           O
ATOM   1499  N   SER   308     -20.399   1.351 -26.963  0.00  0.00           N
ATOM   1500  H   SER   308     -19.866   1.958 -27.572  0.00  0.00           H
ATOM   1501  CA  SER   308     -21.197   1.971 -25.893  0.00  0.00           C
ATOM   1502  HA  SER   308     -20.829   1.607 -24.934  0.00  0.00           H
ATOM   1503  CB  SER   308     -21.024   3.498 -25.901  0.00  0.00           C
ATOM   1504 2HB  SER   308     -21.491   3.918 -26.793  0.00  0.00           H
ATOM   1505 3HB  SER   308     -21.501   3.924 -25.017  0.00  0.00           H
ATOM   1506  OG  SER   308     -19.650   3.841 -25.910  0.00  0.00           O
ATOM   1507  HG  SER   308     -19.565   4.804 -26.024  0.00  0.00           H
ATOM   1508  C   SER   308     -22.691   1.617 -25.990  0.00  0.00           C
ATOM   1509  O   SER   308     -23.233   0.968 -25.092  0.00  0.00           O
ATOM   1510  N   VAL   309     -23.355   2.014 -27.089  0.00  0.00           N
ATOM   1511  H   VAL   309     -22.821   2.449 -27.829  0.00  0.00           H
ATOM   1512  CA  VAL   309     -24.809   1.810 -27.283  0.00  0.00           C
ATOM   1513  HA  VAL   309     -25.067   0.844 -26.850  0.00  0.00           H
ATOM   1514  CB  VAL   309     -25.612   2.886 -26.510  0.00  0.00           C
ATOM   1515  HB  VAL   309     -25.147   3.014 -25.531  0.00  0.00           H
ATOM   1516  CG1 VAL   309     -25.637   4.258 -27.201  0.00  0.00           C
ATOM   1517 1HG1 VAL   309     -24.620   4.594 -27.402  0.00  0.00           H
ATOM   1518 2HG1 VAL   309     -26.199   4.214 -28.134  0.00  0.00           H
ATOM   1519 3HG1 VAL   309     -26.113   4.987 -26.545  0.00  0.00           H
ATOM   1520  CG2 VAL   309     -27.056   2.445 -26.246  0.00  0.00           C
ATOM   1521 1HG2 VAL   309     -27.608   2.351 -27.181  0.00  0.00           H
ATOM   1522 2HG2 VAL   309     -27.054   1.488 -25.724  0.00  0.00           H
ATOM   1523 3HG2 VAL   309     -27.550   3.183 -25.613  0.00  0.00           H
ATOM   1524  C   VAL   309     -25.241   1.758 -28.757  0.00  0.00           C
ATOM   1525  O   VAL   309     -26.216   1.082 -29.085  0.00  0.00           O
ATOM   1526  N   ASP   310     -24.508   2.422 -29.660  0.00  0.00           N
ATOM   1527  H   ASP   310     -23.732   2.975 -29.330  0.00  0.00           H
ATOM   1528  CA  ASP   310     -24.810   2.485 -31.104  0.00  0.00           C
ATOM   1529  HA  ASP   310     -25.799   2.932 -31.210  0.00  0.00           H
ATOM   1530  CB  ASP   310     -23.778   3.402 -31.795  0.00  0.00           C
ATOM   1531 2HB  ASP   310     -23.134   3.864 -31.043  0.00  0.00           H
ATOM   1532 3HB  ASP   310     -23.131   2.804 -32.438  0.00  0.00           H
ATOM   1533  CG  ASP   310     -24.425   4.511 -32.645  0.00  0.00           C
ATOM   1534  OD1 ASP   310     -24.091   5.703 -32.433  0.00  0.00           O
ATOM   1535  OD2 ASP   310     -25.253   4.203 -33.535  0.00  0.00           O
ATOM   1536  C   ASP   310     -24.858   1.096 -31.788  0.00  0.00           C
ATOM   1537  O   ASP   310     -25.535   0.909 -32.800  0.00  0.00           O
ATOM   1538  N   SER   311     -24.162   0.113 -31.206  0.00  0.00           N
ATOM   1539  H   SER   311     -23.605   0.370 -30.397  0.00  0.00           H
ATOM   1540  CA  SER   311     -24.138  -1.303 -31.595  0.00  0.00           C
ATOM   1541  HA  SER   311     -25.119  -1.565 -31.991  0.00  0.00           H
ATOM   1542  CB  SER   311     -23.095  -1.524 -32.701  0.00  0.00           C
ATOM   1543 2HB  SER   311     -23.163  -0.707 -33.423  0.00  0.00           H
ATOM   1544 3HB  SER   311     -22.091  -1.522 -32.272  0.00  0.00           H
ATOM   1545  OG  SER   311     -23.347  -2.747 -33.379  0.00  0.00           O
ATOM   1546  HG  SER   311     -22.646  -2.877 -34.047  0.00  0.00           H
ATOM   1547  C   SER   311     -23.895  -2.190 -30.354  0.00  0.00           C
ATOM   1548  O   SER   311     -22.961  -2.993 -30.298  0.00  0.00           O
ATOM   1549  N   GLN   312     -24.700  -1.971 -29.304  0.00  0.00           N
ATOM   1550  H   GLN   312     -25.431  -1.281 -29.418  0.00  0.00           H
ATOM   1551  CA  GLN   312     -24.601  -2.631 -27.989  0.00  0.00           C
ATOM   1552  HA  GLN   312     -23.655  -2.317 -27.543  0.00  0.00           H
ATOM   1553  CB  GLN   312     -25.758  -2.114 -27.101  0.00  0.00           C
ATOM   1554 2HB  GLN   312     -26.034  -1.112 -27.435  0.00  0.00           H
ATOM   1555 3HB  GLN   312     -26.640  -2.747 -27.227  0.00  0.00           H
ATOM   1556  CG  GLN   312     -25.402  -2.005 -25.609  0.00  0.00           C
ATOM   1557 2HG  GLN   312     -24.455  -1.478 -25.499  0.00  0.00           H
ATOM   1558 3HG  GLN   312     -26.167  -1.400 -25.125  0.00  0.00           H
ATOM   1559  CD  GLN   312     -25.348  -3.354 -24.897  0.00  0.00           C
ATOM   1560  OE1 GLN   312     -26.370  -3.960 -24.590  0.00  0.00           O
ATOM   1561  NE2 GLN   312     -24.172  -3.885 -24.627  0.00  0.00           N
ATOM   1562 1HE2 GLN   312     -24.163  -4.817 -24.242  0.00  0.00           H
ATOM   1563 2HE2 GLN   312     -23.302  -3.412 -24.849  0.00  0.00           H
ATOM   1564  C   GLN   312     -24.587  -4.174 -28.116  0.00  0.00           C
ATOM   1565  O   GLN   312     -25.570  -4.775 -28.563  0.00  0.00           O
ATOM   1566  N   SER   313     -23.467  -4.819 -27.764  0.00  0.00           N
ATOM   1567  H   SER   313     -22.684  -4.275 -27.429  0.00  0.00           H
ATOM   1568  CA  SER   313     -23.248  -6.267 -27.961  0.00  0.00           C
ATOM   1569  HA  SER   313     -23.442  -6.501 -29.007  0.00  0.00           H
ATOM   1570  CB  SER   313     -21.791  -6.648 -27.665  0.00  0.00           C
ATOM   1571 2HB  SER   313     -21.604  -6.569 -26.594  0.00  0.00           H
ATOM   1572 3HB  SER   313     -21.631  -7.686 -27.967  0.00  0.00           H
ATOM   1573  OG  SER   313     -20.880  -5.811 -28.352  0.00  0.00           O
ATOM   1574  HG  SER   313     -20.637  -5.108 -27.700  0.00  0.00           H
ATOM   1575  C   SER   313     -24.167  -7.155 -27.107  0.00  0.00           C
ATOM   1576  O   SER   313     -24.645  -6.746 -26.046  0.00  0.00           O
ATOM   1577  N   LEU   314     -24.390  -8.401 -27.550  0.00  0.00           N
ATOM   1578  H   LEU   314     -23.957  -8.687 -28.416  0.00  0.00           H
ATOM   1579  CA  LEU   314     -25.310  -9.347 -26.901  0.00  0.00           C
ATOM   1580  HA  LEU   314     -26.286  -8.868 -26.806  0.00  0.00           H
ATOM   1581  CB  LEU   314     -25.477 -10.622 -27.760  0.00  0.00           C
ATOM   1582 2HB  LEU   314     -24.525 -11.152 -27.804  0.00  0.00           H
ATOM   1583 3HB  LEU   314     -26.168 -11.272 -27.220  0.00  0.00           H
ATOM   1584  CG  LEU   314     -26.034 -10.491 -29.196  0.00  0.00           C
ATOM   1585  HG  LEU   314     -26.399 -11.478 -29.483  0.00  0.00           H
ATOM   1586  CD1 LEU   314     -27.209  -9.517 -29.305  0.00  0.00           C
ATOM   1587 1HD1 LEU   314     -27.980  -9.790 -28.584  0.00  0.00           H
ATOM   1588 2HD1 LEU   314     -26.876  -8.497 -29.112  0.00  0.00           H
ATOM   1589 3HD1 LEU   314     -27.631  -9.567 -30.309  0.00  0.00           H
ATOM   1590  CD2 LEU   314     -24.974 -10.096 -30.229  0.00  0.00           C
ATOM   1591 1HD2 LEU   314     -24.673  -9.057 -30.109  0.00  0.00           H
ATOM   1592 2HD2 LEU   314     -24.105 -10.749 -30.135  0.00  0.00           H
ATOM   1593 3HD2 LEU   314     -25.389 -10.219 -31.230  0.00  0.00           H
ATOM   1594  C   LEU   314     -24.855  -9.730 -25.477  0.00  0.00           C
ATOM   1595  O   LEU   314     -25.668  -9.742 -24.550  0.00  0.00           O
ATOM   1596  N   HIS   315     -23.556 -10.006 -25.305  0.00  0.00           N
ATOM   1597  H   HIS   315     -22.961  -9.962 -26.120  0.00  0.00           H
ATOM   1598  CA  HIS   315     -22.913 -10.371 -24.035  0.00  0.00           C
ATOM   1599  HA  HIS   315     -23.438  -9.892 -23.207  0.00  0.00           H
ATOM   1600  CB  HIS   315     -22.943 -11.903 -23.834  0.00  0.00           C
ATOM   1601 2HB  HIS   315     -22.225 -12.365 -24.514  0.00  0.00           H
ATOM   1602 3HB  HIS   315     -22.610 -12.124 -22.818  0.00  0.00           H
ATOM   1603  CG  HIS   315     -24.272 -12.582 -24.060  0.00  0.00           C
ATOM   1604  ND1 HIS   315     -24.651 -13.255 -25.204  0.00  0.00           N
ATOM   1605  HD1 HIS   315     -24.090 -13.378 -26.040  0.00  0.00           H
ATOM   1606  CE1 HIS   315     -25.882 -13.749 -25.012  0.00  0.00           C
ATOM   1607  HE1 HIS   315     -26.436 -14.331 -25.743  0.00  0.00           H
ATOM   1608  NE2 HIS   315     -26.329 -13.433 -23.780  0.00  0.00           N
ATOM   1609  CD2 HIS   315     -25.306 -12.690 -23.171  0.00  0.00           C
ATOM   1610  HD2 HIS   315     -25.321 -12.280 -22.167  0.00  0.00           H
ATOM   1611  C   HIS   315     -21.441  -9.911 -24.045  0.00  0.00           C
ATOM   1612  O   HIS   315     -20.702 -10.286 -24.955  0.00  0.00           O
ATOM   1613  N   ASP   316     -21.010  -9.137 -23.042  0.00  0.00           N
ATOM   1614  H   ASP   316     -21.683  -8.906 -22.324  0.00  0.00           H
ATOM   1615  CA  ASP   316     -19.593  -8.786 -22.778  0.00  0.00           C
ATOM   1616  HA  ASP   316     -18.989  -9.693 -22.788  0.00  0.00           H
ATOM   1617  CB  ASP   316     -19.043  -7.803 -23.834  0.00  0.00           C
ATOM   1618 2HB  ASP   316     -19.832  -7.102 -24.104  0.00  0.00           H
ATOM   1619 3HB  ASP   316     -18.236  -7.223 -23.381  0.00  0.00           H
ATOM   1620  CG  ASP   316     -18.459  -8.461 -25.100  0.00  0.00           C
ATOM   1621  OD1 ASP   316     -18.722  -7.956 -26.218  0.00  0.00           O
ATOM   1622  OD2 ASP   316     -17.675  -9.434 -24.987  0.00  0.00           O
ATOM   1623  C   ASP   316     -19.398  -8.125 -21.396  0.00  0.00           C
ATOM   1624  O   ASP   316     -18.390  -8.377 -20.735  0.00  0.00           O
ATOM   1625  N   GLN   317     -20.358  -7.296 -20.962  0.00  0.00           N
ATOM   1626  H   GLN   317     -21.126  -7.106 -21.590  0.00  0.00           H
ATOM   1627  CA  GLN   317     -20.342  -6.552 -19.688  0.00  0.00           C
ATOM   1628  HA  GLN   317     -19.347  -6.618 -19.248  0.00  0.00           H
ATOM   1629  CB  GLN   317     -20.602  -5.057 -19.987  0.00  0.00           C
ATOM   1630 2HB  GLN   317     -20.419  -4.470 -19.085  0.00  0.00           H
ATOM   1631 3HB  GLN   317     -19.872  -4.739 -20.730  0.00  0.00           H
ATOM   1632  CG  GLN   317     -22.025  -4.738 -20.505  0.00  0.00           C
ATOM   1633 2HG  GLN   317     -22.291  -5.417 -21.317  0.00  0.00           H
ATOM   1634 3HG  GLN   317     -22.733  -4.883 -19.688  0.00  0.00           H
ATOM   1635  CD  GLN   317     -22.180  -3.301 -21.024  0.00  0.00           C
ATOM   1636  OE1 GLN   317     -21.228  -2.593 -21.307  0.00  0.00           O
ATOM   1637  NE2 GLN   317     -23.392  -2.802 -21.158  0.00  0.00           N
ATOM   1638 1HE2 GLN   317     -23.472  -1.849 -21.487  0.00  0.00           H
ATOM   1639 2HE2 GLN   317     -24.206  -3.355 -20.958  0.00  0.00           H
ATOM   1640  C   GLN   317     -21.335  -7.132 -18.655  0.00  0.00           C
ATOM   1641  O   GLN   317     -22.031  -8.112 -18.936  0.00  0.00           O
ATOM   1642  N   GLN   318     -21.467  -6.481 -17.490  0.00  0.00           N
ATOM   1643  H   GLN   318     -20.820  -5.728 -17.299  0.00  0.00           H
ATOM   1644  CA  GLN   318     -22.566  -6.688 -16.532  0.00  0.00           C
ATOM   1645  HA  GLN   318     -23.067  -7.632 -16.744  0.00  0.00           H
ATOM   1646  CB  GLN   318     -22.029  -6.764 -15.083  0.00  0.00           C
ATOM   1647 2HB  GLN   318     -21.361  -5.919 -14.901  0.00  0.00           H
ATOM   1648 3HB  GLN   318     -22.875  -6.684 -14.397  0.00  0.00           H
ATOM   1649  CG  GLN   318     -21.282  -8.058 -14.731  0.00  0.00           C
ATOM   1650 2HG  GLN   318     -20.380  -8.125 -15.334  0.00  0.00           H
ATOM   1651 3HG  GLN   318     -20.976  -8.019 -13.686  0.00  0.00           H
ATOM   1652  CD  GLN   318     -22.148  -9.301 -14.931  0.00  0.00           C
ATOM   1653  OE1 GLN   318     -23.106  -9.552 -14.208  0.00  0.00           O
ATOM   1654  NE2 GLN   318     -21.867 -10.101 -15.937  0.00  0.00           N
ATOM   1655 1HE2 GLN   318     -22.455 -10.902 -16.098  0.00  0.00           H
ATOM   1656 2HE2 GLN   318     -21.067  -9.888 -16.532  0.00  0.00           H
ATOM   1657  C   GLN   318     -23.621  -5.565 -16.658  0.00  0.00           C
ATOM   1658  O   GLN   318     -23.507  -4.557 -15.957  0.00  0.00           O
ATOM   1659  N   PRO   319     -24.665  -5.697 -17.504  0.00  0.00           N
ATOM   1660  CD  PRO   319     -24.858  -6.782 -18.463  0.00  0.00           C
ATOM   1661 2HD  PRO   319     -24.860  -7.759 -17.979  0.00  0.00           H
ATOM   1662 3HD  PRO   319     -24.077  -6.737 -19.219  0.00  0.00           H
ATOM   1663  CG  PRO   319     -26.201  -6.528 -19.142  0.00  0.00           C
ATOM   1664 2HG  PRO   319     -26.999  -7.016 -18.581  0.00  0.00           H
ATOM   1665 3HG  PRO   319     -26.199  -6.864 -20.179  0.00  0.00           H
ATOM   1666  CB  PRO   319     -26.336  -5.012 -19.034  0.00  0.00           C
ATOM   1667 2HB  PRO   319     -27.366  -4.680 -19.160  0.00  0.00           H
ATOM   1668 3HB  PRO   319     -25.707  -4.542 -19.791  0.00  0.00           H
ATOM   1669  CA  PRO   319     -25.759  -4.721 -17.640  0.00  0.00           C
ATOM   1670  HA  PRO   319     -25.353  -3.709 -17.629  0.00  0.00           H
ATOM   1671  C   PRO   319     -26.814  -4.823 -16.506  0.00  0.00           C
ATOM   1672  O   PRO   319     -28.019  -4.716 -16.745  0.00  0.00           O
ATOM   1673  N   HIS   320     -26.380  -5.088 -15.265  0.00  0.00           N
ATOM   1674  H   HIS   320     -25.379  -5.134 -15.129  0.00  0.00           H
ATOM   1675  CA  HIS   320     -27.238  -5.431 -14.116  0.00  0.00           C
ATOM   1676  HA  HIS   320     -27.771  -6.350 -14.365  0.00  0.00           H
ATOM   1677  CB  HIS   320     -26.321  -5.726 -12.913  0.00  0.00           C
ATOM   1678 2HB  HIS   320     -25.496  -6.356 -13.251  0.00  0.00           H
ATOM   1679 3HB  HIS   320     -25.900  -4.786 -12.561  0.00  0.00           H
ATOM   1680  CG  HIS   320     -26.952  -6.426 -11.730  0.00  0.00           C
ATOM   1681  ND1 HIS   320     -28.296  -6.610 -11.472  0.00  0.00           N
ATOM   1682  HD1 HIS   320     -29.063  -6.250 -12.036  0.00  0.00           H
ATOM   1683  CE1 HIS   320     -28.423  -7.263 -10.308  0.00  0.00           C
ATOM   1684  HE1 HIS   320     -29.370  -7.533  -9.848  0.00  0.00           H
ATOM   1685  NE2 HIS   320     -27.210  -7.520  -9.783  0.00  0.00           N
ATOM   1686  CD2 HIS   320     -26.275  -6.989 -10.682  0.00  0.00           C
ATOM   1687  HD2 HIS   320     -25.199  -7.007 -10.569  0.00  0.00           H
ATOM   1688  C   HIS   320     -28.304  -4.365 -13.762  0.00  0.00           C
ATOM   1689  O   HIS   320     -29.383  -4.712 -13.275  0.00  0.00           O
ATOM   1690  N   THR   321     -28.033  -3.079 -14.017  0.00  0.00           N
ATOM   1691  H   THR   321     -27.152  -2.860 -14.459  0.00  0.00           H
ATOM   1692  CA  THR   321     -28.984  -1.965 -13.822  0.00  0.00           C
ATOM   1693  HA  THR   321     -29.993  -2.337 -14.001  0.00  0.00           H
ATOM   1694  CB  THR   321     -28.938  -1.440 -12.373  0.00  0.00           C
ATOM   1695  HB  THR   321     -29.118  -2.276 -11.696  0.00  0.00           H
ATOM   1696  CG2 THR   321     -27.611  -0.783 -11.980  0.00  0.00           C
ATOM   1697 1HG2 THR   321     -26.805  -1.505 -12.088  0.00  0.00           H
ATOM   1698 2HG2 THR   321     -27.412   0.086 -12.607  0.00  0.00           H
ATOM   1699 3HG2 THR   321     -27.655  -0.463 -10.938  0.00  0.00           H
ATOM   1700  OG1 THR   321     -29.967  -0.493 -12.188  0.00  0.00           O
ATOM   1701 1HG  THR   321     -29.856  -0.107 -11.301  0.00  0.00           H
ATOM   1702  C   THR   321     -28.738  -0.824 -14.817  0.00  0.00           C
ATOM   1703  O   THR   321     -27.629  -0.665 -15.329  0.00  0.00           O
ATOM   1704  N   GLN   322     -29.768  -0.018 -15.086  0.00  0.00           N
ATOM   1705  H   GLN   322     -30.629  -0.191 -14.585  0.00  0.00           H
ATOM   1706  CA  GLN   322     -29.730   1.126 -16.006  0.00  0.00           C
ATOM   1707  HA  GLN   322     -29.102   0.874 -16.860  0.00  0.00           H
ATOM   1708  CB  GLN   322     -31.168   1.341 -16.507  0.00  0.00           C
ATOM   1709 2HB  GLN   322     -31.509   0.415 -16.973  0.00  0.00           H
ATOM   1710 3HB  GLN   322     -31.813   1.547 -15.651  0.00  0.00           H
ATOM   1711  CG  GLN   322     -31.325   2.476 -17.530  0.00  0.00           C
ATOM   1712 2HG  GLN   322     -31.129   3.434 -17.048  0.00  0.00           H
ATOM   1713 3HG  GLN   322     -30.603   2.337 -18.335  0.00  0.00           H
ATOM   1714  CD  GLN   322     -32.734   2.510 -18.120  0.00  0.00           C
ATOM   1715  OE1 GLN   322     -32.954   2.254 -19.299  0.00  0.00           O
ATOM   1716  NE2 GLN   322     -33.747   2.809 -17.330  0.00  0.00           N
ATOM   1717 1HE2 GLN   322     -34.677   2.812 -17.722  0.00  0.00           H
ATOM   1718 2HE2 GLN   322     -33.584   3.017 -16.355  0.00  0.00           H
ATOM   1719  C   GLN   322     -29.165   2.412 -15.365  0.00  0.00           C
ATOM   1720  O   GLN   322     -28.595   3.254 -16.061  0.00  0.00           O
ATOM   1721  N   THR   323     -29.320   2.576 -14.047  0.00  0.00           N
ATOM   1722  H   THR   323     -29.751   1.826 -13.525  0.00  0.00           H
ATOM   1723  CA  THR   323     -29.058   3.835 -13.313  0.00  0.00           C
ATOM   1724  HA  THR   323     -28.110   4.248 -13.657  0.00  0.00           H
ATOM   1725  CB  THR   323     -30.177   4.892 -13.545  0.00  0.00           C
ATOM   1726  HB  THR   323     -30.518   5.279 -12.584  0.00  0.00           H
ATOM   1727  CG2 THR   323     -29.651   6.080 -14.353  0.00  0.00           C
ATOM   1728 1HG2 THR   323     -28.852   6.574 -13.801  0.00  0.00           H
ATOM   1729 2HG2 THR   323     -29.268   5.741 -15.315  0.00  0.00           H
ATOM   1730 3HG2 THR   323     -30.451   6.802 -14.519  0.00  0.00           H
ATOM   1731  OG1 THR   323     -31.318   4.390 -14.223  0.00  0.00           O
ATOM   1732 1HG  THR   323     -31.978   5.106 -14.249  0.00  0.00           H
ATOM   1733  C   THR   323     -28.909   3.583 -11.804  0.00  0.00           C
ATOM   1734  O   THR   323     -29.137   2.465 -11.338  0.00  0.00           O
ATOM   1735  N   ALA   324     -28.554   4.624 -11.036  0.00  0.00           N
ATOM   1736  H   ALA   324     -28.394   5.511 -11.493  0.00  0.00           H
ATOM   1737  CA  ALA   324     -28.390   4.608  -9.574  0.00  0.00           C
ATOM   1738  HA  ALA   324     -27.865   5.525  -9.303  0.00  0.00           H
ATOM   1739  CB  ALA   324     -29.772   4.695  -8.907  0.00  0.00           C
ATOM   1740 1HB  ALA   324     -30.301   5.580  -9.261  0.00  0.00           H
ATOM   1741 2HB  ALA   324     -30.361   3.807  -9.144  0.00  0.00           H
ATOM   1742 3HB  ALA   324     -29.654   4.764  -7.825  0.00  0.00           H
ATOM   1743  C   ALA   324     -27.511   3.448  -9.051  0.00  0.00           C
ATOM   1744  O   ALA   324     -28.007   2.422  -8.578  0.00  0.00           O
ATOM   1745  N   SER   325     -26.188   3.620  -9.141  0.00  0.00           N
ATOM   1746  H   SER   325     -25.854   4.503  -9.505  0.00  0.00           H
ATOM   1747  CA  SER   325     -25.130   2.663  -8.756  0.00  0.00           C
ATOM   1748  HA  SER   325     -25.385   1.719  -9.235  0.00  0.00           H
ATOM   1749  CB  SER   325     -23.791   3.136  -9.349  0.00  0.00           C
ATOM   1750 2HB  SER   325     -22.965   2.539  -8.961  0.00  0.00           H
ATOM   1751 3HB  SER   325     -23.825   2.984 -10.427  0.00  0.00           H
ATOM   1752  OG  SER   325     -23.572   4.514  -9.077  0.00  0.00           O
ATOM   1753  HG  SER   325     -22.677   4.743  -9.384  0.00  0.00           H
ATOM   1754  C   SER   325     -25.005   2.361  -7.244  0.00  0.00           C
ATOM   1755  O   SER   325     -23.908   2.162  -6.715  0.00  0.00           O
ATOM   1756  N   GLY   326     -26.125   2.299  -6.520  0.00  0.00           N
ATOM   1757  H   GLY   326     -27.008   2.407  -7.007  0.00  0.00           H
ATOM   1758  CA  GLY   326     -26.160   2.165  -5.063  0.00  0.00           C
ATOM   1759 2HA  GLY   326     -27.108   1.723  -4.752  0.00  0.00           H
ATOM   1760 3HA  GLY   326     -25.355   1.507  -4.740  0.00  0.00           H
ATOM   1761  C   GLY   326     -26.011   3.528  -4.388  0.00  0.00           C
ATOM   1762  O   GLY   326     -26.675   4.494  -4.773  0.00  0.00           O
ATOM   1763  N   GLN   327     -25.121   3.623  -3.396  0.00  0.00           N
ATOM   1764  H   GLN   327     -24.648   2.774  -3.119  0.00  0.00           H
ATOM   1765  CA  GLN   327     -24.748   4.872  -2.709  0.00  0.00           C
ATOM   1766  HA  GLN   327     -25.667   5.416  -2.482  0.00  0.00           H
ATOM   1767  CB  GLN   327     -24.072   4.554  -1.362  0.00  0.00           C
ATOM   1768 2HB  GLN   327     -23.148   4.002  -1.538  0.00  0.00           H
ATOM   1769 3HB  GLN   327     -23.826   5.497  -0.872  0.00  0.00           H
ATOM   1770  CG  GLN   327     -24.980   3.742  -0.421  0.00  0.00           C
ATOM   1771 2HG  GLN   327     -25.974   4.192  -0.408  0.00  0.00           H
ATOM   1772 3HG  GLN   327     -25.073   2.721  -0.790  0.00  0.00           H
ATOM   1773  CD  GLN   327     -24.450   3.700   1.012  0.00  0.00           C
ATOM   1774  OE1 GLN   327     -25.089   4.152   1.955  0.00  0.00           O
ATOM   1775  NE2 GLN   327     -23.268   3.167   1.247  0.00  0.00           N
ATOM   1776 1HE2 GLN   327     -22.936   3.153   2.200  0.00  0.00           H
ATOM   1777 2HE2 GLN   327     -22.700   2.820   0.491  0.00  0.00           H
ATOM   1778  C   GLN   327     -23.895   5.818  -3.593  0.00  0.00           C
ATOM   1779  O   GLN   327     -22.730   6.087  -3.297  0.00  0.00           O
ATOM   1780  N   ALA   328     -24.471   6.288  -4.708  0.00  0.00           N
ATOM   1781  H   ALA   328     -25.417   5.961  -4.877  0.00  0.00           H
ATOM   1782  CA  ALA   328     -23.946   7.258  -5.689  0.00  0.00           C
ATOM   1783  HA  ALA   328     -24.687   7.302  -6.489  0.00  0.00           H
ATOM   1784  CB  ALA   328     -23.932   8.651  -5.039  0.00  0.00           C
ATOM   1785 1HB  ALA   328     -24.910   8.874  -4.611  0.00  0.00           H
ATOM   1786 2HB  ALA   328     -23.178   8.690  -4.253  0.00  0.00           H
ATOM   1787 3HB  ALA   328     -23.700   9.408  -5.789  0.00  0.00           H
ATOM   1788  C   ALA   328     -22.609   6.927  -6.406  0.00  0.00           C
ATOM   1789  O   ALA   328     -22.211   7.664  -7.314  0.00  0.00           O
ATOM   1790  N   LEU   329     -21.926   5.837  -6.038  0.00  0.00           N
ATOM   1791  H   LEU   329     -22.291   5.317  -5.252  0.00  0.00           H
ATOM   1792  CA  LEU   329     -20.680   5.366  -6.660  0.00  0.00           C
ATOM   1793  HA  LEU   329     -20.676   5.655  -7.713  0.00  0.00           H
ATOM   1794  CB  LEU   329     -19.487   6.057  -5.949  0.00  0.00           C
ATOM   1795 2HB  LEU   329     -19.777   7.081  -5.709  0.00  0.00           H
ATOM   1796 3HB  LEU   329     -19.284   5.555  -5.003  0.00  0.00           H
ATOM   1797  CG  LEU   329     -18.184   6.156  -6.767  0.00  0.00           C
ATOM   1798  HG  LEU   329     -18.349   6.830  -7.609  0.00  0.00           H
ATOM   1799  CD1 LEU   329     -17.071   6.732  -5.890  0.00  0.00           C
ATOM   1800 1HD1 LEU   329     -17.377   7.700  -5.494  0.00  0.00           H
ATOM   1801 2HD1 LEU   329     -16.857   6.053  -5.063  0.00  0.00           H
ATOM   1802 3HD1 LEU   329     -16.167   6.867  -6.485  0.00  0.00           H
ATOM   1803  CD2 LEU   329     -17.694   4.818  -7.311  0.00  0.00           C
ATOM   1804 1HD2 LEU   329     -17.596   4.088  -6.507  0.00  0.00           H
ATOM   1805 2HD2 LEU   329     -18.406   4.465  -8.051  0.00  0.00           H
ATOM   1806 3HD2 LEU   329     -16.731   4.948  -7.806  0.00  0.00           H
ATOM   1807  C   LEU   329     -20.618   3.827  -6.596  0.00  0.00           C
ATOM   1808  O   LEU   329     -20.673   3.161  -7.631  0.00  0.00           O
ATOM   1809  N   LYS   330     -20.584   3.269  -5.375  0.00  0.00           N
ATOM   1810  H   LYS   330     -20.486   3.897  -4.588  0.00  0.00           H
ATOM   1811  CA  LYS   330     -20.787   1.839  -5.071  0.00  0.00           C
ATOM   1812  HA  LYS   330     -21.607   1.484  -5.698  0.00  0.00           H
ATOM   1813  CB  LYS   330     -19.501   1.039  -5.414  0.00  0.00           C
ATOM   1814 2HB  LYS   330     -19.047   1.477  -6.305  0.00  0.00           H
ATOM   1815 3HB  LYS   330     -18.770   1.124  -4.607  0.00  0.00           H
ATOM   1816  CG  LYS   330     -19.769  -0.443  -5.741  0.00  0.00           C
ATOM   1817 2HG  LYS   330     -20.683  -0.502  -6.328  0.00  0.00           H
ATOM   1818 3HG  LYS   330     -18.960  -0.806  -6.374  0.00  0.00           H
ATOM   1819  CD  LYS   330     -19.870  -1.371  -4.519  0.00  0.00           C
ATOM   1820 2HD  LYS   330     -18.864  -1.608  -4.166  0.00  0.00           H
ATOM   1821 3HD  LYS   330     -20.406  -0.878  -3.712  0.00  0.00           H
ATOM   1822  CE  LYS   330     -20.613  -2.660  -4.903  0.00  0.00           C
ATOM   1823 2HE  LYS   330     -21.556  -2.381  -5.386  0.00  0.00           H
ATOM   1824 3HE  LYS   330     -20.014  -3.216  -5.632  0.00  0.00           H
ATOM   1825  NZ  LYS   330     -20.919  -3.500  -3.714  0.00  0.00           N
ATOM   1826 1HZ  LYS   330     -20.080  -3.776  -3.218  0.00  0.00           H
ATOM   1827 2HZ  LYS   330     -21.532  -2.998  -3.079  0.00  0.00           H
ATOM   1828 3HZ  LYS   330     -21.422  -4.334  -3.993  0.00  0.00           H
ATOM   1829  C   LYS   330     -21.190   1.685  -3.596  0.00  0.00           C
ATOM   1830  O   LYS   330     -20.526   2.232  -2.714  0.00  0.00           O
ATOM   1831  N   GLY   331     -22.261   0.934  -3.322  0.00  0.00           N
ATOM   1832  H   GLY   331     -22.776   0.536  -4.095  0.00  0.00           H
ATOM   1833  CA  GLY   331     -22.685   0.564  -1.962  0.00  0.00           C
ATOM   1834 2HA  GLY   331     -21.953  -0.127  -1.539  0.00  0.00           H
ATOM   1835 3HA  GLY   331     -22.719   1.450  -1.327  0.00  0.00           H
ATOM   1836  C   GLY   331     -24.066  -0.100  -1.955  0.00  0.00           C
ATOM   1837  O   GLY   331     -24.991   0.402  -2.595  0.00  0.00           O
ATOM   1838  N   ASP   332     -24.204  -1.234  -1.259  0.00  0.00           N
ATOM   1839  H   ASP   332     -23.428  -1.531  -0.684  0.00  0.00           H
ATOM   1840  CA  ASP   332     -25.335  -2.179  -1.361  0.00  0.00           C
ATOM   1841  HA  ASP   332     -26.237  -1.643  -1.660  0.00  0.00           H
ATOM   1842  CB  ASP   332     -25.027  -3.251  -2.432  0.00  0.00           C
ATOM   1843 2HB  ASP   332     -24.119  -3.782  -2.144  0.00  0.00           H
ATOM   1844 3HB  ASP   332     -25.839  -3.983  -2.412  0.00  0.00           H
ATOM   1845  CG  ASP   332     -24.882  -2.725  -3.873  0.00  0.00           C
ATOM   1846  OD1 ASP   332     -23.745  -2.435  -4.327  0.00  0.00           O
ATOM   1847  OD2 ASP   332     -25.909  -2.600  -4.585  0.00  0.00           O
ATOM   1848  C   ASP   332     -25.634  -2.897  -0.029  0.00  0.00           C
ATOM   1849  O   ASP   332     -26.829  -3.054   0.308  0.00  0.00           O
ATOM   1850  OXT ASP   332     -24.677  -3.322   0.662  0.00  0.00           O
ENDMDL
MODEL        2
ATOM      1  N   GLY     0     -22.360 -24.038 -12.957  0.00  0.00           N
ATOM      2  H1  GLY     0     -23.368 -24.014 -12.962  0.00  0.00           H
ATOM      3  H2  GLY     0     -22.017 -23.287 -13.534  0.00  0.00           H
ATOM      4  H3  GLY     0     -22.055 -24.914 -13.350  0.00  0.00           H
ATOM      5  CA  GLY     0     -21.856 -23.896 -11.573  0.00  0.00           C
ATOM      6 2HA  GLY     0     -22.226 -24.721 -10.963  0.00  0.00           H
ATOM      7 3HA  GLY     0     -20.766 -23.925 -11.579  0.00  0.00           H
ATOM      8  C   GLY     0     -22.311 -22.588 -10.941  0.00  0.00           C
ATOM      9  O   GLY     0     -23.395 -22.086 -11.251  0.00  0.00           O
ATOM     10  N   SER     1     -21.495 -22.029 -10.045  0.00  0.00           N
ATOM     11  H   SER     1     -20.629 -22.503  -9.821  0.00  0.00           H
ATOM     12  CA  SER     1     -21.760 -20.780  -9.303  0.00  0.00           C
ATOM     13  HA  SER     1     -22.310 -20.088  -9.942  0.00  0.00           H
ATOM     14  CB  SER     1     -22.629 -21.086  -8.071  0.00  0.00           C
ATOM     15 2HB  SER     1     -22.831 -20.160  -7.528  0.00  0.00           H
ATOM     16 3HB  SER     1     -23.583 -21.499  -8.401  0.00  0.00           H
ATOM     17  OG  SER     1     -21.987 -22.015  -7.207  0.00  0.00           O
ATOM     18  HG  SER     1     -22.558 -22.156  -6.426  0.00  0.00           H
ATOM     19  C   SER     1     -20.462 -20.076  -8.864  0.00  0.00           C
ATOM     20  O   SER     1     -19.368 -20.642  -8.973  0.00  0.00           O
ATOM     21  N   ALA     2     -20.568 -18.835  -8.376  0.00  0.00           N
ATOM     22  H   ALA     2     -21.484 -18.416  -8.321  0.00  0.00           H
ATOM     23  CA  ALA     2     -19.450 -18.094  -7.780  0.00  0.00           C
ATOM     24  HA  ALA     2     -18.575 -18.211  -8.424  0.00  0.00           H
ATOM     25  CB  ALA     2     -19.816 -16.604  -7.751  0.00  0.00           C
ATOM     26 1HB  ALA     2     -20.051 -16.261  -8.760  0.00  0.00           H
ATOM     27 2HB  ALA     2     -20.678 -16.441  -7.103  0.00  0.00           H
ATOM     28 3HB  ALA     2     -18.973 -16.023  -7.375  0.00  0.00           H
ATOM     29  C   ALA     2     -19.064 -18.616  -6.374  0.00  0.00           C
ATOM     30  O   ALA     2     -19.829 -19.325  -5.712  0.00  0.00           O
ATOM     31  N   GLU     3     -17.878 -18.225  -5.899  0.00  0.00           N
ATOM     32  H   GLU     3     -17.346 -17.578  -6.465  0.00  0.00           H
ATOM     33  CA  GLU     3     -17.237 -18.675  -4.649  0.00  0.00           C
ATOM     34  HA  GLU     3     -17.971 -19.139  -3.987  0.00  0.00           H
ATOM     35  CB  GLU     3     -16.158 -19.725  -5.004  0.00  0.00           C
ATOM     36 2HB  GLU     3     -15.562 -19.340  -5.833  0.00  0.00           H
ATOM     37 3HB  GLU     3     -15.489 -19.873  -4.156  0.00  0.00           H
ATOM     38  CG  GLU     3     -16.738 -21.100  -5.380  0.00  0.00           C
ATOM     39 2HG  GLU     3     -16.912 -21.670  -4.462  0.00  0.00           H
ATOM     40 3HG  GLU     3     -17.704 -20.978  -5.872  0.00  0.00           H
ATOM     41  CD  GLU     3     -15.790 -21.885  -6.310  0.00  0.00           C
ATOM     42  OE1 GLU     3     -14.633 -22.173  -5.914  0.00  0.00           O
ATOM     43  OE2 GLU     3     -16.196 -22.236  -7.445  0.00  0.00           O
ATOM     44  C   GLU     3     -16.620 -17.484  -3.879  0.00  0.00           C
ATOM     45  O   GLU     3     -16.680 -16.341  -4.340  0.00  0.00           O
ATOM     46  N   GLN     4     -16.029 -17.728  -2.703  0.00  0.00           N
ATOM     47  H   GLN     4     -16.027 -18.681  -2.368  0.00  0.00           H
ATOM     48  CA  GLN     4     -15.287 -16.739  -1.904  0.00  0.00           C
ATOM     49  HA  GLN     4     -15.914 -15.856  -1.771  0.00  0.00           H
ATOM     50  CB  GLN     4     -14.975 -17.323  -0.509  0.00  0.00           C
ATOM     51 2HB  GLN     4     -14.522 -18.307  -0.639  0.00  0.00           H
ATOM     52 3HB  GLN     4     -14.245 -16.688  -0.004  0.00  0.00           H
ATOM     53  CG  GLN     4     -16.202 -17.465   0.410  0.00  0.00           C
ATOM     54 2HG  GLN     4     -17.067 -17.809  -0.155  0.00  0.00           H
ATOM     55 3HG  GLN     4     -15.971 -18.230   1.152  0.00  0.00           H
ATOM     56  CD  GLN     4     -16.560 -16.169   1.144  0.00  0.00           C
ATOM     57  OE1 GLN     4     -16.655 -15.089   0.573  0.00  0.00           O
ATOM     58  NE2 GLN     4     -16.764 -16.215   2.445  0.00  0.00           N
ATOM     59 1HE2 GLN     4     -16.987 -15.356   2.927  0.00  0.00           H
ATOM     60 2HE2 GLN     4     -16.690 -17.090   2.944  0.00  0.00           H
ATOM     61  C   GLN     4     -13.993 -16.268  -2.607  0.00  0.00           C
ATOM     62  O   GLN     4     -12.906 -16.798  -2.360  0.00  0.00           O
ATOM     63  N   GLU     5     -14.100 -15.276  -3.495  0.00  0.00           N
ATOM     64  H   GLU     5     -15.032 -14.942  -3.703  0.00  0.00           H
ATOM     65  CA  GLU     5     -12.962 -14.659  -4.198  0.00  0.00           C
ATOM     66  HA  GLU     5     -12.110 -14.665  -3.515  0.00  0.00           H
ATOM     67  CB  GLU     5     -12.580 -15.495  -5.442  0.00  0.00           C
ATOM     68 2HB  GLU     5     -13.243 -16.358  -5.534  0.00  0.00           H
ATOM     69 3HB  GLU     5     -12.689 -14.893  -6.344  0.00  0.00           H
ATOM     70  CG  GLU     5     -11.131 -15.995  -5.378  0.00  0.00           C
ATOM     71 2HG  GLU     5     -10.457 -15.134  -5.394  0.00  0.00           H
ATOM     72 3HG  GLU     5     -10.976 -16.521  -4.433  0.00  0.00           H
ATOM     73  CD  GLU     5     -10.812 -16.933  -6.558  0.00  0.00           C
ATOM     74  OE1 GLU     5     -10.724 -16.455  -7.716  0.00  0.00           O
ATOM     75  OE2 GLU     5     -10.634 -18.156  -6.338  0.00  0.00           O
ATOM     76  C   GLU     5     -13.180 -13.174  -4.570  0.00  0.00           C
ATOM     77  O   GLU     5     -12.326 -12.368  -4.194  0.00  0.00           O
ATOM     78  N   PRO     6     -14.272 -12.773  -5.265  0.00  0.00           N
ATOM     79  CD  PRO     6     -15.266 -13.633  -5.901  0.00  0.00           C
ATOM     80 2HD  PRO     6     -15.763 -14.265  -5.173  0.00  0.00           H
ATOM     81 3HD  PRO     6     -14.796 -14.240  -6.673  0.00  0.00           H
ATOM     82  CG  PRO     6     -16.302 -12.719  -6.546  0.00  0.00           C
ATOM     83 2HG  PRO     6     -17.119 -12.539  -5.847  0.00  0.00           H
ATOM     84 3HG  PRO     6     -16.683 -13.135  -7.478  0.00  0.00           H
ATOM     85  CB  PRO     6     -15.519 -11.431  -6.778  0.00  0.00           C
ATOM     86 2HB  PRO     6     -16.184 -10.576  -6.808  0.00  0.00           H
ATOM     87 3HB  PRO     6     -14.962 -11.509  -7.713  0.00  0.00           H
ATOM     88  CA  PRO     6     -14.537 -11.371  -5.602  0.00  0.00           C
ATOM     89  HA  PRO     6     -13.623 -10.886  -5.940  0.00  0.00           H
ATOM     90  C   PRO     6     -15.107 -10.585  -4.400  0.00  0.00           C
ATOM     91  O   PRO     6     -16.173 -10.915  -3.869  0.00  0.00           O
ATOM     92  N   THR     7     -14.412  -9.518  -3.993  0.00  0.00           N
ATOM     93  H   THR     7     -13.522  -9.342  -4.447  0.00  0.00           H
ATOM     94  CA  THR     7     -14.714  -8.692  -2.802  0.00  0.00           C
ATOM     95  HA  THR     7     -15.793  -8.677  -2.653  0.00  0.00           H
ATOM     96  CB  THR     7     -14.052  -9.281  -1.520  0.00  0.00           C
ATOM     97  HB  THR     7     -13.106  -8.768  -1.340  0.00  0.00           H
ATOM     98  CG2 THR     7     -14.955  -9.128  -0.292  0.00  0.00           C
ATOM     99 1HG2 THR     7     -15.194  -8.084  -0.104  0.00  0.00           H
ATOM    100 2HG2 THR     7     -15.882  -9.682  -0.442  0.00  0.00           H
ATOM    101 3HG2 THR     7     -14.446  -9.523   0.590  0.00  0.00           H
ATOM    102  OG1 THR     7     -13.781 -10.668  -1.602  0.00  0.00           O
ATOM    103 1HG  THR     7     -13.244 -10.910  -0.828  0.00  0.00           H
ATOM    104  C   THR     7     -14.260  -7.231  -3.016  0.00  0.00           C
ATOM    105  O   THR     7     -13.823  -6.857  -4.107  0.00  0.00           O
ATOM    106  N   ALA     8     -14.333  -6.379  -1.981  0.00  0.00           N
ATOM    107  H   ALA     8     -14.708  -6.720  -1.109  0.00  0.00           H
ATOM    108  CA  ALA     8     -13.849  -4.989  -1.997  0.00  0.00           C
ATOM    109  HA  ALA     8     -14.487  -4.409  -2.662  0.00  0.00           H
ATOM    110  CB  ALA     8     -13.989  -4.418  -0.579  0.00  0.00           C
ATOM    111 1HB  ALA     8     -15.033  -4.417  -0.268  0.00  0.00           H
ATOM    112 2HB  ALA     8     -13.403  -5.010   0.125  0.00  0.00           H
ATOM    113 3HB  ALA     8     -13.618  -3.392  -0.560  0.00  0.00           H
ATOM    114  C   ALA     8     -12.394  -4.830  -2.491  0.00  0.00           C
ATOM    115  O   ALA     8     -12.038  -3.806  -3.073  0.00  0.00           O
ATOM    116  N   GLU     9     -11.562  -5.856  -2.296  0.00  0.00           N
ATOM    117  H   GLU     9     -11.914  -6.648  -1.780  0.00  0.00           H
ATOM    118  CA  GLU     9     -10.200  -5.942  -2.828  0.00  0.00           C
ATOM    119  HA  GLU     9      -9.620  -5.115  -2.415  0.00  0.00           H
ATOM    120  CB  GLU     9      -9.578  -7.278  -2.357  0.00  0.00           C
ATOM    121 2HB  GLU     9     -10.294  -7.832  -1.749  0.00  0.00           H
ATOM    122 3HB  GLU     9      -9.340  -7.900  -3.219  0.00  0.00           H
ATOM    123  CG  GLU     9      -8.315  -7.051  -1.517  0.00  0.00           C
ATOM    124 2HG  GLU     9      -7.557  -6.569  -2.135  0.00  0.00           H
ATOM    125 3HG  GLU     9      -8.562  -6.370  -0.698  0.00  0.00           H
ATOM    126  CD  GLU     9      -7.746  -8.367  -0.947  0.00  0.00           C
ATOM    127  OE1 GLU     9      -7.500  -8.439   0.283  0.00  0.00           O
ATOM    128  OE2 GLU     9      -7.514  -9.329  -1.718  0.00  0.00           O
ATOM    129  C   GLU     9     -10.163  -5.787  -4.362  0.00  0.00           C
ATOM    130  O   GLU     9      -9.462  -4.916  -4.877  0.00  0.00           O
ATOM    131  N   GLN    10     -10.959  -6.567  -5.104  0.00  0.00           N
ATOM    132  H   GLN    10     -11.533  -7.261  -4.636  0.00  0.00           H
ATOM    133  CA  GLN    10     -11.064  -6.466  -6.565  0.00  0.00           C
ATOM    134  HA  GLN    10     -10.058  -6.423  -6.985  0.00  0.00           H
ATOM    135  CB  GLN    10     -11.777  -7.691  -7.164  0.00  0.00           C
ATOM    136 2HB  GLN    10     -12.758  -7.825  -6.702  0.00  0.00           H
ATOM    137 3HB  GLN    10     -11.941  -7.492  -8.224  0.00  0.00           H
ATOM    138  CG  GLN    10     -10.957  -8.991  -7.070  0.00  0.00           C
ATOM    139 2HG  GLN    10     -11.361  -9.696  -7.796  0.00  0.00           H
ATOM    140 3HG  GLN    10      -9.922  -8.786  -7.345  0.00  0.00           H
ATOM    141  CD  GLN    10     -10.985  -9.677  -5.706  0.00  0.00           C
ATOM    142  OE1 GLN    10     -11.680  -9.283  -4.781  0.00  0.00           O
ATOM    143  NE2 GLN    10     -10.260 -10.759  -5.539  0.00  0.00           N
ATOM    144 1HE2 GLN    10     -10.453 -11.296  -4.704  0.00  0.00           H
ATOM    145 2HE2 GLN    10      -9.696 -11.126  -6.287  0.00  0.00           H
ATOM    146  C   GLN    10     -11.787  -5.189  -7.008  0.00  0.00           C
ATOM    147  O   GLN    10     -11.398  -4.594  -8.011  0.00  0.00           O
ATOM    148  N   LEU    11     -12.785  -4.714  -6.252  0.00  0.00           N
ATOM    149  H   LEU    11     -13.075  -5.256  -5.447  0.00  0.00           H
ATOM    150  CA  LEU    11     -13.421  -3.411  -6.507  0.00  0.00           C
ATOM    151  HA  LEU    11     -13.873  -3.450  -7.501  0.00  0.00           H
ATOM    152  CB  LEU    11     -14.529  -3.186  -5.463  0.00  0.00           C
ATOM    153 2HB  LEU    11     -15.146  -4.080  -5.456  0.00  0.00           H
ATOM    154 3HB  LEU    11     -14.078  -3.119  -4.477  0.00  0.00           H
ATOM    155  CG  LEU    11     -15.474  -1.978  -5.634  0.00  0.00           C
ATOM    156  HG  LEU    11     -16.346  -2.162  -5.010  0.00  0.00           H
ATOM    157  CD1 LEU    11     -14.846  -0.670  -5.146  0.00  0.00           C
ATOM    158 1HD1 LEU    11     -14.417  -0.812  -4.155  0.00  0.00           H
ATOM    159 2HD1 LEU    11     -14.078  -0.345  -5.838  0.00  0.00           H
ATOM    160 3HD1 LEU    11     -15.613   0.100  -5.098  0.00  0.00           H
ATOM    161  CD2 LEU    11     -15.962  -1.746  -7.061  0.00  0.00           C
ATOM    162 1HD2 LEU    11     -15.134  -1.474  -7.714  0.00  0.00           H
ATOM    163 2HD2 LEU    11     -16.448  -2.637  -7.453  0.00  0.00           H
ATOM    164 3HD2 LEU    11     -16.685  -0.932  -7.067  0.00  0.00           H
ATOM    165  C   LEU    11     -12.381  -2.281  -6.513  0.00  0.00           C
ATOM    166  O   LEU    11     -12.370  -1.448  -7.415  0.00  0.00           O
ATOM    167  N   ALA    12     -11.448  -2.279  -5.559  0.00  0.00           N
ATOM    168  H   ALA    12     -11.504  -2.984  -4.831  0.00  0.00           H
ATOM    169  CA  ALA    12     -10.389  -1.275  -5.464  0.00  0.00           C
ATOM    170  HA  ALA    12     -10.870  -0.299  -5.463  0.00  0.00           H
ATOM    171  CB  ALA    12      -9.683  -1.459  -4.123  0.00  0.00           C
ATOM    172 1HB  ALA    12     -10.417  -1.345  -3.325  0.00  0.00           H
ATOM    173 2HB  ALA    12      -9.229  -2.448  -4.069  0.00  0.00           H
ATOM    174 3HB  ALA    12      -8.910  -0.698  -4.023  0.00  0.00           H
ATOM    175  C   ALA    12      -9.384  -1.251  -6.634  0.00  0.00           C
ATOM    176  O   ALA    12      -8.574  -0.324  -6.718  0.00  0.00           O
ATOM    177  N   GLN    13      -9.451  -2.202  -7.570  0.00  0.00           N
ATOM    178  H   GLN    13     -10.133  -2.944  -7.457  0.00  0.00           H
ATOM    179  CA  GLN    13      -8.706  -2.154  -8.831  0.00  0.00           C
ATOM    180  HA  GLN    13      -7.672  -1.900  -8.595  0.00  0.00           H
ATOM    181  CB  GLN    13      -8.710  -3.538  -9.509  0.00  0.00           C
ATOM    182 2HB  GLN    13      -9.739  -3.855  -9.661  0.00  0.00           H
ATOM    183 3HB  GLN    13      -8.279  -3.442 -10.502  0.00  0.00           H
ATOM    184  CG  GLN    13      -7.938  -4.627  -8.729  0.00  0.00           C
ATOM    185 2HG  GLN    13      -7.845  -4.348  -7.679  0.00  0.00           H
ATOM    186 3HG  GLN    13      -8.514  -5.551  -8.778  0.00  0.00           H
ATOM    187  CD  GLN    13      -6.542  -4.920  -9.284  0.00  0.00           C
ATOM    188  OE1 GLN    13      -6.116  -6.062  -9.396  0.00  0.00           O
ATOM    189  NE2 GLN    13      -5.761  -3.930  -9.664  0.00  0.00           N
ATOM    190 1HE2 GLN    13      -4.874  -4.165 -10.078  0.00  0.00           H
ATOM    191 2HE2 GLN    13      -6.067  -2.973  -9.605  0.00  0.00           H
ATOM    192  C   GLN    13      -9.199  -1.066  -9.810  0.00  0.00           C
ATOM    193  O   GLN    13      -8.618  -0.961 -10.886  0.00  0.00           O
ATOM    194  N   ILE    14     -10.203  -0.231  -9.481  0.00  0.00           N
ATOM    195  H   ILE    14     -10.703  -0.414  -8.621  0.00  0.00           H
ATOM    196  CA  ILE    14     -10.671   0.889 -10.333  0.00  0.00           C
ATOM    197  HA  ILE    14     -11.155   0.441 -11.193  0.00  0.00           H
ATOM    198  CB  ILE    14     -11.725   1.759  -9.591  0.00  0.00           C
ATOM    199  HB  ILE    14     -11.375   1.899  -8.567  0.00  0.00           H
ATOM    200  CG2 ILE    14     -11.887   3.165 -10.193  0.00  0.00           C
ATOM    201 1HG2 ILE    14     -10.981   3.732 -10.019  0.00  0.00           H
ATOM    202 2HG2 ILE    14     -12.076   3.112 -11.267  0.00  0.00           H
ATOM    203 3HG2 ILE    14     -12.707   3.698  -9.708  0.00  0.00           H
ATOM    204  CG1 ILE    14     -13.133   1.126  -9.517  0.00  0.00           C
ATOM    205 2HG1 ILE    14     -13.080   0.201  -8.959  0.00  0.00           H
ATOM    206 3HG1 ILE    14     -13.797   1.794  -8.968  0.00  0.00           H
ATOM    207  CD1 ILE    14     -13.780   0.804 -10.868  0.00  0.00           C
ATOM    208 1HD1 ILE    14     -13.784   1.669 -11.527  0.00  0.00           H
ATOM    209 2HD1 ILE    14     -13.257  -0.027 -11.326  0.00  0.00           H
ATOM    210 3HD1 ILE    14     -14.800   0.486 -10.714  0.00  0.00           H
ATOM    211  C   ILE    14      -9.528   1.740 -10.923  0.00  0.00           C
ATOM    212  O   ILE    14      -9.561   2.059 -12.114  0.00  0.00           O
ATOM    213  N   ALA    15      -8.482   2.048 -10.147  0.00  0.00           N
ATOM    214  H   ALA    15      -8.504   1.750  -9.181  0.00  0.00           H
ATOM    215  CA  ALA    15      -7.293   2.785 -10.612  0.00  0.00           C
ATOM    216  HA  ALA    15      -7.611   3.763 -10.972  0.00  0.00           H
ATOM    217  CB  ALA    15      -6.361   2.988  -9.412  0.00  0.00           C
ATOM    218 1HB  ALA    15      -6.893   3.494  -8.606  0.00  0.00           H
ATOM    219 2HB  ALA    15      -5.993   2.024  -9.056  0.00  0.00           H
ATOM    220 3HB  ALA    15      -5.511   3.603  -9.712  0.00  0.00           H
ATOM    221  C   ALA    15      -6.537   2.113 -11.783  0.00  0.00           C
ATOM    222  O   ALA    15      -5.817   2.782 -12.527  0.00  0.00           O
ATOM    223  N   ALA    16      -6.734   0.809 -11.970  0.00  0.00           N
ATOM    224  H   ALA    16      -7.355   0.338 -11.324  0.00  0.00           H
ATOM    225  CA  ALA    16      -6.136  -0.032 -13.002  0.00  0.00           C
ATOM    226  HA  ALA    16      -5.472   0.570 -13.624  0.00  0.00           H
ATOM    227  CB  ALA    16      -5.289  -1.097 -12.290  0.00  0.00           C
ATOM    228 1HB  ALA    16      -4.535  -0.619 -11.664  0.00  0.00           H
ATOM    229 2HB  ALA    16      -5.928  -1.728 -11.672  0.00  0.00           H
ATOM    230 3HB  ALA    16      -4.786  -1.723 -13.026  0.00  0.00           H
ATOM    231  C   ALA    16      -7.190  -0.660 -13.941  0.00  0.00           C
ATOM    232  O   ALA    16      -6.836  -1.460 -14.803  0.00  0.00           O
ATOM    233  N   GLU    17      -8.480  -0.314 -13.822  0.00  0.00           N
ATOM    234  H   GLU    17      -8.749   0.315 -13.074  0.00  0.00           H
ATOM    235  CA  GLU    17      -9.536  -0.891 -14.671  0.00  0.00           C
ATOM    236  HA  GLU    17      -9.251  -1.918 -14.880  0.00  0.00           H
ATOM    237  CB  GLU    17     -10.864  -0.973 -13.897  0.00  0.00           C
ATOM    238 2HB  GLU    17     -11.396  -1.858 -14.242  0.00  0.00           H
ATOM    239 3HB  GLU    17     -10.647  -1.138 -12.843  0.00  0.00           H
ATOM    240  CG  GLU    17     -11.782   0.256 -14.031  0.00  0.00           C
ATOM    241 2HG  GLU    17     -12.185   0.500 -13.057  0.00  0.00           H
ATOM    242 3HG  GLU    17     -11.212   1.136 -14.329  0.00  0.00           H
ATOM    243  CD  GLU    17     -12.964  -0.001 -14.985  0.00  0.00           C
ATOM    244  OE1 GLU    17     -13.076   0.720 -16.002  0.00  0.00           O
ATOM    245  OE2 GLU    17     -13.793  -0.890 -14.684  0.00  0.00           O
ATOM    246  C   GLU    17      -9.688  -0.176 -16.031  0.00  0.00           C
ATOM    247  O   GLU    17     -10.225  -0.741 -16.983  0.00  0.00           O
ATOM    248  N   ASN    18      -9.189   1.063 -16.119  0.00  0.00           N
ATOM    249  H   ASN    18      -8.791   1.440 -15.272  0.00  0.00           H
ATOM    250  CA  ASN    18      -9.354   1.971 -17.261  0.00  0.00           C
ATOM    251  HA  ASN    18      -9.750   1.415 -18.114  0.00  0.00           H
ATOM    252  CB  ASN    18     -10.384   3.048 -16.851  0.00  0.00           C
ATOM    253 2HB  ASN    18     -11.188   2.573 -16.291  0.00  0.00           H
ATOM    254 3HB  ASN    18      -9.912   3.780 -16.196  0.00  0.00           H
ATOM    255  CG  ASN    18     -11.034   3.779 -18.018  0.00  0.00           C
ATOM    256  OD1 ASN    18     -12.229   3.682 -18.251  0.00  0.00           O
ATOM    257  ND2 ASN    18     -10.299   4.569 -18.768  0.00  0.00           N
ATOM    258 1HD2 ASN    18     -10.753   5.045 -19.531  0.00  0.00           H
ATOM    259 2HD2 ASN    18      -9.305   4.643 -18.623  0.00  0.00           H
ATOM    260  C   ASN    18      -8.011   2.590 -17.692  0.00  0.00           C
ATOM    261  O   ASN    18      -7.778   2.797 -18.884  0.00  0.00           O
ATOM    262  N   GLU    19      -7.097   2.857 -16.749  0.00  0.00           N
ATOM    263  H   GLU    19      -7.339   2.734 -15.777  0.00  0.00           H
ATOM    264  CA  GLU    19      -5.740   3.322 -17.076  0.00  0.00           C
ATOM    265  HA  GLU    19      -5.832   4.131 -17.803  0.00  0.00           H
ATOM    266  CB  GLU    19      -5.045   3.886 -15.824  0.00  0.00           C
ATOM    267 2HB  GLU    19      -5.786   4.361 -15.177  0.00  0.00           H
ATOM    268 3HB  GLU    19      -4.571   3.070 -15.278  0.00  0.00           H
ATOM    269  CG  GLU    19      -4.004   4.947 -16.222  0.00  0.00           C
ATOM    270 2HG  GLU    19      -3.307   4.511 -16.940  0.00  0.00           H
ATOM    271 3HG  GLU    19      -4.533   5.761 -16.725  0.00  0.00           H
ATOM    272  CD  GLU    19      -3.194   5.528 -15.041  0.00  0.00           C
ATOM    273  OE1 GLU    19      -2.632   6.640 -15.200  0.00  0.00           O
ATOM    274  OE2 GLU    19      -3.079   4.886 -13.969  0.00  0.00           O
ATOM    275  C   GLU    19      -4.896   2.212 -17.735  0.00  0.00           C
ATOM    276  O   GLU    19      -4.124   2.490 -18.651  0.00  0.00           O
ATOM    277  N   GLU    20      -5.118   0.938 -17.378  0.00  0.00           N
ATOM    278  H   GLU    20      -5.782   0.757 -16.639  0.00  0.00           H
ATOM    279  CA  GLU    20      -4.562  -0.224 -18.102  0.00  0.00           C
ATOM    280  HA  GLU    20      -3.506  -0.032 -18.287  0.00  0.00           H
ATOM    281  CB  GLU    20      -4.655  -1.519 -17.276  0.00  0.00           C
ATOM    282 2HB  GLU    20      -5.694  -1.714 -17.019  0.00  0.00           H
ATOM    283 3HB  GLU    20      -4.303  -2.343 -17.898  0.00  0.00           H
ATOM    284  CG  GLU    20      -3.770  -1.496 -16.024  0.00  0.00           C
ATOM    285 2HG  GLU    20      -2.785  -1.117 -16.310  0.00  0.00           H
ATOM    286 3HG  GLU    20      -4.194  -0.804 -15.295  0.00  0.00           H
ATOM    287  CD  GLU    20      -3.587  -2.892 -15.387  0.00  0.00           C
ATOM    288  OE1 GLU    20      -2.770  -3.009 -14.440  0.00  0.00           O
ATOM    289  OE2 GLU    20      -4.206  -3.883 -15.841  0.00  0.00           O
ATOM    290  C   GLU    20      -5.197  -0.452 -19.488  0.00  0.00           C
ATOM    291  O   GLU    20      -4.987  -1.500 -20.100  0.00  0.00           O
ATOM    292  N   ASP    21      -5.945   0.515 -20.021  0.00  0.00           N
ATOM    293  H   ASP    21      -6.126   1.341 -19.465  0.00  0.00           H
ATOM    294  CA  ASP    21      -6.404   0.506 -21.403  0.00  0.00           C
ATOM    295  HA  ASP    21      -5.996  -0.363 -21.915  0.00  0.00           H
ATOM    296  CB  ASP    21      -7.925   0.373 -21.440  0.00  0.00           C
ATOM    297 2HB  ASP    21      -8.235  -0.477 -20.830  0.00  0.00           H
ATOM    298 3HB  ASP    21      -8.397   1.271 -21.037  0.00  0.00           H
ATOM    299  CG  ASP    21      -8.346   0.151 -22.888  0.00  0.00           C
ATOM    300  OD1 ASP    21      -8.355  -1.027 -23.314  0.00  0.00           O
ATOM    301  OD2 ASP    21      -8.594   1.152 -23.594  0.00  0.00           O
ATOM    302  C   ASP    21      -5.899   1.729 -22.181  0.00  0.00           C
ATOM    303  O   ASP    21      -5.002   1.578 -23.008  0.00  0.00           O
ATOM    304  N   GLU    22      -6.384   2.940 -21.874  0.00  0.00           N
ATOM    305  H   GLU    22      -7.099   3.005 -21.161  0.00  0.00           H
ATOM    306  CA  GLU    22      -5.995   4.166 -22.596  0.00  0.00           C
ATOM    307  HA  GLU    22      -6.150   3.990 -23.661  0.00  0.00           H
ATOM    308  CB  GLU    22      -6.880   5.350 -22.157  0.00  0.00           C
ATOM    309 2HB  GLU    22      -7.302   5.146 -21.171  0.00  0.00           H
ATOM    310 3HB  GLU    22      -6.277   6.253 -22.065  0.00  0.00           H
ATOM    311  CG  GLU    22      -8.024   5.635 -23.141  0.00  0.00           C
ATOM    312 2HG  GLU    22      -8.594   4.717 -23.304  0.00  0.00           H
ATOM    313 3HG  GLU    22      -8.701   6.361 -22.681  0.00  0.00           H
ATOM    314  CD  GLU    22      -7.511   6.206 -24.481  0.00  0.00           C
ATOM    315  OE1 GLU    22      -7.078   7.384 -24.517  0.00  0.00           O
ATOM    316  OE2 GLU    22      -7.559   5.494 -25.512  0.00  0.00           O
ATOM    317  C   GLU    22      -4.506   4.531 -22.447  0.00  0.00           C
ATOM    318  O   GLU    22      -3.962   5.259 -23.281  0.00  0.00           O
ATOM    319  N   HIS    23      -3.829   3.984 -21.430  0.00  0.00           N
ATOM    320  H   HIS    23      -4.347   3.417 -20.771  0.00  0.00           H
ATOM    321  CA  HIS    23      -2.391   4.137 -21.193  0.00  0.00           C
ATOM    322  HA  HIS    23      -1.983   4.786 -21.965  0.00  0.00           H
ATOM    323  CB  HIS    23      -2.186   4.842 -19.838  0.00  0.00           C
ATOM    324 2HB  HIS    23      -3.016   5.527 -19.658  0.00  0.00           H
ATOM    325 3HB  HIS    23      -2.189   4.100 -19.041  0.00  0.00           H
ATOM    326  CG  HIS    23      -0.915   5.648 -19.753  0.00  0.00           C
ATOM    327  ND1 HIS    23      -0.568   6.709 -20.561  0.00  0.00           N
ATOM    328  HD1 HIS    23      -1.114   7.083 -21.328  0.00  0.00           H
ATOM    329  CE1 HIS    23       0.613   7.189 -20.138  0.00  0.00           C
ATOM    330  HE1 HIS    23       1.132   8.032 -20.583  0.00  0.00           H
ATOM    331  NE2 HIS    23       1.052   6.486 -19.077  0.00  0.00           N
ATOM    332  CD2 HIS    23       0.080   5.505 -18.824  0.00  0.00           C
ATOM    333  HD2 HIS    23       0.100   4.774 -18.025  0.00  0.00           H
ATOM    334  C   HIS    23      -1.639   2.792 -21.330  0.00  0.00           C
ATOM    335  O   HIS    23      -0.535   2.628 -20.806  0.00  0.00           O
ATOM    336  N   SER    24      -2.231   1.828 -22.057  0.00  0.00           N
ATOM    337  H   SER    24      -3.156   2.025 -22.423  0.00  0.00           H
ATOM    338  CA  SER    24      -1.667   0.492 -22.306  0.00  0.00           C
ATOM    339  HA  SER    24      -0.617   0.480 -22.013  0.00  0.00           H
ATOM    340  CB  SER    24      -2.391  -0.539 -21.443  0.00  0.00           C
ATOM    341 2HB  SER    24      -2.405  -0.193 -20.409  0.00  0.00           H
ATOM    342 3HB  SER    24      -3.414  -0.639 -21.804  0.00  0.00           H
ATOM    343  OG  SER    24      -1.742  -1.797 -21.503  0.00  0.00           O
ATOM    344  HG  SER    24      -2.226  -2.416 -20.925  0.00  0.00           H
ATOM    345  C   SER    24      -1.726   0.067 -23.778  0.00  0.00           C
ATOM    346  O   SER    24      -0.706  -0.381 -24.297  0.00  0.00           O
ATOM    347  N   VAL    25      -2.837   0.284 -24.507  0.00  0.00           N
ATOM    348  H   VAL    25      -3.653   0.680 -24.049  0.00  0.00           H
ATOM    349  CA  VAL    25      -2.922  -0.038 -25.958  0.00  0.00           C
ATOM    350  HA  VAL    25      -2.693  -1.100 -26.071  0.00  0.00           H
ATOM    351  CB  VAL    25      -4.331   0.186 -26.554  0.00  0.00           C
ATOM    352  HB  VAL    25      -4.303  -0.118 -27.599  0.00  0.00           H
ATOM    353  CG1 VAL    25      -5.374  -0.697 -25.862  0.00  0.00           C
ATOM    354 1HG1 VAL    25      -5.066  -1.740 -25.939  0.00  0.00           H
ATOM    355 2HG1 VAL    25      -5.483  -0.404 -24.818  0.00  0.00           H
ATOM    356 3HG1 VAL    25      -6.339  -0.582 -26.359  0.00  0.00           H
ATOM    357  CG2 VAL    25      -4.807   1.644 -26.513  0.00  0.00           C
ATOM    358 1HG2 VAL    25      -4.847   2.012 -25.490  0.00  0.00           H
ATOM    359 2HG2 VAL    25      -4.141   2.276 -27.097  0.00  0.00           H
ATOM    360 3HG2 VAL    25      -5.804   1.714 -26.948  0.00  0.00           H
ATOM    361  C   VAL    25      -1.886   0.715 -26.809  0.00  0.00           C
ATOM    362  O   VAL    25      -1.484   0.248 -27.875  0.00  0.00           O
ATOM    363  N   ASN    26      -1.432   1.870 -26.316  0.00  0.00           N
ATOM    364  H   ASN    26      -1.856   2.192 -25.458  0.00  0.00           H
ATOM    365  CA  ASN    26      -0.375   2.702 -26.893  0.00  0.00           C
ATOM    366  HA  ASN    26      -0.537   2.779 -27.971  0.00  0.00           H
ATOM    367  CB  ASN    26      -0.550   4.100 -26.266  0.00  0.00           C
ATOM    368 2HB  ASN    26      -1.550   4.471 -26.495  0.00  0.00           H
ATOM    369 3HB  ASN    26      -0.464   4.026 -25.182  0.00  0.00           H
ATOM    370  CG  ASN    26       0.447   5.127 -26.782  0.00  0.00           C
ATOM    371  OD1 ASN    26       0.407   5.548 -27.929  0.00  0.00           O
ATOM    372  ND2 ASN    26       1.361   5.576 -25.947  0.00  0.00           N
ATOM    373 1HD2 ASN    26       2.033   6.244 -26.289  0.00  0.00           H
ATOM    374 2HD2 ASN    26       1.411   5.224 -25.005  0.00  0.00           H
ATOM    375  C   ASN    26       1.060   2.146 -26.679  0.00  0.00           C
ATOM    376  O   ASN    26       1.997   2.624 -27.320  0.00  0.00           O
ATOM    377  N   TYR    27       1.249   1.152 -25.797  0.00  0.00           N
ATOM    378  H   TYR    27       0.429   0.760 -25.352  0.00  0.00           H
ATOM    379  CA  TYR    27       2.569   0.723 -25.291  0.00  0.00           C
ATOM    380  HA  TYR    27       3.350   1.152 -25.919  0.00  0.00           H
ATOM    381  CB  TYR    27       2.756   1.255 -23.855  0.00  0.00           C
ATOM    382 2HB  TYR    27       1.789   1.535 -23.431  0.00  0.00           H
ATOM    383 3HB  TYR    27       3.145   0.456 -23.222  0.00  0.00           H
ATOM    384  CG  TYR    27       3.723   2.416 -23.740  0.00  0.00           C
ATOM    385  CD1 TYR    27       5.077   2.224 -24.079  0.00  0.00           C
ATOM    386  HD1 TYR    27       5.416   1.258 -24.433  0.00  0.00           H
ATOM    387  CE1 TYR    27       5.995   3.284 -23.953  0.00  0.00           C
ATOM    388  HE1 TYR    27       7.034   3.141 -24.212  0.00  0.00           H
ATOM    389  CZ  TYR    27       5.561   4.541 -23.478  0.00  0.00           C
ATOM    390  OH  TYR    27       6.459   5.555 -23.345  0.00  0.00           O
ATOM    391  HH  TYR    27       6.051   6.366 -22.995  0.00  0.00           H
ATOM    392  CE2 TYR    27       4.204   4.731 -23.132  0.00  0.00           C
ATOM    393  HE2 TYR    27       3.872   5.689 -22.757  0.00  0.00           H
ATOM    394  CD2 TYR    27       3.287   3.667 -23.260  0.00  0.00           C
ATOM    395  HD2 TYR    27       2.252   3.808 -22.974  0.00  0.00           H
ATOM    396  C   TYR    27       2.805  -0.797 -25.299  0.00  0.00           C
ATOM    397  O   TYR    27       3.912  -1.240 -25.624  0.00  0.00           O
ATOM    398  N   LYS    28       1.785  -1.597 -24.971  0.00  0.00           N
ATOM    399  H   LYS    28       0.904  -1.151 -24.734  0.00  0.00           H
ATOM    400  CA  LYS    28       1.809  -3.069 -24.933  0.00  0.00           C
ATOM    401  HA  LYS    28       2.755  -3.421 -25.345  0.00  0.00           H
ATOM    402  CB  LYS    28       1.670  -3.565 -23.471  0.00  0.00           C
ATOM    403 2HB  LYS    28       1.329  -2.759 -22.818  0.00  0.00           H
ATOM    404 3HB  LYS    28       0.903  -4.342 -23.440  0.00  0.00           H
ATOM    405  CG  LYS    28       2.984  -4.153 -22.922  0.00  0.00           C
ATOM    406 2HG  LYS    28       3.455  -4.754 -23.696  0.00  0.00           H
ATOM    407 3HG  LYS    28       3.668  -3.341 -22.672  0.00  0.00           H
ATOM    408  CD  LYS    28       2.748  -5.031 -21.678  0.00  0.00           C
ATOM    409 2HD  LYS    28       2.677  -4.381 -20.804  0.00  0.00           H
ATOM    410 3HD  LYS    28       1.805  -5.574 -21.766  0.00  0.00           H
ATOM    411  CE  LYS    28       3.878  -6.051 -21.447  0.00  0.00           C
ATOM    412 2HE  LYS    28       4.842  -5.537 -21.500  0.00  0.00           H
ATOM    413 3HE  LYS    28       3.774  -6.455 -20.436  0.00  0.00           H
ATOM    414  NZ  LYS    28       3.837  -7.176 -22.425  0.00  0.00           N
ATOM    415 1HZ  LYS    28       2.949  -7.660 -22.397  0.00  0.00           H
ATOM    416 2HZ  LYS    28       3.994  -6.856 -23.371  0.00  0.00           H
ATOM    417 3HZ  LYS    28       4.553  -7.860 -22.221  0.00  0.00           H
ATOM    418  C   LYS    28       0.698  -3.653 -25.824  0.00  0.00           C
ATOM    419  O   LYS    28      -0.269  -2.947 -26.133  0.00  0.00           O
ATOM    420  N   PRO    29       0.800  -4.930 -26.239  0.00  0.00           N
ATOM    421  CD  PRO    29       1.877  -5.871 -25.960  0.00  0.00           C
ATOM    422 2HD  PRO    29       2.097  -5.917 -24.897  0.00  0.00           H
ATOM    423 3HD  PRO    29       2.765  -5.588 -26.527  0.00  0.00           H
ATOM    424  CG  PRO    29       1.379  -7.240 -26.418  0.00  0.00           C
ATOM    425 2HG  PRO    29       0.873  -7.741 -25.590  0.00  0.00           H
ATOM    426 3HG  PRO    29       2.190  -7.858 -26.804  0.00  0.00           H
ATOM    427  CB  PRO    29       0.362  -6.897 -27.502  0.00  0.00           C
ATOM    428 2HB  PRO    29      -0.381  -7.686 -27.623  0.00  0.00           H
ATOM    429 3HB  PRO    29       0.885  -6.722 -28.445  0.00  0.00           H
ATOM    430  CA  PRO    29      -0.249  -5.579 -27.014  0.00  0.00           C
ATOM    431  HA  PRO    29      -0.489  -4.957 -27.875  0.00  0.00           H
ATOM    432  C   PRO    29      -1.522  -5.791 -26.166  0.00  0.00           C
ATOM    433  O   PRO    29      -1.455  -5.803 -24.930  0.00  0.00           O
ATOM    434  N   PRO    30      -2.690  -5.967 -26.808  0.00  0.00           N
ATOM    435  CD  PRO    30      -2.860  -5.912 -28.257  0.00  0.00           C
ATOM    436 2HD  PRO    30      -2.153  -6.558 -28.777  0.00  0.00           H
ATOM    437 3HD  PRO    30      -2.743  -4.881 -28.595  0.00  0.00           H
ATOM    438  CG  PRO    30      -4.282  -6.374 -28.533  0.00  0.00           C
ATOM    439 2HG  PRO    30      -4.307  -7.462 -28.614  0.00  0.00           H
ATOM    440 3HG  PRO    30      -4.687  -5.908 -29.430  0.00  0.00           H
ATOM    441  CB  PRO    30      -5.016  -5.926 -27.273  0.00  0.00           C
ATOM    442 2HB  PRO    30      -5.907  -6.524 -27.121  0.00  0.00           H
ATOM    443 3HB  PRO    30      -5.283  -4.872 -27.370  0.00  0.00           H
ATOM    444  CA  PRO    30      -3.988  -6.091 -26.142  0.00  0.00           C
ATOM    445  HA  PRO    30      -4.114  -5.258 -25.450  0.00  0.00           H
ATOM    446  C   PRO    30      -4.146  -7.399 -25.332  0.00  0.00           C
ATOM    447  O   PRO    30      -4.731  -8.366 -25.820  0.00  0.00           O
ATOM    448  N   ALA    31      -3.664  -7.425 -24.080  0.00  0.00           N
ATOM    449  H   ALA    31      -3.087  -6.640 -23.807  0.00  0.00           H
ATOM    450  CA  ALA    31      -3.663  -8.621 -23.215  0.00  0.00           C
ATOM    451  HA  ALA    31      -4.359  -9.357 -23.623  0.00  0.00           H
ATOM    452  CB  ALA    31      -2.261  -9.241 -23.279  0.00  0.00           C
ATOM    453 1HB  ALA    31      -2.004  -9.471 -24.313  0.00  0.00           H
ATOM    454 2HB  ALA    31      -1.526  -8.546 -22.870  0.00  0.00           H
ATOM    455 3HB  ALA    31      -2.243 -10.165 -22.698  0.00  0.00           H
ATOM    456  C   ALA    31      -4.098  -8.398 -21.745  0.00  0.00           C
ATOM    457  O   ALA    31      -4.634  -9.317 -21.129  0.00  0.00           O
ATOM    458  N   GLN    32      -3.948  -7.194 -21.168  0.00  0.00           N
ATOM    459  H   GLN    32      -3.450  -6.475 -21.672  0.00  0.00           H
ATOM    460  CA  GLN    32      -4.470  -6.876 -19.817  0.00  0.00           C
ATOM    461  HA  GLN    32      -4.151  -7.665 -19.136  0.00  0.00           H
ATOM    462  CB  GLN    32      -3.878  -5.536 -19.323  0.00  0.00           C
ATOM    463 2HB  GLN    32      -3.431  -4.988 -20.153  0.00  0.00           H
ATOM    464 3HB  GLN    32      -4.674  -4.912 -18.915  0.00  0.00           H
ATOM    465  CG  GLN    32      -2.826  -5.726 -18.216  0.00  0.00           C
ATOM    466 2HG  GLN    32      -2.462  -4.747 -17.906  0.00  0.00           H
ATOM    467 3HG  GLN    32      -3.300  -6.196 -17.353  0.00  0.00           H
ATOM    468  CD  GLN    32      -1.637  -6.581 -18.645  0.00  0.00           C
ATOM    469  OE1 GLN    32      -1.553  -7.765 -18.346  0.00  0.00           O
ATOM    470  NE2 GLN    32      -0.672  -6.035 -19.353  0.00  0.00           N
ATOM    471 1HE2 GLN    32       0.113  -6.616 -19.600  0.00  0.00           H
ATOM    472 2HE2 GLN    32      -0.705  -5.058 -19.601  0.00  0.00           H
ATOM    473  C   GLN    32      -6.012  -6.865 -19.730  0.00  0.00           C
ATOM    474  O   GLN    32      -6.583  -6.919 -18.640  0.00  0.00           O
ATOM    475  N   LYS    33      -6.687  -6.821 -20.888  0.00  0.00           N
ATOM    476  H   LYS    33      -6.139  -6.789 -21.734  0.00  0.00           H
ATOM    477  CA  LYS    33      -8.138  -6.950 -21.039  0.00  0.00           C
ATOM    478  HA  LYS    33      -8.518  -7.552 -20.217  0.00  0.00           H
ATOM    479  CB  LYS    33      -8.834  -5.574 -20.932  0.00  0.00           C
ATOM    480 2HB  LYS    33      -9.892  -5.717 -21.139  0.00  0.00           H
ATOM    481 3HB  LYS    33      -8.760  -5.227 -19.902  0.00  0.00           H
ATOM    482  CG  LYS    33      -8.317  -4.450 -21.846  0.00  0.00           C
ATOM    483 2HG  LYS    33      -8.095  -4.851 -22.833  0.00  0.00           H
ATOM    484 3HG  LYS    33      -9.122  -3.728 -21.974  0.00  0.00           H
ATOM    485  CD  LYS    33      -7.104  -3.685 -21.278  0.00  0.00           C
ATOM    486 2HD  LYS    33      -7.424  -2.685 -20.986  0.00  0.00           H
ATOM    487 3HD  LYS    33      -6.736  -4.164 -20.372  0.00  0.00           H
ATOM    488  CE  LYS    33      -5.941  -3.566 -22.271  0.00  0.00           C
ATOM    489 2HE  LYS    33      -5.145  -2.989 -21.790  0.00  0.00           H
ATOM    490 3HE  LYS    33      -5.540  -4.561 -22.481  0.00  0.00           H
ATOM    491  NZ  LYS    33      -6.354  -2.897 -23.532  0.00  0.00           N
ATOM    492 1HZ  LYS    33      -6.897  -3.514 -24.117  0.00  0.00           H
ATOM    493 2HZ  LYS    33      -6.964  -2.095 -23.349  0.00  0.00           H
ATOM    494 3HZ  LYS    33      -5.551  -2.586 -24.059  0.00  0.00           H
ATOM    495  C   LYS    33      -8.467  -7.703 -22.332  0.00  0.00           C
ATOM    496  O   LYS    33      -8.107  -7.272 -23.424  0.00  0.00           O
ATOM    497  N   ASP    34      -9.126  -8.851 -22.226  0.00  0.00           N
ATOM    498  H   ASP    34      -9.159  -9.279 -21.310  0.00  0.00           H
ATOM    499  CA  ASP    34      -9.765  -9.571 -23.346  0.00  0.00           C
ATOM    500  HA  ASP    34      -9.078  -9.617 -24.182  0.00  0.00           H
ATOM    501  CB  ASP    34      -9.995 -11.022 -22.909  0.00  0.00           C
ATOM    502 2HB  ASP    34      -9.033 -11.527 -22.984  0.00  0.00           H
ATOM    503 3HB  ASP    34     -10.299 -11.032 -21.866  0.00  0.00           H
ATOM    504  CG  ASP    34     -11.016 -11.817 -23.738  0.00  0.00           C
ATOM    505  OD1 ASP    34     -10.647 -12.327 -24.821  0.00  0.00           O
ATOM    506  OD2 ASP    34     -12.167 -11.980 -23.270  0.00  0.00           O
ATOM    507  C   ASP    34     -11.041  -8.881 -23.872  0.00  0.00           C
ATOM    508  O   ASP    34     -11.441  -9.116 -25.012  0.00  0.00           O
ATOM    509  N   ILE    35     -11.623  -7.971 -23.085  0.00  0.00           N
ATOM    510  H   ILE    35     -11.183  -7.765 -22.202  0.00  0.00           H
ATOM    511  CA  ILE    35     -12.886  -7.277 -23.377  0.00  0.00           C
ATOM    512  HA  ILE    35     -13.177  -7.504 -24.404  0.00  0.00           H
ATOM    513  CB  ILE    35     -14.026  -7.785 -22.457  0.00  0.00           C
ATOM    514  HB  ILE    35     -14.838  -7.059 -22.475  0.00  0.00           H
ATOM    515  CG2 ILE    35     -14.579  -9.091 -23.040  0.00  0.00           C
ATOM    516 1HG2 ILE    35     -14.931  -8.926 -24.059  0.00  0.00           H
ATOM    517 2HG2 ILE    35     -13.805  -9.856 -23.055  0.00  0.00           H
ATOM    518 3HG2 ILE    35     -15.418  -9.437 -22.441  0.00  0.00           H
ATOM    519  CG1 ILE    35     -13.678  -8.020 -20.972  0.00  0.00           C
ATOM    520 2HG1 ILE    35     -14.593  -8.295 -20.448  0.00  0.00           H
ATOM    521 3HG1 ILE    35     -12.978  -8.849 -20.881  0.00  0.00           H
ATOM    522  CD1 ILE    35     -13.086  -6.802 -20.260  0.00  0.00           C
ATOM    523 1HD1 ILE    35     -12.072  -6.615 -20.608  0.00  0.00           H
ATOM    524 2HD1 ILE    35     -13.705  -5.925 -20.448  0.00  0.00           H
ATOM    525 3HD1 ILE    35     -13.054  -7.001 -19.190  0.00  0.00           H
ATOM    526  C   ILE    35     -12.751  -5.750 -23.346  0.00  0.00           C
ATOM    527  O   ILE    35     -11.766  -5.189 -22.862  0.00  0.00           O
ATOM    528  N   GLN    36     -13.761  -5.077 -23.892  0.00  0.00           N
ATOM    529  H   GLN    36     -14.538  -5.620 -24.252  0.00  0.00           H
ATOM    530  CA  GLN    36     -13.756  -3.636 -24.158  0.00  0.00           C
ATOM    531  HA  GLN    36     -13.043  -3.171 -23.476  0.00  0.00           H
ATOM    532  CB  GLN    36     -13.239  -3.366 -25.589  0.00  0.00           C
ATOM    533 2HB  GLN    36     -13.080  -2.292 -25.686  0.00  0.00           H
ATOM    534 3HB  GLN    36     -12.264  -3.840 -25.716  0.00  0.00           H
ATOM    535  CG  GLN    36     -14.162  -3.806 -26.741  0.00  0.00           C
ATOM    536 2HG  GLN    36     -15.181  -3.492 -26.535  0.00  0.00           H
ATOM    537 3HG  GLN    36     -13.843  -3.279 -27.641  0.00  0.00           H
ATOM    538  CD  GLN    36     -14.127  -5.306 -27.052  0.00  0.00           C
ATOM    539  OE1 GLN    36     -13.304  -5.787 -27.814  0.00  0.00           O
ATOM    540  NE2 GLN    36     -15.012  -6.121 -26.515  0.00  0.00           N
ATOM    541 1HE2 GLN    36     -14.970  -7.090 -26.781  0.00  0.00           H
ATOM    542 2HE2 GLN    36     -15.738  -5.825 -25.872  0.00  0.00           H
ATOM    543  C   GLN    36     -15.106  -2.967 -23.838  0.00  0.00           C
ATOM    544  O   GLN    36     -15.413  -1.911 -24.391  0.00  0.00           O
ATOM    545  N   GLU    37     -15.909  -3.549 -22.942  0.00  0.00           N
ATOM    546  H   GLU    37     -15.640  -4.455 -22.585  0.00  0.00           H
ATOM    547  CA  GLU    37     -17.215  -2.999 -22.530  0.00  0.00           C
ATOM    548  HA  GLU    37     -17.393  -2.076 -23.084  0.00  0.00           H
ATOM    549  CB  GLU    37     -18.343  -3.977 -22.894  0.00  0.00           C
ATOM    550 2HB  GLU    37     -18.071  -4.489 -23.812  0.00  0.00           H
ATOM    551 3HB  GLU    37     -18.455  -4.708 -22.095  0.00  0.00           H
ATOM    552  CG  GLU    37     -19.675  -3.244 -23.114  0.00  0.00           C
ATOM    553 2HG  GLU    37     -20.047  -2.909 -22.144  0.00  0.00           H
ATOM    554 3HG  GLU    37     -19.460  -2.359 -23.711  0.00  0.00           H
ATOM    555  CD  GLU    37     -20.777  -4.057 -23.840  0.00  0.00           C
ATOM    556  OE1 GLU    37     -21.930  -3.573 -23.879  0.00  0.00           O
ATOM    557  OE2 GLU    37     -20.533  -5.170 -24.363  0.00  0.00           O
ATOM    558  C   GLU    37     -17.270  -2.617 -21.045  0.00  0.00           C
ATOM    559  O   GLU    37     -17.810  -1.562 -20.728  0.00  0.00           O
ATOM    560  N   ILE    38     -16.628  -3.381 -20.142  0.00  0.00           N
ATOM    561  H   ILE    38     -16.250  -4.265 -20.447  0.00  0.00           H
ATOM    562  CA  ILE    38     -16.547  -3.060 -18.697  0.00  0.00           C
ATOM    563  HA  ILE    38     -17.557  -3.143 -18.296  0.00  0.00           H
ATOM    564  CB  ILE    38     -15.658  -4.072 -17.925  0.00  0.00           C
ATOM    565  HB  ILE    38     -15.792  -3.891 -16.859  0.00  0.00           H
ATOM    566  CG2 ILE    38     -16.116  -5.513 -18.188  0.00  0.00           C
ATOM    567 1HG2 ILE    38     -17.184  -5.606 -17.995  0.00  0.00           H
ATOM    568 2HG2 ILE    38     -15.899  -5.805 -19.213  0.00  0.00           H
ATOM    569 3HG2 ILE    38     -15.584  -6.192 -17.524  0.00  0.00           H
ATOM    570  CG1 ILE    38     -14.144  -3.983 -18.228  0.00  0.00           C
ATOM    571 2HG1 ILE    38     -13.707  -4.975 -18.137  0.00  0.00           H
ATOM    572 3HG1 ILE    38     -13.985  -3.653 -19.253  0.00  0.00           H
ATOM    573  CD1 ILE    38     -13.368  -3.080 -17.260  0.00  0.00           C
ATOM    574 1HD1 ILE    38     -13.803  -2.087 -17.211  0.00  0.00           H
ATOM    575 2HD1 ILE    38     -13.379  -3.521 -16.262  0.00  0.00           H
ATOM    576 3HD1 ILE    38     -12.337  -2.987 -17.596  0.00  0.00           H
ATOM    577  C   ILE    38     -16.078  -1.616 -18.430  0.00  0.00           C
ATOM    578  O   ILE    38     -16.528  -0.963 -17.488  0.00  0.00           O
ATOM    579  N   GLN    39     -15.201  -1.127 -19.311  0.00  0.00           N
ATOM    580  H   GLN    39     -14.930  -1.757 -20.046  0.00  0.00           H
ATOM    581  CA  GLN    39     -14.536   0.173 -19.263  0.00  0.00           C
ATOM    582  HA  GLN    39     -14.607   0.581 -18.253  0.00  0.00           H
ATOM    583  CB  GLN    39     -13.040  -0.018 -19.590  0.00  0.00           C
ATOM    584 2HB  GLN    39     -12.619   0.965 -19.797  0.00  0.00           H
ATOM    585 3HB  GLN    39     -12.534  -0.403 -18.704  0.00  0.00           H
ATOM    586  CG  GLN    39     -12.758  -0.996 -20.760  0.00  0.00           C
ATOM    587 2HG  GLN    39     -12.665  -2.002 -20.349  0.00  0.00           H
ATOM    588 3HG  GLN    39     -13.582  -1.004 -21.469  0.00  0.00           H
ATOM    589  CD  GLN    39     -11.501  -0.679 -21.560  0.00  0.00           C
ATOM    590  OE1 GLN    39     -11.096   0.464 -21.711  0.00  0.00           O
ATOM    591  NE2 GLN    39     -10.865  -1.676 -22.141  0.00  0.00           N
ATOM    592 1HE2 GLN    39     -10.026  -1.457 -22.679  0.00  0.00           H
ATOM    593 2HE2 GLN    39     -11.175  -2.629 -22.039  0.00  0.00           H
ATOM    594  C   GLN    39     -15.178   1.202 -20.213  0.00  0.00           C
ATOM    595  O   GLN    39     -15.402   2.346 -19.821  0.00  0.00           O
ATOM    596  N   GLU    40     -15.538   0.809 -21.444  0.00  0.00           N
ATOM    597  H   GLU    40     -15.367  -0.144 -21.722  0.00  0.00           H
ATOM    598  CA  GLU    40     -16.205   1.695 -22.416  0.00  0.00           C
ATOM    599  HA  GLU    40     -15.639   2.626 -22.463  0.00  0.00           H
ATOM    600  CB  GLU    40     -16.169   1.056 -23.818  0.00  0.00           C
ATOM    601 2HB  GLU    40     -15.181   0.620 -23.973  0.00  0.00           H
ATOM    602 3HB  GLU    40     -16.911   0.260 -23.863  0.00  0.00           H
ATOM    603  CG  GLU    40     -16.401   2.056 -24.966  0.00  0.00           C
ATOM    604 2HG  GLU    40     -17.268   2.680 -24.754  0.00  0.00           H
ATOM    605 3HG  GLU    40     -15.534   2.718 -25.031  0.00  0.00           H
ATOM    606  CD  GLU    40     -16.640   1.353 -26.316  0.00  0.00           C
ATOM    607  OE1 GLU    40     -17.765   0.856 -26.547  0.00  0.00           O
ATOM    608  OE2 GLU    40     -15.741   1.360 -27.192  0.00  0.00           O
ATOM    609  C   GLU    40     -17.641   2.065 -21.984  0.00  0.00           C
ATOM    610  O   GLU    40     -18.208   3.033 -22.493  0.00  0.00           O
ATOM    611  N   LEU    41     -18.235   1.357 -21.012  0.00  0.00           N
ATOM    612  H   LEU    41     -17.782   0.504 -20.705  0.00  0.00           H
ATOM    613  CA  LEU    41     -19.509   1.723 -20.369  0.00  0.00           C
ATOM    614  HA  LEU    41     -20.303   1.602 -21.105  0.00  0.00           H
ATOM    615  CB  LEU    41     -19.757   0.779 -19.176  0.00  0.00           C
ATOM    616 2HB  LEU    41     -18.795   0.463 -18.766  0.00  0.00           H
ATOM    617 3HB  LEU    41     -20.278   1.318 -18.384  0.00  0.00           H
ATOM    618  CG  LEU    41     -20.592  -0.457 -19.544  0.00  0.00           C
ATOM    619  HG  LEU    41     -20.221  -0.901 -20.466  0.00  0.00           H
ATOM    620  CD1 LEU    41     -20.495  -1.490 -18.422  0.00  0.00           C
ATOM    621 1HD1 LEU    41     -19.450  -1.716 -18.218  0.00  0.00           H
ATOM    622 2HD1 LEU    41     -20.967  -1.115 -17.515  0.00  0.00           H
ATOM    623 3HD1 LEU    41     -20.978  -2.409 -18.744  0.00  0.00           H
ATOM    624  CD2 LEU    41     -22.062  -0.086 -19.746  0.00  0.00           C
ATOM    625 1HD2 LEU    41     -22.462   0.383 -18.849  0.00  0.00           H
ATOM    626 2HD2 LEU    41     -22.159   0.598 -20.585  0.00  0.00           H
ATOM    627 3HD2 LEU    41     -22.635  -0.981 -19.982  0.00  0.00           H
ATOM    628  C   LEU    41     -19.560   3.187 -19.903  0.00  0.00           C
ATOM    629  O   LEU    41     -20.623   3.804 -19.929  0.00  0.00           O
ATOM    630  N   ASP    42     -18.398   3.744 -19.546  0.00  0.00           N
ATOM    631  H   ASP    42     -17.582   3.147 -19.584  0.00  0.00           H
ATOM    632  CA  ASP    42     -18.166   5.147 -19.190  0.00  0.00           C
ATOM    633  HA  ASP    42     -18.709   5.355 -18.270  0.00  0.00           H
ATOM    634  CB  ASP    42     -16.662   5.292 -18.918  0.00  0.00           C
ATOM    635 2HB  ASP    42     -16.330   4.436 -18.328  0.00  0.00           H
ATOM    636 3HB  ASP    42     -16.118   5.267 -19.866  0.00  0.00           H
ATOM    637  CG  ASP    42     -16.302   6.558 -18.134  0.00  0.00           C
ATOM    638  OD1 ASP    42     -15.875   7.563 -18.742  0.00  0.00           O
ATOM    639  OD2 ASP    42     -16.372   6.499 -16.881  0.00  0.00           O
ATOM    640  C   ASP    42     -18.613   6.169 -20.262  0.00  0.00           C
ATOM    641  O   ASP    42     -18.810   7.344 -19.945  0.00  0.00           O
ATOM    642  N   LYS    43     -18.762   5.731 -21.522  0.00  0.00           N
ATOM    643  H   LYS    43     -18.582   4.745 -21.691  0.00  0.00           H
ATOM    644  CA  LYS    43     -19.219   6.535 -22.670  0.00  0.00           C
ATOM    645  HA  LYS    43     -18.881   7.562 -22.528  0.00  0.00           H
ATOM    646  CB  LYS    43     -18.549   6.018 -23.965  0.00  0.00           C
ATOM    647 2HB  LYS    43     -18.911   5.017 -24.209  0.00  0.00           H
ATOM    648 3HB  LYS    43     -18.818   6.687 -24.783  0.00  0.00           H
ATOM    649  CG  LYS    43     -17.012   5.992 -23.830  0.00  0.00           C
ATOM    650 2HG  LYS    43     -16.706   6.720 -23.078  0.00  0.00           H
ATOM    651 3HG  LYS    43     -16.694   5.004 -23.497  0.00  0.00           H
ATOM    652  CD  LYS    43     -16.296   6.347 -25.139  0.00  0.00           C
ATOM    653 2HD  LYS    43     -16.530   5.607 -25.907  0.00  0.00           H
ATOM    654 3HD  LYS    43     -16.635   7.331 -25.468  0.00  0.00           H
ATOM    655  CE  LYS    43     -14.783   6.389 -24.889  0.00  0.00           C
ATOM    656 2HE  LYS    43     -14.595   6.974 -23.983  0.00  0.00           H
ATOM    657 3HE  LYS    43     -14.425   5.371 -24.706  0.00  0.00           H
ATOM    658  NZ  LYS    43     -14.051   6.997 -26.032  0.00  0.00           N
ATOM    659 1HZ  LYS    43     -14.197   6.474 -26.884  0.00  0.00           H
ATOM    660 2HZ  LYS    43     -14.351   7.949 -26.193  0.00  0.00           H
ATOM    661 3HZ  LYS    43     -13.055   7.021 -25.853  0.00  0.00           H
ATOM    662  C   LYS    43     -20.758   6.625 -22.723  0.00  0.00           C
ATOM    663  O   LYS    43     -21.411   6.694 -21.683  0.00  0.00           O
ATOM    664  N   ASP    44     -21.348   6.690 -23.920  0.00  0.00           N
ATOM    665  H   ASP    44     -20.748   6.629 -24.727  0.00  0.00           H
ATOM    666  CA  ASP    44     -22.789   6.885 -24.174  0.00  0.00           C
ATOM    667  HA  ASP    44     -23.112   7.714 -23.543  0.00  0.00           H
ATOM    668  CB  ASP    44     -22.972   7.326 -25.641  0.00  0.00           C
ATOM    669 2HB  ASP    44     -22.276   8.141 -25.852  0.00  0.00           H
ATOM    670 3HB  ASP    44     -22.715   6.492 -26.297  0.00  0.00           H
ATOM    671  CG  ASP    44     -24.398   7.827 -25.954  0.00  0.00           C
ATOM    672  OD1 ASP    44     -25.011   8.514 -25.100  0.00  0.00           O
ATOM    673  OD2 ASP    44     -24.891   7.587 -27.083  0.00  0.00           O
ATOM    674  C   ASP    44     -23.685   5.675 -23.791  0.00  0.00           C
ATOM    675  O   ASP    44     -24.501   5.205 -24.585  0.00  0.00           O
ATOM    676  N   ASP    45     -23.535   5.146 -22.575  0.00  0.00           N
ATOM    677  H   ASP    45     -22.845   5.578 -21.968  0.00  0.00           H
ATOM    678  CA  ASP    45     -24.399   4.112 -21.995  0.00  0.00           C
ATOM    679  HA  ASP    45     -25.369   4.139 -22.492  0.00  0.00           H
ATOM    680  CB  ASP    45     -23.790   2.718 -22.244  0.00  0.00           C
ATOM    681 2HB  ASP    45     -23.524   2.637 -23.302  0.00  0.00           H
ATOM    682 3HB  ASP    45     -22.867   2.614 -21.670  0.00  0.00           H
ATOM    683  CG  ASP    45     -24.751   1.564 -21.892  0.00  0.00           C
ATOM    684  OD1 ASP    45     -25.805   1.785 -21.251  0.00  0.00           O
ATOM    685  OD2 ASP    45     -24.455   0.412 -22.275  0.00  0.00           O
ATOM    686  C   ASP    45     -24.641   4.379 -20.496  0.00  0.00           C
ATOM    687  O   ASP    45     -25.731   4.818 -20.123  0.00  0.00           O
ATOM    688  N   GLU    46     -23.626   4.197 -19.641  0.00  0.00           N
ATOM    689  H   GLU    46     -22.725   3.911 -20.011  0.00  0.00           H
ATOM    690  CA  GLU    46     -23.732   4.341 -18.182  0.00  0.00           C
ATOM    691  HA  GLU    46     -24.453   5.130 -17.963  0.00  0.00           H
ATOM    692  CB  GLU    46     -24.255   3.038 -17.531  0.00  0.00           C
ATOM    693 2HB  GLU    46     -23.932   2.169 -18.103  0.00  0.00           H
ATOM    694 3HB  GLU    46     -23.837   2.943 -16.530  0.00  0.00           H
ATOM    695  CG  GLU    46     -25.782   3.026 -17.381  0.00  0.00           C
ATOM    696 2HG  GLU    46     -26.114   3.983 -16.971  0.00  0.00           H
ATOM    697 3HG  GLU    46     -26.247   2.899 -18.359  0.00  0.00           H
ATOM    698  CD  GLU    46     -26.214   1.887 -16.446  0.00  0.00           C
ATOM    699  OE1 GLU    46     -26.311   2.113 -15.218  0.00  0.00           O
ATOM    700  OE2 GLU    46     -26.414   0.752 -16.935  0.00  0.00           O
ATOM    701  C   GLU    46     -22.404   4.803 -17.549  0.00  0.00           C
ATOM    702  O   GLU    46     -21.603   3.998 -17.063  0.00  0.00           O
ATOM    703  N   SER    47     -22.212   6.126 -17.493  0.00  0.00           N
ATOM    704  H   SER    47     -22.882   6.701 -17.986  0.00  0.00           H
ATOM    705  CA  SER    47     -21.090   6.880 -16.886  0.00  0.00           C
ATOM    706  HA  SER    47     -20.174   6.575 -17.382  0.00  0.00           H
ATOM    707  CB  SER    47     -21.296   8.384 -17.160  0.00  0.00           C
ATOM    708 2HB  SER    47     -22.057   8.770 -16.480  0.00  0.00           H
ATOM    709 3HB  SER    47     -20.359   8.912 -16.970  0.00  0.00           H
ATOM    710  OG  SER    47     -21.716   8.630 -18.496  0.00  0.00           O
ATOM    711  HG  SER    47     -21.726   9.596 -18.642  0.00  0.00           H
ATOM    712  C   SER    47     -20.876   6.680 -15.366  0.00  0.00           C
ATOM    713  O   SER    47     -20.317   7.543 -14.686  0.00  0.00           O
ATOM    714  N   LEU    48     -21.389   5.582 -14.805  0.00  0.00           N
ATOM    715  H   LEU    48     -21.710   4.876 -15.455  0.00  0.00           H
ATOM    716  CA  LEU    48     -21.550   5.320 -13.371  0.00  0.00           C
ATOM    717  HA  LEU    48     -20.717   5.791 -12.846  0.00  0.00           H
ATOM    718  CB  LEU    48     -22.855   5.972 -12.828  0.00  0.00           C
ATOM    719 2HB  LEU    48     -23.304   5.308 -12.089  0.00  0.00           H
ATOM    720 3HB  LEU    48     -22.544   6.866 -12.286  0.00  0.00           H
ATOM    721  CG  LEU    48     -23.950   6.422 -13.828  0.00  0.00           C
ATOM    722  HG  LEU    48     -23.515   7.093 -14.566  0.00  0.00           H
ATOM    723  CD1 LEU    48     -24.628   5.266 -14.561  0.00  0.00           C
ATOM    724 1HD1 LEU    48     -23.896   4.698 -15.119  0.00  0.00           H
ATOM    725 2HD1 LEU    48     -25.128   4.606 -13.855  0.00  0.00           H
ATOM    726 3HD1 LEU    48     -25.367   5.658 -15.261  0.00  0.00           H
ATOM    727  CD2 LEU    48     -25.049   7.206 -13.112  0.00  0.00           C
ATOM    728 1HD2 LEU    48     -25.554   6.569 -12.392  0.00  0.00           H
ATOM    729 2HD2 LEU    48     -24.615   8.063 -12.596  0.00  0.00           H
ATOM    730 3HD2 LEU    48     -25.775   7.571 -13.839  0.00  0.00           H
ATOM    731  C   LEU    48     -21.447   3.820 -13.033  0.00  0.00           C
ATOM    732  O   LEU    48     -20.679   3.462 -12.137  0.00  0.00           O
ATOM    733  N   ARG    49     -22.116   2.918 -13.776  0.00  0.00           N
ATOM    734  H   ARG    49     -22.752   3.260 -14.481  0.00  0.00           H
ATOM    735  CA  ARG    49     -22.045   1.454 -13.548  0.00  0.00           C
ATOM    736  HA  ARG    49     -22.354   1.277 -12.517  0.00  0.00           H
ATOM    737  CB  ARG    49     -23.029   0.708 -14.473  0.00  0.00           C
ATOM    738 2HB  ARG    49     -23.913   1.328 -14.611  0.00  0.00           H
ATOM    739 3HB  ARG    49     -22.573   0.535 -15.450  0.00  0.00           H
ATOM    740  CG  ARG    49     -23.489  -0.625 -13.856  0.00  0.00           C
ATOM    741 2HG  ARG    49     -22.630  -1.278 -13.684  0.00  0.00           H
ATOM    742 3HG  ARG    49     -23.949  -0.412 -12.890  0.00  0.00           H
ATOM    743  CD  ARG    49     -24.526  -1.361 -14.718  0.00  0.00           C
ATOM    744 2HD  ARG    49     -25.108  -2.010 -14.067  0.00  0.00           H
ATOM    745 3HD  ARG    49     -25.212  -0.644 -15.166  0.00  0.00           H
ATOM    746  NE  ARG    49     -23.893  -2.220 -15.735  0.00  0.00           N
ATOM    747  HE  ARG    49     -23.362  -3.009 -15.384  0.00  0.00           H
ATOM    748  CZ  ARG    49     -23.980  -2.149 -17.046  0.00  0.00           C
ATOM    749  NH1 ARG    49     -24.686  -1.264 -17.691  0.00  0.00           N
ATOM    750 1HH1 ARG    49     -25.281  -0.601 -17.188  0.00  0.00           H
ATOM    751 2HH1 ARG    49     -24.704  -1.259 -18.692  0.00  0.00           H
ATOM    752  NH2 ARG    49     -23.330  -3.030 -17.743  0.00  0.00           N
ATOM    753 1HH2 ARG    49     -22.731  -3.672 -17.252  0.00  0.00           H
ATOM    754 2HH2 ARG    49     -23.314  -2.995 -18.757  0.00  0.00           H
ATOM    755  C   ARG    49     -20.624   0.888 -13.663  0.00  0.00           C
ATOM    756  O   ARG    49     -20.283  -0.052 -12.949  0.00  0.00           O
ATOM    757  N   LYS    50     -19.766   1.534 -14.459  0.00  0.00           N
ATOM    758  H   LYS    50     -20.159   2.277 -15.020  0.00  0.00           H
ATOM    759  CA  LYS    50     -18.307   1.321 -14.532  0.00  0.00           C
ATOM    760  HA  LYS    50     -18.118   0.380 -15.051  0.00  0.00           H
ATOM    761  CB  LYS    50     -17.730   2.459 -15.400  0.00  0.00           C
ATOM    762 2HB  LYS    50     -18.252   2.431 -16.359  0.00  0.00           H
ATOM    763 3HB  LYS    50     -17.958   3.422 -14.940  0.00  0.00           H
ATOM    764  CG  LYS    50     -16.227   2.399 -15.716  0.00  0.00           C
ATOM    765 2HG  LYS    50     -15.946   1.376 -15.967  0.00  0.00           H
ATOM    766 3HG  LYS    50     -16.064   3.002 -16.607  0.00  0.00           H
ATOM    767  CD  LYS    50     -15.309   2.924 -14.595  0.00  0.00           C
ATOM    768 2HD  LYS    50     -15.857   3.573 -13.910  0.00  0.00           H
ATOM    769 3HD  LYS    50     -14.936   2.072 -14.027  0.00  0.00           H
ATOM    770  CE  LYS    50     -14.103   3.685 -15.167  0.00  0.00           C
ATOM    771 2HE  LYS    50     -13.291   3.650 -14.436  0.00  0.00           H
ATOM    772 3HE  LYS    50     -13.759   3.168 -16.069  0.00  0.00           H
ATOM    773  NZ  LYS    50     -14.425   5.105 -15.473  0.00  0.00           N
ATOM    774 1HZ  LYS    50     -15.232   5.214 -16.086  0.00  0.00           H
ATOM    775 2HZ  LYS    50     -14.640   5.626 -14.634  0.00  0.00           H
ATOM    776 3HZ  LYS    50     -13.649   5.567 -15.927  0.00  0.00           H
ATOM    777  C   LYS    50     -17.634   1.196 -13.151  0.00  0.00           C
ATOM    778  O   LYS    50     -16.709   0.403 -12.999  0.00  0.00           O
ATOM    779  N   TYR    51     -18.116   1.913 -12.129  0.00  0.00           N
ATOM    780  H   TYR    51     -18.900   2.532 -12.300  0.00  0.00           H
ATOM    781  CA  TYR    51     -17.576   1.834 -10.766  0.00  0.00           C
ATOM    782  HA  TYR    51     -16.502   2.008 -10.821  0.00  0.00           H
ATOM    783  CB  TYR    51     -18.178   2.951  -9.901  0.00  0.00           C
ATOM    784 2HB  TYR    51     -18.158   3.885 -10.468  0.00  0.00           H
ATOM    785 3HB  TYR    51     -19.221   2.726  -9.679  0.00  0.00           H
ATOM    786  CG  TYR    51     -17.417   3.164  -8.606  0.00  0.00           C
ATOM    787  CD1 TYR    51     -17.732   2.410  -7.455  0.00  0.00           C
ATOM    788  HD1 TYR    51     -18.534   1.683  -7.483  0.00  0.00           H
ATOM    789  CE1 TYR    51     -16.994   2.595  -6.269  0.00  0.00           C
ATOM    790  HE1 TYR    51     -17.226   2.023  -5.383  0.00  0.00           H
ATOM    791  CZ  TYR    51     -15.950   3.545  -6.224  0.00  0.00           C
ATOM    792  OH  TYR    51     -15.252   3.739  -5.072  0.00  0.00           O
ATOM    793  HH  TYR    51     -14.607   4.458  -5.155  0.00  0.00           H
ATOM    794  CE2 TYR    51     -15.637   4.297  -7.377  0.00  0.00           C
ATOM    795  HE2 TYR    51     -14.837   5.024  -7.346  0.00  0.00           H
ATOM    796  CD2 TYR    51     -16.366   4.102  -8.564  0.00  0.00           C
ATOM    797  HD2 TYR    51     -16.119   4.676  -9.448  0.00  0.00           H
ATOM    798  C   TYR    51     -17.790   0.463 -10.098  0.00  0.00           C
ATOM    799  O   TYR    51     -16.838  -0.146  -9.614  0.00  0.00           O
ATOM    800  N   LYS    52     -19.023  -0.064 -10.076  0.00  0.00           N
ATOM    801  H   LYS    52     -19.773   0.450 -10.520  0.00  0.00           H
ATOM    802  CA  LYS    52     -19.308  -1.388  -9.479  0.00  0.00           C
ATOM    803  HA  LYS    52     -18.697  -1.488  -8.580  0.00  0.00           H
ATOM    804  CB  LYS    52     -20.773  -1.481  -9.023  0.00  0.00           C
ATOM    805 2HB  LYS    52     -20.875  -2.431  -8.506  0.00  0.00           H
ATOM    806 3HB  LYS    52     -20.962  -0.693  -8.293  0.00  0.00           H
ATOM    807  CG  LYS    52     -21.835  -1.391 -10.136  0.00  0.00           C
ATOM    808 2HG  LYS    52     -22.511  -0.569  -9.923  0.00  0.00           H
ATOM    809 3HG  LYS    52     -21.356  -1.170 -11.082  0.00  0.00           H
ATOM    810  CD  LYS    52     -22.643  -2.679 -10.318  0.00  0.00           C
ATOM    811 2HD  LYS    52     -23.322  -2.562 -11.166  0.00  0.00           H
ATOM    812 3HD  LYS    52     -21.921  -3.453 -10.572  0.00  0.00           H
ATOM    813  CE  LYS    52     -23.419  -3.139  -9.066  0.00  0.00           C
ATOM    814 2HE  LYS    52     -23.246  -4.209  -8.928  0.00  0.00           H
ATOM    815 3HE  LYS    52     -23.018  -2.621  -8.189  0.00  0.00           H
ATOM    816  NZ  LYS    52     -24.881  -2.885  -9.161  0.00  0.00           N
ATOM    817 1HZ  LYS    52     -25.057  -1.881  -9.141  0.00  0.00           H
ATOM    818 2HZ  LYS    52     -25.280  -3.273 -10.003  0.00  0.00           H
ATOM    819 3HZ  LYS    52     -25.372  -3.278  -8.367  0.00  0.00           H
ATOM    820  C   LYS    52     -18.890  -2.566 -10.367  0.00  0.00           C
ATOM    821  O   LYS    52     -18.692  -3.674  -9.867  0.00  0.00           O
ATOM    822  N   GLU    53     -18.716  -2.327 -11.666  0.00  0.00           N
ATOM    823  H   GLU    53     -18.974  -1.406 -12.001  0.00  0.00           H
ATOM    824  CA  GLU    53     -18.302  -3.314 -12.669  0.00  0.00           C
ATOM    825  HA  GLU    53     -19.099  -4.050 -12.773  0.00  0.00           H
ATOM    826  CB  GLU    53     -18.124  -2.586 -14.013  0.00  0.00           C
ATOM    827 2HB  GLU    53     -18.900  -1.835 -14.140  0.00  0.00           H
ATOM    828 3HB  GLU    53     -17.166  -2.065 -14.003  0.00  0.00           H
ATOM    829  CG  GLU    53     -18.157  -3.511 -15.231  0.00  0.00           C
ATOM    830 2HG  GLU    53     -17.796  -2.927 -16.078  0.00  0.00           H
ATOM    831 3HG  GLU    53     -17.461  -4.339 -15.078  0.00  0.00           H
ATOM    832  CD  GLU    53     -19.557  -4.050 -15.589  0.00  0.00           C
ATOM    833  OE1 GLU    53     -20.561  -3.730 -14.913  0.00  0.00           O
ATOM    834  OE2 GLU    53     -19.653  -4.802 -16.584  0.00  0.00           O
ATOM    835  C   GLU    53     -17.012  -4.068 -12.293  0.00  0.00           C
ATOM    836  O   GLU    53     -16.942  -5.286 -12.468  0.00  0.00           O
ATOM    837  N   ALA    54     -16.022  -3.376 -11.713  0.00  0.00           N
ATOM    838  H   ALA    54     -16.141  -2.377 -11.604  0.00  0.00           H
ATOM    839  CA  ALA    54     -14.748  -3.962 -11.280  0.00  0.00           C
ATOM    840  HA  ALA    54     -14.305  -4.469 -12.138  0.00  0.00           H
ATOM    841  CB  ALA    54     -13.798  -2.828 -10.873  0.00  0.00           C
ATOM    842 1HB  ALA    54     -13.616  -2.193 -11.738  0.00  0.00           H
ATOM    843 2HB  ALA    54     -14.234  -2.241 -10.064  0.00  0.00           H
ATOM    844 3HB  ALA    54     -12.848  -3.245 -10.541  0.00  0.00           H
ATOM    845  C   ALA    54     -14.872  -5.018 -10.159  0.00  0.00           C
ATOM    846  O   ALA    54     -13.958  -5.824  -9.980  0.00  0.00           O
ATOM    847  N   LEU    55     -16.003  -5.069  -9.443  0.00  0.00           N
ATOM    848  H   LEU    55     -16.717  -4.376  -9.633  0.00  0.00           H
ATOM    849  CA  LEU    55     -16.353  -6.212  -8.591  0.00  0.00           C
ATOM    850  HA  LEU    55     -15.444  -6.761  -8.340  0.00  0.00           H
ATOM    851  CB  LEU    55     -16.979  -5.714  -7.271  0.00  0.00           C
ATOM    852 2HB  LEU    55     -16.537  -4.754  -7.031  0.00  0.00           H
ATOM    853 3HB  LEU    55     -18.052  -5.553  -7.397  0.00  0.00           H
ATOM    854  CG  LEU    55     -16.723  -6.637  -6.065  0.00  0.00           C
ATOM    855  HG  LEU    55     -15.648  -6.737  -5.928  0.00  0.00           H
ATOM    856  CD1 LEU    55     -17.327  -6.046  -4.792  0.00  0.00           C
ATOM    857 1HD1 LEU    55     -16.931  -5.049  -4.613  0.00  0.00           H
ATOM    858 2HD1 LEU    55     -18.408  -5.988  -4.885  0.00  0.00           H
ATOM    859 3HD1 LEU    55     -17.076  -6.677  -3.941  0.00  0.00           H
ATOM    860  CD2 LEU    55     -17.322  -8.028  -6.232  0.00  0.00           C
ATOM    861 1HD2 LEU    55     -18.381  -7.965  -6.479  0.00  0.00           H
ATOM    862 2HD2 LEU    55     -16.795  -8.543  -7.026  0.00  0.00           H
ATOM    863 3HD2 LEU    55     -17.197  -8.604  -5.316  0.00  0.00           H
ATOM    864  C   LEU    55     -17.275  -7.172  -9.355  0.00  0.00           C
ATOM    865  O   LEU    55     -16.938  -8.346  -9.499  0.00  0.00           O
ATOM    866  N   LEU    56     -18.400  -6.679  -9.889  0.00  0.00           N
ATOM    867  H   LEU    56     -18.566  -5.680  -9.805  0.00  0.00           H
ATOM    868  CA  LEU    56     -19.463  -7.509 -10.483  0.00  0.00           C
ATOM    869  HA  LEU    56     -19.868  -8.128  -9.684  0.00  0.00           H
ATOM    870  CB  LEU    56     -20.573  -6.602 -11.071  0.00  0.00           C
ATOM    871 2HB  LEU    56     -20.285  -5.554 -10.971  0.00  0.00           H
ATOM    872 3HB  LEU    56     -20.659  -6.791 -12.139  0.00  0.00           H
ATOM    873  CG  LEU    56     -21.970  -6.770 -10.447  0.00  0.00           C
ATOM    874  HG  LEU    56     -21.947  -6.359  -9.443  0.00  0.00           H
ATOM    875  CD1 LEU    56     -22.997  -5.986 -11.272  0.00  0.00           C
ATOM    876 1HD1 LEU    56     -22.543  -5.129 -11.761  0.00  0.00           H
ATOM    877 2HD1 LEU    56     -23.410  -6.615 -12.051  0.00  0.00           H
ATOM    878 3HD1 LEU    56     -23.808  -5.665 -10.620  0.00  0.00           H
ATOM    879  CD2 LEU    56     -22.472  -8.213 -10.387  0.00  0.00           C
ATOM    880 1HD2 LEU    56     -22.403  -8.677 -11.370  0.00  0.00           H
ATOM    881 2HD2 LEU    56     -21.889  -8.797  -9.674  0.00  0.00           H
ATOM    882 3HD2 LEU    56     -23.512  -8.227 -10.058  0.00  0.00           H
ATOM    883  C   LEU    56     -18.965  -8.461 -11.581  0.00  0.00           C
ATOM    884  O   LEU    56     -19.373  -9.622 -11.640  0.00  0.00           O
ATOM    885  N   GLY    57     -18.089  -7.957 -12.449  0.00  0.00           N
ATOM    886  H   GLY    57     -17.787  -6.997 -12.304  0.00  0.00           H
ATOM    887  CA  GLY    57     -17.725  -8.588 -13.712  0.00  0.00           C
ATOM    888 2HA  GLY    57     -17.440  -9.626 -13.538  0.00  0.00           H
ATOM    889 3HA  GLY    57     -18.575  -8.566 -14.393  0.00  0.00           H
ATOM    890  C   GLY    57     -16.556  -7.869 -14.376  0.00  0.00           C
ATOM    891  O   GLY    57     -16.699  -7.342 -15.477  0.00  0.00           O
ATOM    892  N   ARG    58     -15.402  -7.828 -13.693  0.00  0.00           N
ATOM    893  H   ARG    58     -15.400  -8.207 -12.756  0.00  0.00           H
ATOM    894  CA  ARG    58     -14.132  -7.329 -14.251  0.00  0.00           C
ATOM    895  HA  ARG    58     -14.281  -6.288 -14.542  0.00  0.00           H
ATOM    896  CB  ARG    58     -13.039  -7.351 -13.163  0.00  0.00           C
ATOM    897 2HB  ARG    58     -12.139  -6.901 -13.585  0.00  0.00           H
ATOM    898 3HB  ARG    58     -13.349  -6.707 -12.343  0.00  0.00           H
ATOM    899  CG  ARG    58     -12.658  -8.741 -12.606  0.00  0.00           C
ATOM    900 2HG  ARG    58     -13.089  -9.528 -13.216  0.00  0.00           H
ATOM    901 3HG  ARG    58     -11.574  -8.830 -12.690  0.00  0.00           H
ATOM    902  CD  ARG    58     -13.028  -8.985 -11.131  0.00  0.00           C
ATOM    903 2HD  ARG    58     -12.397  -9.785 -10.740  0.00  0.00           H
ATOM    904 3HD  ARG    58     -12.794  -8.091 -10.551  0.00  0.00           H
ATOM    905  NE  ARG    58     -14.446  -9.360 -10.921  0.00  0.00           N
ATOM    906  HE  ARG    58     -15.027  -8.688 -10.435  0.00  0.00           H
ATOM    907  CZ  ARG    58     -14.999 -10.549 -11.107  0.00  0.00           C
ATOM    908  NH1 ARG    58     -14.357 -11.556 -11.629  0.00  0.00           N
ATOM    909 1HH1 ARG    58     -13.384 -11.462 -11.858  0.00  0.00           H
ATOM    910 2HH1 ARG    58     -14.809 -12.449 -11.728  0.00  0.00           H
ATOM    911  NH2 ARG    58     -16.237 -10.741 -10.770  0.00  0.00           N
ATOM    912 1HH2 ARG    58     -16.741  -9.992 -10.305  0.00  0.00           H
ATOM    913 2HH2 ARG    58     -16.683 -11.631 -10.914  0.00  0.00           H
ATOM    914  C   ARG    58     -13.704  -8.059 -15.539  0.00  0.00           C
ATOM    915  O   ARG    58     -13.051  -7.469 -16.395  0.00  0.00           O
ATOM    916  N   VAL    59     -14.131  -9.317 -15.686  0.00  0.00           N
ATOM    917  H   VAL    59     -14.696  -9.686 -14.939  0.00  0.00           H
ATOM    918  CA  VAL    59     -13.929 -10.189 -16.859  0.00  0.00           C
ATOM    919  HA  VAL    59     -13.132  -9.771 -17.468  0.00  0.00           H
ATOM    920  CB  VAL    59     -13.484 -11.605 -16.420  0.00  0.00           C
ATOM    921  HB  VAL    59     -13.301 -12.197 -17.317  0.00  0.00           H
ATOM    922  CG1 VAL    59     -12.174 -11.576 -15.623  0.00  0.00           C
ATOM    923 1HG1 VAL    59     -11.428 -11.001 -16.164  0.00  0.00           H
ATOM    924 2HG1 VAL    59     -12.326 -11.126 -14.645  0.00  0.00           H
ATOM    925 3HG1 VAL    59     -11.808 -12.594 -15.490  0.00  0.00           H
ATOM    926  CG2 VAL    59     -14.534 -12.334 -15.573  0.00  0.00           C
ATOM    927 1HG2 VAL    59     -14.721 -11.799 -14.643  0.00  0.00           H
ATOM    928 2HG2 VAL    59     -15.467 -12.427 -16.129  0.00  0.00           H
ATOM    929 3HG2 VAL    59     -14.177 -13.338 -15.338  0.00  0.00           H
ATOM    930  C   VAL    59     -15.178 -10.266 -17.757  0.00  0.00           C
ATOM    931  O   VAL    59     -16.247  -9.766 -17.400  0.00  0.00           O
ATOM    932  N   ALA    60     -15.040 -10.904 -18.926  0.00  0.00           N
ATOM    933  H   ALA    60     -14.136 -11.305 -19.131  0.00  0.00           H
ATOM    934  CA  ALA    60     -16.117 -11.161 -19.898  0.00  0.00           C
ATOM    935  HA  ALA    60     -16.450 -10.199 -20.292  0.00  0.00           H
ATOM    936  CB  ALA    60     -15.526 -11.979 -21.056  0.00  0.00           C
ATOM    937 1HB  ALA    60     -14.634 -11.494 -21.455  0.00  0.00           H
ATOM    938 2HB  ALA    60     -15.260 -12.976 -20.708  0.00  0.00           H
ATOM    939 3HB  ALA    60     -16.267 -12.067 -21.851  0.00  0.00           H
ATOM    940  C   ALA    60     -17.362 -11.866 -19.298  0.00  0.00           C
ATOM    941  O   ALA    60     -18.503 -11.502 -19.674  0.00  0.00           O
ATOM    942  OXT ALA    60     -17.196 -12.818 -18.503  0.00  0.00           O
TER     943      ALA    60
ATOM    944  N   GLY   271      -5.844  19.992 -21.539  0.00  0.00           N
ATOM    945  H1  GLY   271      -5.751  19.194 -22.150  0.00  0.00           H
ATOM    946  H2  GLY   271      -6.817  20.252 -21.494  0.00  0.00           H
ATOM    947  H3  GLY   271      -5.321  20.760 -21.927  0.00  0.00           H
ATOM    948  CA  GLY   271      -5.337  19.660 -20.190  0.00  0.00           C
ATOM    949 2HA  GLY   271      -4.275  19.422 -20.251  0.00  0.00           H
ATOM    950 3HA  GLY   271      -5.465  20.519 -19.532  0.00  0.00           H
ATOM    951  C   GLY   271      -6.057  18.462 -19.584  0.00  0.00           C
ATOM    952  O   GLY   271      -6.606  17.625 -20.303  0.00  0.00           O
ATOM    953  N   SER   272      -6.035  18.352 -18.252  0.00  0.00           N
ATOM    954  H   SER   272      -5.575  19.084 -17.727  0.00  0.00           H
ATOM    955  CA  SER   272      -6.571  17.211 -17.485  0.00  0.00           C
ATOM    956  HA  SER   272      -6.247  16.295 -17.981  0.00  0.00           H
ATOM    957  CB  SER   272      -5.940  17.200 -16.083  0.00  0.00           C
ATOM    958 2HB  SER   272      -4.871  17.400 -16.173  0.00  0.00           H
ATOM    959 3HB  SER   272      -6.387  17.977 -15.461  0.00  0.00           H
ATOM    960  OG  SER   272      -6.107  15.928 -15.484  0.00  0.00           O
ATOM    961  HG  SER   272      -5.741  15.964 -14.579  0.00  0.00           H
ATOM    962  C   SER   272      -8.114  17.186 -17.431  0.00  0.00           C
ATOM    963  O   SER   272      -8.737  17.702 -16.497  0.00  0.00           O
ATOM    964  N   LYS   273      -8.749  16.619 -18.469  0.00  0.00           N
ATOM    965  H   LYS   273      -8.165  16.304 -19.235  0.00  0.00           H
ATOM    966  CA  LYS   273     -10.220  16.522 -18.631  0.00  0.00           C
ATOM    967  HA  LYS   273     -10.644  17.500 -18.403  0.00  0.00           H
ATOM    968  CB  LYS   273     -10.518  16.213 -20.118  0.00  0.00           C
ATOM    969 2HB  LYS   273      -9.947  16.922 -20.719  0.00  0.00           H
ATOM    970 3HB  LYS   273     -10.160  15.213 -20.368  0.00  0.00           H
ATOM    971  CG  LYS   273     -11.998  16.370 -20.525  0.00  0.00           C
ATOM    972 2HG  LYS   273     -12.500  17.022 -19.809  0.00  0.00           H
ATOM    973 3HG  LYS   273     -12.042  16.873 -21.493  0.00  0.00           H
ATOM    974  CD  LYS   273     -12.783  15.051 -20.638  0.00  0.00           C
ATOM    975 2HD  LYS   273     -12.574  14.421 -19.776  0.00  0.00           H
ATOM    976 3HD  LYS   273     -13.848  15.286 -20.637  0.00  0.00           H
ATOM    977  CE  LYS   273     -12.444  14.294 -21.930  0.00  0.00           C
ATOM    978 2HE  LYS   273     -12.666  14.947 -22.780  0.00  0.00           H
ATOM    979 3HE  LYS   273     -11.374  14.073 -21.951  0.00  0.00           H
ATOM    980  NZ  LYS   273     -13.231  13.036 -22.049  0.00  0.00           N
ATOM    981 1HZ  LYS   273     -13.028  12.396 -21.295  0.00  0.00           H
ATOM    982 2HZ  LYS   273     -14.225  13.224 -22.034  0.00  0.00           H
ATOM    983 3HZ  LYS   273     -13.029  12.563 -22.920  0.00  0.00           H
ATOM    984  C   LYS   273     -10.907  15.529 -17.666  0.00  0.00           C
ATOM    985  O   LYS   273     -12.121  15.604 -17.468  0.00  0.00           O
ATOM    986  N   ARG   274     -10.142  14.620 -17.049  0.00  0.00           N
ATOM    987  H   ARG   274      -9.149  14.689 -17.223  0.00  0.00           H
ATOM    988  CA  ARG   274     -10.587  13.553 -16.120  0.00  0.00           C
ATOM    989  HA  ARG   274     -11.624  13.719 -15.819  0.00  0.00           H
ATOM    990  CB  ARG   274     -10.475  12.188 -16.834  0.00  0.00           C
ATOM    991 2HB  ARG   274      -9.518  12.145 -17.356  0.00  0.00           H
ATOM    992 3HB  ARG   274     -10.475  11.380 -16.099  0.00  0.00           H
ATOM    993  CG  ARG   274     -11.635  11.924 -17.809  0.00  0.00           C
ATOM    994 2HG  ARG   274     -12.468  11.497 -17.249  0.00  0.00           H
ATOM    995 3HG  ARG   274     -11.976  12.856 -18.252  0.00  0.00           H
ATOM    996  CD  ARG   274     -11.246  10.960 -18.938  0.00  0.00           C
ATOM    997 2HD  ARG   274     -10.791  10.066 -18.508  0.00  0.00           H
ATOM    998 3HD  ARG   274     -12.157  10.667 -19.463  0.00  0.00           H
ATOM    999  NE  ARG   274     -10.309  11.600 -19.889  0.00  0.00           N
ATOM   1000  HE  ARG   274      -9.893  12.470 -19.598  0.00  0.00           H
ATOM   1001  CZ  ARG   274      -9.914  11.136 -21.061  0.00  0.00           C
ATOM   1002  NH1 ARG   274     -10.343  10.004 -21.539  0.00  0.00           N
ATOM   1003 1HH1 ARG   274     -10.960   9.437 -20.983  0.00  0.00           H
ATOM   1004 2HH1 ARG   274     -10.017   9.668 -22.430  0.00  0.00           H
ATOM   1005  NH2 ARG   274      -9.082  11.820 -21.790  0.00  0.00           N
ATOM   1006 1HH2 ARG   274      -8.695  12.687 -21.452  0.00  0.00           H
ATOM   1007 2HH2 ARG   274      -8.779  11.464 -22.682  0.00  0.00           H
ATOM   1008  C   ARG   274      -9.745  13.555 -14.837  0.00  0.00           C
ATOM   1009  O   ARG   274      -8.671  14.156 -14.799  0.00  0.00           O
ATOM   1010  N   TRP   275     -10.202  12.840 -13.810  0.00  0.00           N
ATOM   1011  H   TRP   275     -11.077  12.351 -13.924  0.00  0.00           H
ATOM   1012  CA  TRP   275      -9.481  12.665 -12.541  0.00  0.00           C
ATOM   1013  HA  TRP   275      -8.622  13.336 -12.510  0.00  0.00           H
ATOM   1014  CB  TRP   275     -10.397  13.029 -11.364  0.00  0.00           C
ATOM   1015 2HB  TRP   275     -11.286  12.398 -11.404  0.00  0.00           H
ATOM   1016 3HB  TRP   275      -9.875  12.795 -10.435  0.00  0.00           H
ATOM   1017  CG  TRP   275     -10.828  14.465 -11.288  0.00  0.00           C
ATOM   1018  CD1 TRP   275     -10.016  15.539 -11.428  0.00  0.00           C
ATOM   1019  HD1 TRP   275      -8.949  15.494 -11.623  0.00  0.00           H
ATOM   1020  NE1 TRP   275     -10.747  16.701 -11.275  0.00  0.00           N
ATOM   1021  HE1 TRP   275     -10.337  17.628 -11.337  0.00  0.00           H
ATOM   1022  CE2 TRP   275     -12.074  16.436 -11.015  0.00  0.00           C
ATOM   1023  CZ2 TRP   275     -13.183  17.257 -10.774  0.00  0.00           C
ATOM   1024  HZ2 TRP   275     -13.075  18.333 -10.772  0.00  0.00           H
ATOM   1025  CH2 TRP   275     -14.435  16.664 -10.531  0.00  0.00           C
ATOM   1026  HH2 TRP   275     -15.303  17.284 -10.340  0.00  0.00           H
ATOM   1027  CZ3 TRP   275     -14.556  15.262 -10.536  0.00  0.00           C
ATOM   1028  HZ3 TRP   275     -15.523  14.809 -10.348  0.00  0.00           H
ATOM   1029  CE3 TRP   275     -13.435  14.446 -10.779  0.00  0.00           C
ATOM   1030  HE3 TRP   275     -13.541  13.369 -10.775  0.00  0.00           H
ATOM   1031  CD2 TRP   275     -12.161  15.009 -11.024  0.00  0.00           C
ATOM   1032  C   TRP   275      -8.943  11.236 -12.392  0.00  0.00           C
ATOM   1033  O   TRP   275      -9.602  10.263 -12.766  0.00  0.00           O
ATOM   1034  N   ASN   276      -7.734  11.114 -11.837  0.00  0.00           N
ATOM   1035  H   ASN   276      -7.268  11.951 -11.522  0.00  0.00           H
ATOM   1036  CA  ASN   276      -7.078   9.832 -11.575  0.00  0.00           C
ATOM   1037  HA  ASN   276      -7.262   9.168 -12.423  0.00  0.00           H
ATOM   1038  CB  ASN   276      -5.557  10.069 -11.439  0.00  0.00           C
ATOM   1039 2HB  ASN   276      -5.302  11.104 -11.667  0.00  0.00           H
ATOM   1040 3HB  ASN   276      -5.238   9.872 -10.415  0.00  0.00           H
ATOM   1041  CG  ASN   276      -4.763   9.171 -12.370  0.00  0.00           C
ATOM   1042  OD1 ASN   276      -4.156   8.193 -11.960  0.00  0.00           O
ATOM   1043  ND2 ASN   276      -4.757   9.468 -13.651  0.00  0.00           N
ATOM   1044 1HD2 ASN   276      -4.220   8.883 -14.276  0.00  0.00           H
ATOM   1045 2HD2 ASN   276      -5.258  10.276 -13.988  0.00  0.00           H
ATOM   1046  C   ASN   276      -7.670   9.169 -10.316  0.00  0.00           C
ATOM   1047  O   ASN   276      -7.713   9.782  -9.245  0.00  0.00           O
ATOM   1048  N   SER   277      -8.134   7.925 -10.437  0.00  0.00           N
ATOM   1049  H   SER   277      -8.133   7.481 -11.345  0.00  0.00           H
ATOM   1050  CA  SER   277      -8.759   7.173  -9.343  0.00  0.00           C
ATOM   1051  HA  SER   277      -9.551   7.788  -8.913  0.00  0.00           H
ATOM   1052  CB  SER   277      -9.408   5.879  -9.861  0.00  0.00           C
ATOM   1053 2HB  SER   277      -8.737   5.042  -9.683  0.00  0.00           H
ATOM   1054 3HB  SER   277     -10.322   5.707  -9.292  0.00  0.00           H
ATOM   1055  OG  SER   277      -9.714   5.940 -11.252  0.00  0.00           O
ATOM   1056  HG  SER   277     -10.090   5.086 -11.534  0.00  0.00           H
ATOM   1057  C   SER   277      -7.751   6.826  -8.237  0.00  0.00           C
ATOM   1058  O   SER   277      -6.652   6.339  -8.519  0.00  0.00           O
ATOM   1059  N   CYS   278      -8.119   7.057  -6.976  0.00  0.00           N
ATOM   1060  H   CYS   278      -9.030   7.456  -6.806  0.00  0.00           H
ATOM   1061  CA  CYS   278      -7.288   6.724  -5.814  0.00  0.00           C
ATOM   1062  HA  CYS   278      -6.247   6.962  -6.042  0.00  0.00           H
ATOM   1063  CB  CYS   278      -7.727   7.602  -4.631  0.00  0.00           C
ATOM   1064 2HB  CYS   278      -8.769   7.385  -4.392  0.00  0.00           H
ATOM   1065 3HB  CYS   278      -7.127   7.344  -3.757  0.00  0.00           H
ATOM   1066  SG  CYS   278      -7.557   9.386  -4.912  0.00  0.00           S
ATOM   1067  C   CYS   278      -7.361   5.228  -5.438  0.00  0.00           C
ATOM   1068  O   CYS   278      -8.290   4.512  -5.822  0.00  0.00           O
ATOM   1069  N   LYS   279      -6.403   4.761  -4.629  0.00  0.00           N
ATOM   1070  H   LYS   279      -5.660   5.399  -4.374  0.00  0.00           H
ATOM   1071  CA  LYS   279      -6.420   3.441  -3.971  0.00  0.00           C
ATOM   1072  HA  LYS   279      -6.614   2.678  -4.727  0.00  0.00           H
ATOM   1073  CB  LYS   279      -5.011   3.174  -3.393  0.00  0.00           C
ATOM   1074 2HB  LYS   279      -4.323   3.112  -4.238  0.00  0.00           H
ATOM   1075 3HB  LYS   279      -4.691   4.022  -2.787  0.00  0.00           H
ATOM   1076  CG  LYS   279      -4.875   1.869  -2.582  0.00  0.00           C
ATOM   1077 2HG  LYS   279      -5.651   1.167  -2.892  0.00  0.00           H
ATOM   1078 3HG  LYS   279      -3.919   1.408  -2.833  0.00  0.00           H
ATOM   1079  CD  LYS   279      -4.949   2.080  -1.054  0.00  0.00           C
ATOM   1080 2HD  LYS   279      -5.220   3.106  -0.807  0.00  0.00           H
ATOM   1081 3HD  LYS   279      -5.739   1.444  -0.656  0.00  0.00           H
ATOM   1082  CE  LYS   279      -3.641   1.726  -0.328  0.00  0.00           C
ATOM   1083 2HE  LYS   279      -3.847   1.686   0.745  0.00  0.00           H
ATOM   1084 3HE  LYS   279      -3.322   0.726  -0.638  0.00  0.00           H
ATOM   1085  NZ  LYS   279      -2.566   2.721  -0.588  0.00  0.00           N
ATOM   1086 1HZ  LYS   279      -2.329   2.775  -1.569  0.00  0.00           H
ATOM   1087 2HZ  LYS   279      -2.839   3.647  -0.282  0.00  0.00           H
ATOM   1088 3HZ  LYS   279      -1.720   2.480  -0.086  0.00  0.00           H
ATOM   1089  C   LYS   279      -7.555   3.362  -2.933  0.00  0.00           C
ATOM   1090  O   LYS   279      -7.436   3.896  -1.831  0.00  0.00           O
ATOM   1091  N   GLN   280      -8.663   2.704  -3.286  0.00  0.00           N
ATOM   1092  H   GLN   280      -8.735   2.395  -4.246  0.00  0.00           H
ATOM   1093  CA  GLN   280      -9.803   2.466  -2.380  0.00  0.00           C
ATOM   1094  HA  GLN   280     -10.067   3.403  -1.888  0.00  0.00           H
ATOM   1095  CB  GLN   280     -11.018   1.996  -3.205  0.00  0.00           C
ATOM   1096 2HB  GLN   280     -10.681   1.274  -3.947  0.00  0.00           H
ATOM   1097 3HB  GLN   280     -11.721   1.484  -2.547  0.00  0.00           H
ATOM   1098  CG  GLN   280     -11.772   3.152  -3.897  0.00  0.00           C
ATOM   1099 2HG  GLN   280     -12.765   3.228  -3.451  0.00  0.00           H
ATOM   1100 3HG  GLN   280     -11.260   4.099  -3.718  0.00  0.00           H
ATOM   1101  CD  GLN   280     -11.937   2.963  -5.406  0.00  0.00           C
ATOM   1102  OE1 GLN   280     -11.434   3.722  -6.221  0.00  0.00           O
ATOM   1103  NE2 GLN   280     -12.657   1.953  -5.846  0.00  0.00           N
ATOM   1104 1HE2 GLN   280     -12.807   1.883  -6.838  0.00  0.00           H
ATOM   1105 2HE2 GLN   280     -13.156   1.367  -5.199  0.00  0.00           H
ATOM   1106  C   GLN   280      -9.484   1.455  -1.254  0.00  0.00           C
ATOM   1107  O   GLN   280      -9.943   1.631  -0.125  0.00  0.00           O
ATOM   1108  N   ASN   281      -8.670   0.428  -1.539  0.00  0.00           N
ATOM   1109  H   ASN   281      -8.310   0.387  -2.480  0.00  0.00           H
ATOM   1110  CA  ASN   281      -8.193  -0.576  -0.568  0.00  0.00           C
ATOM   1111  HA  ASN   281      -8.005  -0.084   0.389  0.00  0.00           H
ATOM   1112  CB  ASN   281      -9.265  -1.679  -0.367  0.00  0.00           C
ATOM   1113 2HB  ASN   281      -9.942  -1.719  -1.216  0.00  0.00           H
ATOM   1114 3HB  ASN   281      -8.785  -2.656  -0.295  0.00  0.00           H
ATOM   1115  CG  ASN   281     -10.093  -1.496   0.894  0.00  0.00           C
ATOM   1116  OD1 ASN   281     -11.251  -1.104   0.864  0.00  0.00           O
ATOM   1117  ND2 ASN   281      -9.536  -1.809   2.044  0.00  0.00           N
ATOM   1118 1HD2 ASN   281     -10.090  -1.716   2.883  0.00  0.00           H
ATOM   1119 2HD2 ASN   281      -8.594  -2.166   2.081  0.00  0.00           H
ATOM   1120  C   ASN   281      -6.855  -1.207  -1.002  0.00  0.00           C
ATOM   1121  O   ASN   281      -5.878  -1.139  -0.256  0.00  0.00           O
ATOM   1122  N   LYS   282      -6.799  -1.807  -2.204  0.00  0.00           N
ATOM   1123  H   LYS   282      -7.657  -1.863  -2.734  0.00  0.00           H
ATOM   1124  CA  LYS   282      -5.633  -2.546  -2.735  0.00  0.00           C
ATOM   1125  HA  LYS   282      -4.724  -2.146  -2.285  0.00  0.00           H
ATOM   1126  CB  LYS   282      -5.746  -4.046  -2.367  0.00  0.00           C
ATOM   1127 2HB  LYS   282      -6.704  -4.414  -2.738  0.00  0.00           H
ATOM   1128 3HB  LYS   282      -4.955  -4.603  -2.872  0.00  0.00           H
ATOM   1129  CG  LYS   282      -5.672  -4.360  -0.860  0.00  0.00           C
ATOM   1130 2HG  LYS   282      -6.440  -3.794  -0.338  0.00  0.00           H
ATOM   1131 3HG  LYS   282      -5.906  -5.415  -0.714  0.00  0.00           H
ATOM   1132  CD  LYS   282      -4.293  -4.092  -0.231  0.00  0.00           C
ATOM   1133 2HD  LYS   282      -3.666  -4.974  -0.368  0.00  0.00           H
ATOM   1134 3HD  LYS   282      -3.807  -3.245  -0.712  0.00  0.00           H
ATOM   1135  CE  LYS   282      -4.445  -3.779   1.263  0.00  0.00           C
ATOM   1136 2HE  LYS   282      -5.023  -2.853   1.360  0.00  0.00           H
ATOM   1137 3HE  LYS   282      -5.012  -4.581   1.744  0.00  0.00           H
ATOM   1138  NZ  LYS   282      -3.126  -3.615   1.927  0.00  0.00           N
ATOM   1139 1HZ  LYS   282      -2.598  -4.477   1.910  0.00  0.00           H
ATOM   1140 2HZ  LYS   282      -2.571  -2.901   1.476  0.00  0.00           H
ATOM   1141 3HZ  LYS   282      -3.237  -3.346   2.896  0.00  0.00           H
ATOM   1142  C   LYS   282      -5.487  -2.364  -4.252  0.00  0.00           C
ATOM   1143  O   LYS   282      -6.196  -2.990  -5.040  0.00  0.00           O
ATOM   1144  N   GLN   283      -4.534  -1.525  -4.659  0.00  0.00           N
ATOM   1145  H   GLN   283      -4.007  -1.068  -3.929  0.00  0.00           H
ATOM   1146  CA  GLN   283      -4.171  -1.174  -6.048  0.00  0.00           C
ATOM   1147  HA  GLN   283      -5.100  -0.933  -6.570  0.00  0.00           H
ATOM   1148  CB  GLN   283      -3.334   0.126  -6.011  0.00  0.00           C
ATOM   1149 2HB  GLN   283      -3.163   0.477  -7.029  0.00  0.00           H
ATOM   1150 3HB  GLN   283      -3.945   0.889  -5.527  0.00  0.00           H
ATOM   1151  CG  GLN   283      -1.994   0.043  -5.239  0.00  0.00           C
ATOM   1152 2HG  GLN   283      -1.907   0.924  -4.602  0.00  0.00           H
ATOM   1153 3HG  GLN   283      -1.994  -0.824  -4.580  0.00  0.00           H
ATOM   1154  CD  GLN   283      -0.742   0.004  -6.124  0.00  0.00           C
ATOM   1155  OE1 GLN   283      -0.583   0.750  -7.082  0.00  0.00           O
ATOM   1156  NE2 GLN   283       0.225  -0.835  -5.810  0.00  0.00           N
ATOM   1157 1HE2 GLN   283       1.058  -0.840  -6.379  0.00  0.00           H
ATOM   1158 2HE2 GLN   283       0.139  -1.445  -5.011  0.00  0.00           H
ATOM   1159  C   GLN   283      -3.514  -2.311  -6.880  0.00  0.00           C
ATOM   1160  O   GLN   283      -2.651  -2.059  -7.723  0.00  0.00           O
ATOM   1161  N   GLY   284      -3.891  -3.570  -6.635  0.00  0.00           N
ATOM   1162  H   GLY   284      -4.636  -3.697  -5.965  0.00  0.00           H
ATOM   1163  CA  GLY   284      -3.327  -4.762  -7.292  0.00  0.00           C
ATOM   1164 2HA  GLY   284      -3.516  -4.701  -8.362  0.00  0.00           H
ATOM   1165 3HA  GLY   284      -2.247  -4.772  -7.144  0.00  0.00           H
ATOM   1166  C   GLY   284      -3.882  -6.107  -6.797  0.00  0.00           C
ATOM   1167  O   GLY   284      -3.205  -7.127  -6.926  0.00  0.00           O
ATOM   1168  N   ALA   285      -5.072  -6.116  -6.181  0.00  0.00           N
ATOM   1169  H   ALA   285      -5.606  -5.260  -6.161  0.00  0.00           H
ATOM   1170  CA  ALA   285      -5.643  -7.264  -5.470  0.00  0.00           C
ATOM   1171  HA  ALA   285      -5.042  -7.435  -4.575  0.00  0.00           H
ATOM   1172  CB  ALA   285      -7.049  -6.891  -5.013  0.00  0.00           C
ATOM   1173 1HB  ALA   285      -7.012  -5.996  -4.395  0.00  0.00           H
ATOM   1174 2HB  ALA   285      -7.687  -6.707  -5.879  0.00  0.00           H
ATOM   1175 3HB  ALA   285      -7.462  -7.714  -4.434  0.00  0.00           H
ATOM   1176  C   ALA   285      -5.664  -8.572  -6.285  0.00  0.00           C
ATOM   1177  O   ALA   285      -6.395  -8.694  -7.272  0.00  0.00           O
ATOM   1178  N   ASN   286      -4.867  -9.554  -5.848  0.00  0.00           N
ATOM   1179  H   ASN   286      -4.317  -9.366  -5.022  0.00  0.00           H
ATOM   1180  CA  ASN   286      -4.664 -10.860  -6.493  0.00  0.00           C
ATOM   1181  HA  ASN   286      -3.772 -11.290  -6.035  0.00  0.00           H
ATOM   1182  CB  ASN   286      -5.864 -11.766  -6.127  0.00  0.00           C
ATOM   1183 2HB  ASN   286      -6.273 -11.466  -5.162  0.00  0.00           H
ATOM   1184 3HB  ASN   286      -6.653 -11.650  -6.869  0.00  0.00           H
ATOM   1185  CG  ASN   286      -5.480 -13.234  -6.023  0.00  0.00           C
ATOM   1186  OD1 ASN   286      -5.727 -14.046  -6.903  0.00  0.00           O
ATOM   1187  ND2 ASN   286      -4.870 -13.624  -4.924  0.00  0.00           N
ATOM   1188 1HD2 ASN   286      -4.623 -14.597  -4.828  0.00  0.00           H
ATOM   1189 2HD2 ASN   286      -4.693 -12.967  -4.178  0.00  0.00           H
ATOM   1190  C   ASN   286      -4.348 -10.785  -8.012  0.00  0.00           C
ATOM   1191  O   ASN   286      -4.599 -11.735  -8.754  0.00  0.00           O
ATOM   1192  N   SER   287      -3.808  -9.647  -8.477  0.00  0.00           N
ATOM   1193  H   SER   287      -3.597  -8.930  -7.792  0.00  0.00           H
ATOM   1194  CA  SER   287      -3.661  -9.254  -9.890  0.00  0.00           C
ATOM   1195  HA  SER   287      -3.558  -8.168  -9.889  0.00  0.00           H
ATOM   1196  CB  SER   287      -2.357  -9.806 -10.479  0.00  0.00           C
ATOM   1197 2HB  SER   287      -1.560  -9.701  -9.739  0.00  0.00           H
ATOM   1198 3HB  SER   287      -2.471 -10.863 -10.722  0.00  0.00           H
ATOM   1199  OG  SER   287      -2.000  -9.064 -11.636  0.00  0.00           O
ATOM   1200  HG  SER   287      -1.156  -9.418 -11.978  0.00  0.00           H
ATOM   1201  C   SER   287      -4.906  -9.559 -10.744  0.00  0.00           C
ATOM   1202  O   SER   287      -4.906 -10.429 -11.622  0.00  0.00           O
ATOM   1203  N   ARG   288      -5.998  -8.833 -10.464  0.00  0.00           N
ATOM   1204  H   ARG   288      -5.912  -8.128  -9.735  0.00  0.00           H
ATOM   1205  CA  ARG   288      -7.330  -8.993 -11.081  0.00  0.00           C
ATOM   1206  HA  ARG   288      -7.239  -9.662 -11.936  0.00  0.00           H
ATOM   1207  CB  ARG   288      -8.231  -9.664 -10.020  0.00  0.00           C
ATOM   1208 2HB  ARG   288      -7.645 -10.394  -9.457  0.00  0.00           H
ATOM   1209 3HB  ARG   288      -8.550  -8.906  -9.304  0.00  0.00           H
ATOM   1210  CG  ARG   288      -9.475 -10.392 -10.557  0.00  0.00           C
ATOM   1211 2HG  ARG   288     -10.104 -10.633  -9.700  0.00  0.00           H
ATOM   1212 3HG  ARG   288     -10.046  -9.735 -11.209  0.00  0.00           H
ATOM   1213  CD  ARG   288      -9.156 -11.713 -11.275  0.00  0.00           C
ATOM   1214 2HD  ARG   288      -8.233 -12.130 -10.866  0.00  0.00           H
ATOM   1215 3HD  ARG   288      -9.965 -12.415 -11.065  0.00  0.00           H
ATOM   1216  NE  ARG   288      -9.047 -11.562 -12.741  0.00  0.00           N
ATOM   1217  HE  ARG   288      -9.351 -10.690 -13.143  0.00  0.00           H
ATOM   1218  CZ  ARG   288      -8.669 -12.505 -13.589  0.00  0.00           C
ATOM   1219  NH1 ARG   288      -8.260 -13.677 -13.193  0.00  0.00           N
ATOM   1220 1HH1 ARG   288      -8.224 -13.878 -12.209  0.00  0.00           H
ATOM   1221 2HH1 ARG   288      -7.986 -14.379 -13.859  0.00  0.00           H
ATOM   1222  NH2 ARG   288      -8.712 -12.287 -14.871  0.00  0.00           N
ATOM   1223 1HH2 ARG   288      -9.108 -11.433 -15.213  0.00  0.00           H
ATOM   1224 2HH2 ARG   288      -8.438 -13.012 -15.514  0.00  0.00           H
ATOM   1225  C   ARG   288      -7.885  -7.650 -11.627  0.00  0.00           C
ATOM   1226  O   ARG   288      -9.023  -7.293 -11.310  0.00  0.00           O
ATOM   1227  N   PRO   289      -7.105  -6.861 -12.403  0.00  0.00           N
ATOM   1228  CD  PRO   289      -5.803  -7.200 -12.966  0.00  0.00           C
ATOM   1229 2HD  PRO   289      -5.825  -8.167 -13.473  0.00  0.00           H
ATOM   1230 3HD  PRO   289      -5.051  -7.199 -12.179  0.00  0.00           H
ATOM   1231  CG  PRO   289      -5.459  -6.089 -13.949  0.00  0.00           C
ATOM   1232 2HG  PRO   289      -5.868  -6.322 -14.932  0.00  0.00           H
ATOM   1233 3HG  PRO   289      -4.381  -5.937 -14.008  0.00  0.00           H
ATOM   1234  CB  PRO   289      -6.175  -4.877 -13.353  0.00  0.00           C
ATOM   1235 2HB  PRO   289      -6.400  -4.127 -14.111  0.00  0.00           H
ATOM   1236 3HB  PRO   289      -5.558  -4.442 -12.566  0.00  0.00           H
ATOM   1237  CA  PRO   289      -7.446  -5.472 -12.739  0.00  0.00           C
ATOM   1238  HA  PRO   289      -7.685  -4.929 -11.831  0.00  0.00           H
ATOM   1239  C   PRO   289      -8.635  -5.341 -13.698  0.00  0.00           C
ATOM   1240  O   PRO   289      -9.540  -4.542 -13.461  0.00  0.00           O
ATOM   1241  N   VAL   290      -8.638  -6.151 -14.761  0.00  0.00           N
ATOM   1242  H   VAL   290      -7.833  -6.747 -14.881  0.00  0.00           H
ATOM   1243  CA  VAL   290      -9.730  -6.289 -15.735  0.00  0.00           C
ATOM   1244  HA  VAL   290     -10.673  -6.027 -15.253  0.00  0.00           H
ATOM   1245  CB  VAL   290      -9.549  -5.353 -16.959  0.00  0.00           C
ATOM   1246  HB  VAL   290      -8.647  -5.625 -17.505  0.00  0.00           H
ATOM   1247  CG1 VAL   290     -10.751  -5.459 -17.904  0.00  0.00           C
ATOM   1248 1HG1 VAL   290     -10.768  -6.428 -18.397  0.00  0.00           H
ATOM   1249 2HG1 VAL   290     -11.665  -5.343 -17.325  0.00  0.00           H
ATOM   1250 3HG1 VAL   290     -10.713  -4.686 -18.670  0.00  0.00           H
ATOM   1251  CG2 VAL   290      -9.408  -3.881 -16.580  0.00  0.00           C
ATOM   1252 1HG2 VAL   290     -10.286  -3.563 -16.018  0.00  0.00           H
ATOM   1253 2HG2 VAL   290      -8.508  -3.736 -15.984  0.00  0.00           H
ATOM   1254 3HG2 VAL   290      -9.312  -3.272 -17.478  0.00  0.00           H
ATOM   1255  C   VAL   290      -9.821  -7.765 -16.129  0.00  0.00           C
ATOM   1256  O   VAL   290     -10.436  -8.559 -15.422  0.00  0.00           O
ATOM   1257  N   ASN   291      -9.128  -8.166 -17.203  0.00  0.00           N
ATOM   1258  H   ASN   291      -8.541  -7.490 -17.676  0.00  0.00           H
ATOM   1259  CA  ASN   291      -9.202  -9.506 -17.772  0.00  0.00           C
ATOM   1260  HA  ASN   291      -9.349 -10.215 -16.960  0.00  0.00           H
ATOM   1261  CB  ASN   291     -10.425  -9.599 -18.714  0.00  0.00           C
ATOM   1262 2HB  ASN   291     -11.270  -9.096 -18.249  0.00  0.00           H
ATOM   1263 3HB  ASN   291     -10.226  -9.085 -19.649  0.00  0.00           H
ATOM   1264  CG  ASN   291     -10.839 -11.036 -19.001  0.00  0.00           C
ATOM   1265  OD1 ASN   291     -10.295 -11.997 -18.479  0.00  0.00           O
ATOM   1266  ND2 ASN   291     -11.855 -11.231 -19.810  0.00  0.00           N
ATOM   1267 1HD2 ASN   291     -12.048 -12.184 -20.079  0.00  0.00           H
ATOM   1268 2HD2 ASN   291     -12.247 -10.465 -20.331  0.00  0.00           H
ATOM   1269  C   ASN   291      -7.862  -9.862 -18.435  0.00  0.00           C
ATOM   1270  O   ASN   291      -7.741  -9.849 -19.658  0.00  0.00           O
ATOM   1271  N   GLN   292      -6.838 -10.077 -17.604  0.00  0.00           N
ATOM   1272  H   GLN   292      -7.006  -9.994 -16.612  0.00  0.00           H
ATOM   1273  CA  GLN   292      -5.503 -10.508 -18.024  0.00  0.00           C
ATOM   1274  HA  GLN   292      -5.151  -9.820 -18.788  0.00  0.00           H
ATOM   1275  CB  GLN   292      -4.538 -10.407 -16.829  0.00  0.00           C
ATOM   1276 2HB  GLN   292      -4.537  -9.375 -16.469  0.00  0.00           H
ATOM   1277 3HB  GLN   292      -4.881 -11.053 -16.020  0.00  0.00           H
ATOM   1278  CG  GLN   292      -3.102 -10.790 -17.216  0.00  0.00           C
ATOM   1279 2HG  GLN   292      -3.062 -11.844 -17.498  0.00  0.00           H
ATOM   1280 3HG  GLN   292      -2.790 -10.199 -18.077  0.00  0.00           H
ATOM   1281  CD  GLN   292      -2.126 -10.571 -16.062  0.00  0.00           C
ATOM   1282  OE1 GLN   292      -2.070 -11.327 -15.099  0.00  0.00           O
ATOM   1283  NE2 GLN   292      -1.313  -9.537 -16.113  0.00  0.00           N
ATOM   1284 1HE2 GLN   292      -0.671  -9.384 -15.352  0.00  0.00           H
ATOM   1285 2HE2 GLN   292      -1.350  -8.909 -16.913  0.00  0.00           H
ATOM   1286  C   GLN   292      -5.553 -11.923 -18.635  0.00  0.00           C
ATOM   1287  O   GLN   292      -5.590 -12.922 -17.912  0.00  0.00           O
ATOM   1288  N   THR   293      -5.561 -11.998 -19.964  0.00  0.00           N
ATOM   1289  H   THR   293      -5.550 -11.124 -20.482  0.00  0.00           H
ATOM   1290  CA  THR   293      -5.702 -13.232 -20.768  0.00  0.00           C
ATOM   1291  HA  THR   293      -5.184 -14.042 -20.259  0.00  0.00           H
ATOM   1292  CB  THR   293      -7.188 -13.638 -20.953  0.00  0.00           C
ATOM   1293  HB  THR   293      -7.312 -14.137 -21.914  0.00  0.00           H
ATOM   1294  CG2 THR   293      -7.686 -14.589 -19.866  0.00  0.00           C
ATOM   1295 1HG2 THR   293      -7.037 -15.463 -19.813  0.00  0.00           H
ATOM   1296 2HG2 THR   293      -7.701 -14.087 -18.900  0.00  0.00           H
ATOM   1297 3HG2 THR   293      -8.697 -14.922 -20.108  0.00  0.00           H
ATOM   1298  OG1 THR   293      -8.059 -12.535 -20.922  0.00  0.00           O
ATOM   1299 1HG  THR   293      -8.963 -12.877 -20.868  0.00  0.00           H
ATOM   1300  C   THR   293      -5.043 -13.062 -22.151  0.00  0.00           C
ATOM   1301  O   THR   293      -4.823 -11.929 -22.596  0.00  0.00           O
ATOM   1302  N   PRO   294      -4.688 -14.157 -22.854  0.00  0.00           N
ATOM   1303  CD  PRO   294      -4.885 -15.548 -22.459  0.00  0.00           C
ATOM   1304 2HD  PRO   294      -5.899 -15.740 -22.113  0.00  0.00           H
ATOM   1305 3HD  PRO   294      -4.167 -15.810 -21.680  0.00  0.00           H
ATOM   1306  CG  PRO   294      -4.612 -16.373 -23.712  0.00  0.00           C
ATOM   1307 2HG  PRO   294      -5.521 -16.437 -24.313  0.00  0.00           H
ATOM   1308 3HG  PRO   294      -4.238 -17.368 -23.468  0.00  0.00           H
ATOM   1309  CB  PRO   294      -3.570 -15.535 -24.449  0.00  0.00           C
ATOM   1310 2HB  PRO   294      -3.569 -15.749 -25.518  0.00  0.00           H
ATOM   1311 3HB  PRO   294      -2.584 -15.733 -24.024  0.00  0.00           H
ATOM   1312  CA  PRO   294      -3.975 -14.087 -24.135  0.00  0.00           C
ATOM   1313  HA  PRO   294      -3.072 -13.490 -24.003  0.00  0.00           H
ATOM   1314  C   PRO   294      -4.819 -13.458 -25.269  0.00  0.00           C
ATOM   1315  O   PRO   294      -6.052 -13.437 -25.177  0.00  0.00           O
ATOM   1316  N   PRO   295      -4.188 -12.968 -26.358  0.00  0.00           N
ATOM   1317  CD  PRO   295      -2.746 -12.947 -26.575  0.00  0.00           C
ATOM   1318 2HD  PRO   295      -2.278 -13.895 -26.310  0.00  0.00           H
ATOM   1319 3HD  PRO   295      -2.306 -12.136 -25.992  0.00  0.00           H
ATOM   1320  CG  PRO   295      -2.554 -12.673 -28.063  0.00  0.00           C
ATOM   1321 2HG  PRO   295      -2.585 -13.615 -28.613  0.00  0.00           H
ATOM   1322 3HG  PRO   295      -1.620 -12.146 -28.259  0.00  0.00           H
ATOM   1323  CB  PRO   295      -3.774 -11.825 -28.421  0.00  0.00           C
ATOM   1324 2HB  PRO   295      -4.037 -11.925 -29.475  0.00  0.00           H
ATOM   1325 3HB  PRO   295      -3.563 -10.781 -28.186  0.00  0.00           H
ATOM   1326  CA  PRO   295      -4.882 -12.341 -27.490  0.00  0.00           C
ATOM   1327  HA  PRO   295      -5.423 -11.473 -27.118  0.00  0.00           H
ATOM   1328  C   PRO   295      -5.850 -13.326 -28.194  0.00  0.00           C
ATOM   1329  O   PRO   295      -5.401 -14.381 -28.656  0.00  0.00           O
ATOM   1330  N   PRO   296      -7.167 -13.029 -28.273  0.00  0.00           N
ATOM   1331  CD  PRO   296      -7.802 -11.832 -27.735  0.00  0.00           C
ATOM   1332 2HD  PRO   296      -7.401 -10.930 -28.202  0.00  0.00           H
ATOM   1333 3HD  PRO   296      -7.649 -11.802 -26.656  0.00  0.00           H
ATOM   1334  CG  PRO   296      -9.295 -11.960 -28.026  0.00  0.00           C
ATOM   1335 2HG  PRO   296      -9.529 -11.500 -28.985  0.00  0.00           H
ATOM   1336 3HG  PRO   296      -9.898 -11.504 -27.243  0.00  0.00           H
ATOM   1337  CB  PRO   296      -9.497 -13.476 -28.100  0.00  0.00           C
ATOM   1338 2HB  PRO   296     -10.365 -13.739 -28.704  0.00  0.00           H
ATOM   1339 3HB  PRO   296      -9.608 -13.874 -27.090  0.00  0.00           H
ATOM   1340  CA  PRO   296      -8.185 -13.999 -28.701  0.00  0.00           C
ATOM   1341  HA  PRO   296      -7.970 -14.979 -28.272  0.00  0.00           H
ATOM   1342  C   PRO   296      -8.298 -14.151 -30.229  0.00  0.00           C
ATOM   1343  O   PRO   296      -8.222 -15.264 -30.755  0.00  0.00           O
ATOM   1344  N   GLU   297      -8.457 -13.034 -30.944  0.00  0.00           N
ATOM   1345  H   GLU   297      -8.566 -12.183 -30.415  0.00  0.00           H
ATOM   1346  CA  GLU   297      -8.675 -12.950 -32.401  0.00  0.00           C
ATOM   1347  HA  GLU   297      -8.503 -13.918 -32.872  0.00  0.00           H
ATOM   1348  CB  GLU   297     -10.130 -12.509 -32.673  0.00  0.00           C
ATOM   1349 2HB  GLU   297     -10.326 -11.610 -32.086  0.00  0.00           H
ATOM   1350 3HB  GLU   297     -10.237 -12.233 -33.722  0.00  0.00           H
ATOM   1351  CG  GLU   297     -11.215 -13.546 -32.339  0.00  0.00           C
ATOM   1352 2HG  GLU   297     -10.938 -14.117 -31.451  0.00  0.00           H
ATOM   1353 3HG  GLU   297     -12.131 -13.001 -32.092  0.00  0.00           H
ATOM   1354  CD  GLU   297     -11.496 -14.494 -33.523  0.00  0.00           C
ATOM   1355  OE1 GLU   297     -10.630 -15.336 -33.864  0.00  0.00           O
ATOM   1356  OE2 GLU   297     -12.595 -14.407 -34.125  0.00  0.00           O
ATOM   1357  C   GLU   297      -7.728 -11.934 -33.073  0.00  0.00           C
ATOM   1358  O   GLU   297      -7.515 -11.986 -34.287  0.00  0.00           O
ATOM   1359  N   GLY   298      -7.170 -11.001 -32.292  0.00  0.00           N
ATOM   1360  H   GLY   298      -7.363 -11.035 -31.304  0.00  0.00           H
ATOM   1361  CA  GLY   298      -6.391  -9.853 -32.760  0.00  0.00           C
ATOM   1362 2HA  GLY   298      -5.328 -10.091 -32.718  0.00  0.00           H
ATOM   1363 3HA  GLY   298      -6.651  -9.621 -33.793  0.00  0.00           H
ATOM   1364  C   GLY   298      -6.644  -8.615 -31.894  0.00  0.00           C
ATOM   1365  O   GLY   298      -6.820  -8.714 -30.677  0.00  0.00           O
ATOM   1366  N   GLU   299      -6.656  -7.442 -32.527  0.00  0.00           N
ATOM   1367  H   GLU   299      -6.509  -7.445 -33.526  0.00  0.00           H
ATOM   1368  CA  GLU   299      -6.970  -6.154 -31.891  0.00  0.00           C
ATOM   1369  HA  GLU   299      -6.307  -6.028 -31.036  0.00  0.00           H
ATOM   1370  CB  GLU   299      -6.697  -5.003 -32.877  0.00  0.00           C
ATOM   1371 2HB  GLU   299      -7.320  -5.126 -33.765  0.00  0.00           H
ATOM   1372 3HB  GLU   299      -6.964  -4.063 -32.397  0.00  0.00           H
ATOM   1373  CG  GLU   299      -5.221  -4.932 -33.293  0.00  0.00           C
ATOM   1374 2HG  GLU   299      -4.593  -5.015 -32.402  0.00  0.00           H
ATOM   1375 3HG  GLU   299      -4.985  -5.773 -33.949  0.00  0.00           H
ATOM   1376  CD  GLU   299      -4.923  -3.602 -34.004  0.00  0.00           C
ATOM   1377  OE1 GLU   299      -4.601  -2.610 -33.308  0.00  0.00           O
ATOM   1378  OE2 GLU   299      -5.013  -3.539 -35.255  0.00  0.00           O
ATOM   1379  C   GLU   299      -8.417  -6.052 -31.358  0.00  0.00           C
ATOM   1380  O   GLU   299      -9.308  -6.817 -31.740  0.00  0.00           O
ATOM   1381  N   LYS   300      -8.639  -5.068 -30.473  0.00  0.00           N
ATOM   1382  H   LYS   300      -7.839  -4.513 -30.206  0.00  0.00           H
ATOM   1383  CA  LYS   300      -9.900  -4.842 -29.734  0.00  0.00           C
ATOM   1384  HA  LYS   300     -10.730  -5.209 -30.342  0.00  0.00           H
ATOM   1385  CB  LYS   300      -9.877  -5.684 -28.441  0.00  0.00           C
ATOM   1386 2HB  LYS   300     -10.775  -5.487 -27.858  0.00  0.00           H
ATOM   1387 3HB  LYS   300      -9.893  -6.736 -28.728  0.00  0.00           H
ATOM   1388  CG  LYS   300      -8.655  -5.416 -27.547  0.00  0.00           C
ATOM   1389 2HG  LYS   300      -7.743  -5.536 -28.128  0.00  0.00           H
ATOM   1390 3HG  LYS   300      -8.694  -4.388 -27.183  0.00  0.00           H
ATOM   1391  CD  LYS   300      -8.572  -6.362 -26.343  0.00  0.00           C
ATOM   1392 2HD  LYS   300      -7.712  -6.055 -25.745  0.00  0.00           H
ATOM   1393 3HD  LYS   300      -9.463  -6.251 -25.722  0.00  0.00           H
ATOM   1394  CE  LYS   300      -8.422  -7.836 -26.765  0.00  0.00           C
ATOM   1395 2HE  LYS   300      -9.419  -8.292 -26.759  0.00  0.00           H
ATOM   1396 3HE  LYS   300      -8.039  -7.891 -27.789  0.00  0.00           H
ATOM   1397  NZ  LYS   300      -7.513  -8.576 -25.852  0.00  0.00           N
ATOM   1398 1HZ  LYS   300      -6.533  -8.394 -26.057  0.00  0.00           H
ATOM   1399 2HZ  LYS   300      -7.668  -8.283 -24.890  0.00  0.00           H
ATOM   1400 3HZ  LYS   300      -7.640  -9.576 -25.922  0.00  0.00           H
ATOM   1401  C   LYS   300     -10.238  -3.365 -29.460  0.00  0.00           C
ATOM   1402  O   LYS   300     -11.296  -3.080 -28.899  0.00  0.00           O
ATOM   1403  N   LEU   301      -9.374  -2.421 -29.862  0.00  0.00           N
ATOM   1404  H   LEU   301      -8.531  -2.719 -30.326  0.00  0.00           H
ATOM   1405  CA  LEU   301      -9.601  -0.975 -29.719  0.00  0.00           C
ATOM   1406  HA  LEU   301     -10.660  -0.801 -29.904  0.00  0.00           H
ATOM   1407  CB  LEU   301      -9.293  -0.535 -28.271  0.00  0.00           C
ATOM   1408 2HB  LEU   301      -9.697  -1.264 -27.568  0.00  0.00           H
ATOM   1409 3HB  LEU   301      -8.211  -0.513 -28.129  0.00  0.00           H
ATOM   1410  CG  LEU   301      -9.893   0.846 -27.938  0.00  0.00           C
ATOM   1411  HG  LEU   301      -9.622   1.575 -28.701  0.00  0.00           H
ATOM   1412  CD1 LEU   301     -11.420   0.801 -27.808  0.00  0.00           C
ATOM   1413 1HD1 LEU   301     -11.878   0.581 -28.771  0.00  0.00           H
ATOM   1414 2HD1 LEU   301     -11.712   0.038 -27.087  0.00  0.00           H
ATOM   1415 3HD1 LEU   301     -11.791   1.769 -27.473  0.00  0.00           H
ATOM   1416  CD2 LEU   301      -9.337   1.322 -26.606  0.00  0.00           C
ATOM   1417 1HD2 LEU   301      -9.605   0.604 -25.833  0.00  0.00           H
ATOM   1418 2HD2 LEU   301      -8.252   1.401 -26.661  0.00  0.00           H
ATOM   1419 3HD2 LEU   301      -9.746   2.298 -26.352  0.00  0.00           H
ATOM   1420  C   LEU   301      -8.836  -0.144 -30.775  0.00  0.00           C
ATOM   1421  O   LEU   301      -7.881   0.570 -30.465  0.00  0.00           O
ATOM   1422  N   HIS   302      -9.264  -0.250 -32.036  0.00  0.00           N
ATOM   1423  H   HIS   302     -10.020  -0.895 -32.211  0.00  0.00           H
ATOM   1424  CA  HIS   302      -8.806   0.618 -33.137  0.00  0.00           C
ATOM   1425  HA  HIS   302      -8.501   1.577 -32.718  0.00  0.00           H
ATOM   1426  CB  HIS   302      -7.594  -0.021 -33.851  0.00  0.00           C
ATOM   1427 2HB  HIS   302      -7.480  -1.058 -33.531  0.00  0.00           H
ATOM   1428 3HB  HIS   302      -7.771  -0.039 -34.926  0.00  0.00           H
ATOM   1429  CG  HIS   302      -6.292   0.708 -33.621  0.00  0.00           C
ATOM   1430  ND1 HIS   302      -5.092   0.136 -33.266  0.00  0.00           N
ATOM   1431  HD1 HIS   302      -4.913  -0.867 -33.158  0.00  0.00           H
ATOM   1432  CE1 HIS   302      -4.162   1.101 -33.203  0.00  0.00           C
ATOM   1433  HE1 HIS   302      -3.118   0.937 -32.959  0.00  0.00           H
ATOM   1434  NE2 HIS   302      -4.704   2.293 -33.517  0.00  0.00           N
ATOM   1435  CD2 HIS   302      -6.058   2.048 -33.793  0.00  0.00           C
ATOM   1436  HD2 HIS   302      -6.791   2.782 -34.107  0.00  0.00           H
ATOM   1437  C   HIS   302      -9.921   0.928 -34.154  0.00  0.00           C
ATOM   1438  O   HIS   302     -10.083   2.084 -34.553  0.00  0.00           O
ATOM   1439  N   SER   303     -10.718  -0.083 -34.517  0.00  0.00           N
ATOM   1440  H   SER   303     -10.464  -1.010 -34.206  0.00  0.00           H
ATOM   1441  CA  SER   303     -11.802   0.003 -35.517  0.00  0.00           C
ATOM   1442  HA  SER   303     -12.067   1.048 -35.672  0.00  0.00           H
ATOM   1443  CB  SER   303     -11.318  -0.566 -36.862  0.00  0.00           C
ATOM   1444 2HB  SER   303     -11.083  -1.624 -36.742  0.00  0.00           H
ATOM   1445 3HB  SER   303     -12.111  -0.463 -37.605  0.00  0.00           H
ATOM   1446  OG  SER   303     -10.162   0.128 -37.321  0.00  0.00           O
ATOM   1447  HG  SER   303      -9.896  -0.252 -38.182  0.00  0.00           H
ATOM   1448  C   SER   303     -13.086  -0.707 -35.046  0.00  0.00           C
ATOM   1449  O   SER   303     -13.941  -1.085 -35.851  0.00  0.00           O
ATOM   1450  N   ASP   304     -13.225  -0.890 -33.728  0.00  0.00           N
ATOM   1451  H   ASP   304     -12.480  -0.543 -33.145  0.00  0.00           H
ATOM   1452  CA  ASP   304     -14.297  -1.650 -33.061  0.00  0.00           C
ATOM   1453  HA  ASP   304     -15.088  -1.871 -33.779  0.00  0.00           H
ATOM   1454  CB  ASP   304     -13.724  -2.988 -32.556  0.00  0.00           C
ATOM   1455 2HB  ASP   304     -12.928  -2.789 -31.836  0.00  0.00           H
ATOM   1456 3HB  ASP   304     -14.509  -3.539 -32.034  0.00  0.00           H
ATOM   1457  CG  ASP   304     -13.186  -3.867 -33.698  0.00  0.00           C
ATOM   1458  OD1 ASP   304     -11.961  -3.828 -33.965  0.00  0.00           O
ATOM   1459  OD2 ASP   304     -13.985  -4.609 -34.321  0.00  0.00           O
ATOM   1460  C   ASP   304     -14.953  -0.858 -31.908  0.00  0.00           C
ATOM   1461  O   ASP   304     -15.813  -1.382 -31.195  0.00  0.00           O
ATOM   1462  N   SER   305     -14.561   0.406 -31.714  0.00  0.00           N
ATOM   1463  H   SER   305     -13.858   0.786 -32.331  0.00  0.00           H
ATOM   1464  CA  SER   305     -15.103   1.320 -30.698  0.00  0.00           C
ATOM   1465  HA  SER   305     -14.876   0.920 -29.711  0.00  0.00           H
ATOM   1466  CB  SER   305     -14.435   2.696 -30.825  0.00  0.00           C
ATOM   1467 2HB  SER   305     -14.748   3.161 -31.761  0.00  0.00           H
ATOM   1468 3HB  SER   305     -14.754   3.327 -29.995  0.00  0.00           H
ATOM   1469  OG  SER   305     -13.017   2.573 -30.818  0.00  0.00           O
ATOM   1470  HG  SER   305     -12.634   3.467 -30.903  0.00  0.00           H
ATOM   1471  C   SER   305     -16.626   1.486 -30.829  0.00  0.00           C
ATOM   1472  O   SER   305     -17.140   1.675 -31.937  0.00  0.00           O
ATOM   1473  N   GLY   306     -17.347   1.419 -29.708  0.00  0.00           N
ATOM   1474  H   GLY   306     -16.850   1.304 -28.825  0.00  0.00           H
ATOM   1475  CA  GLY   306     -18.817   1.497 -29.651  0.00  0.00           C
ATOM   1476 2HA  GLY   306     -19.093   2.326 -29.000  0.00  0.00           H
ATOM   1477 3HA  GLY   306     -19.228   1.694 -30.641  0.00  0.00           H
ATOM   1478  C   GLY   306     -19.498   0.234 -29.109  0.00  0.00           C
ATOM   1479  O   GLY   306     -20.721   0.215 -28.973  0.00  0.00           O
ATOM   1480  N   ILE   307     -18.727  -0.811 -28.788  0.00  0.00           N
ATOM   1481  H   ILE   307     -17.733  -0.688 -28.914  0.00  0.00           H
ATOM   1482  CA  ILE   307     -19.168  -2.060 -28.145  0.00  0.00           C
ATOM   1483  HA  ILE   307     -19.679  -2.656 -28.900  0.00  0.00           H
ATOM   1484  CB  ILE   307     -17.908  -2.851 -27.705  0.00  0.00           C
ATOM   1485  HB  ILE   307     -17.170  -2.124 -27.357  0.00  0.00           H
ATOM   1486  CG2 ILE   307     -18.146  -3.801 -26.524  0.00  0.00           C
ATOM   1487 1HG2 ILE   307     -18.353  -3.207 -25.639  0.00  0.00           H
ATOM   1488 2HG2 ILE   307     -18.987  -4.465 -26.724  0.00  0.00           H
ATOM   1489 3HG2 ILE   307     -17.261  -4.402 -26.332  0.00  0.00           H
ATOM   1490  CG1 ILE   307     -17.270  -3.602 -28.901  0.00  0.00           C
ATOM   1491 2HG1 ILE   307     -17.288  -2.954 -29.775  0.00  0.00           H
ATOM   1492 3HG1 ILE   307     -16.225  -3.803 -28.672  0.00  0.00           H
ATOM   1493  CD1 ILE   307     -17.922  -4.936 -29.289  0.00  0.00           C
ATOM   1494 1HD1 ILE   307     -17.780  -5.672 -28.497  0.00  0.00           H
ATOM   1495 2HD1 ILE   307     -18.986  -4.799 -29.474  0.00  0.00           H
ATOM   1496 3HD1 ILE   307     -17.450  -5.316 -30.196  0.00  0.00           H
ATOM   1497  C   ILE   307     -20.205  -1.849 -27.017  0.00  0.00           C
ATOM   1498  O   ILE   307     -21.129  -2.651 -26.923  0.00  0.00           O
ATOM   1499  N   SER   308     -20.144  -0.768 -26.229  0.00  0.00           N
ATOM   1500  H   SER   308     -19.340  -0.149 -26.327  0.00  0.00           H
ATOM   1501  CA  SER   308     -21.129  -0.449 -25.170  0.00  0.00           C
ATOM   1502  HA  SER   308     -21.061  -1.201 -24.392  0.00  0.00           H
ATOM   1503  CB  SER   308     -20.804   0.897 -24.526  0.00  0.00           C
ATOM   1504 2HB  SER   308     -20.723   1.666 -25.296  0.00  0.00           H
ATOM   1505 3HB  SER   308     -21.599   1.167 -23.830  0.00  0.00           H
ATOM   1506  OG  SER   308     -19.593   0.794 -23.817  0.00  0.00           O
ATOM   1507  HG  SER   308     -19.335   1.689 -23.534  0.00  0.00           H
ATOM   1508  C   SER   308     -22.599  -0.416 -25.606  0.00  0.00           C
ATOM   1509  O   SER   308     -23.450  -1.012 -24.946  0.00  0.00           O
ATOM   1510  N   VAL   309     -22.930   0.290 -26.695  0.00  0.00           N
ATOM   1511  H   VAL   309     -22.188   0.751 -27.204  0.00  0.00           H
ATOM   1512  CA  VAL   309     -24.339   0.483 -27.113  0.00  0.00           C
ATOM   1513  HA  VAL   309     -24.890  -0.402 -26.795  0.00  0.00           H
ATOM   1514  CB  VAL   309     -24.961   1.696 -26.374  0.00  0.00           C
ATOM   1515  HB  VAL   309     -24.388   1.878 -25.465  0.00  0.00           H
ATOM   1516  CG1 VAL   309     -24.953   3.003 -27.181  0.00  0.00           C
ATOM   1517 1HG1 VAL   309     -23.935   3.250 -27.478  0.00  0.00           H
ATOM   1518 2HG1 VAL   309     -25.586   2.918 -28.063  0.00  0.00           H
ATOM   1519 3HG1 VAL   309     -25.345   3.811 -26.567  0.00  0.00           H
ATOM   1520  CG2 VAL   309     -26.393   1.390 -25.923  0.00  0.00           C
ATOM   1521 1HG2 VAL   309     -27.029   1.190 -26.784  0.00  0.00           H
ATOM   1522 2HG2 VAL   309     -26.388   0.517 -25.269  0.00  0.00           H
ATOM   1523 3HG2 VAL   309     -26.793   2.236 -25.363  0.00  0.00           H
ATOM   1524  C   VAL   309     -24.548   0.545 -28.631  0.00  0.00           C
ATOM   1525  O   VAL   309     -25.674   0.423 -29.114  0.00  0.00           O
ATOM   1526  N   ASP   310     -23.471   0.687 -29.405  0.00  0.00           N
ATOM   1527  H   ASP   310     -22.560   0.768 -28.970  0.00  0.00           H
ATOM   1528  CA  ASP   310     -23.484   0.515 -30.859  0.00  0.00           C
ATOM   1529  HA  ASP   310     -24.412   0.932 -31.252  0.00  0.00           H
ATOM   1530  CB  ASP   310     -22.304   1.299 -31.467  0.00  0.00           C
ATOM   1531 2HB  ASP   310     -22.007   2.104 -30.788  0.00  0.00           H
ATOM   1532 3HB  ASP   310     -21.443   0.637 -31.578  0.00  0.00           H
ATOM   1533  CG  ASP   310     -22.668   1.925 -32.822  0.00  0.00           C
ATOM   1534  OD1 ASP   310     -22.258   1.388 -33.878  0.00  0.00           O
ATOM   1535  OD2 ASP   310     -23.346   2.981 -32.832  0.00  0.00           O
ATOM   1536  C   ASP   310     -23.423  -0.980 -31.253  0.00  0.00           C
ATOM   1537  O   ASP   310     -23.852  -1.344 -32.350  0.00  0.00           O
ATOM   1538  N   SER   311     -22.917  -1.850 -30.359  0.00  0.00           N
ATOM   1539  H   SER   311     -22.562  -1.469 -29.492  0.00  0.00           H
ATOM   1540  CA  SER   311     -22.727  -3.293 -30.606  0.00  0.00           C
ATOM   1541  HA  SER   311     -23.592  -3.647 -31.166  0.00  0.00           H
ATOM   1542  CB  SER   311     -21.482  -3.493 -31.491  0.00  0.00           C
ATOM   1543 2HB  SER   311     -21.440  -2.701 -32.241  0.00  0.00           H
ATOM   1544 3HB  SER   311     -20.577  -3.434 -30.884  0.00  0.00           H
ATOM   1545  OG  SER   311     -21.547  -4.740 -32.170  0.00  0.00           O
ATOM   1546  HG  SER   311     -20.730  -4.849 -32.693  0.00  0.00           H
ATOM   1547  C   SER   311     -22.660  -4.149 -29.316  0.00  0.00           C
ATOM   1548  O   SER   311     -21.750  -4.962 -29.143  0.00  0.00           O
ATOM   1549  N   GLN   312     -23.602  -3.957 -28.380  0.00  0.00           N
ATOM   1550  H   GLN   312     -24.307  -3.255 -28.556  0.00  0.00           H
ATOM   1551  CA  GLN   312     -23.676  -4.692 -27.098  0.00  0.00           C
ATOM   1552  HA  GLN   312     -22.822  -4.389 -26.494  0.00  0.00           H
ATOM   1553  CB  GLN   312     -24.929  -4.263 -26.307  0.00  0.00           C
ATOM   1554 2HB  GLN   312     -24.936  -4.806 -25.361  0.00  0.00           H
ATOM   1555 3HB  GLN   312     -24.825  -3.207 -26.057  0.00  0.00           H
ATOM   1556  CG  GLN   312     -26.282  -4.506 -27.018  0.00  0.00           C
ATOM   1557 2HG  GLN   312     -26.128  -4.915 -28.015  0.00  0.00           H
ATOM   1558 3HG  GLN   312     -26.836  -5.251 -26.446  0.00  0.00           H
ATOM   1559  CD  GLN   312     -27.142  -3.250 -27.171  0.00  0.00           C
ATOM   1560  OE1 GLN   312     -26.672  -2.168 -27.486  0.00  0.00           O
ATOM   1561  NE2 GLN   312     -28.445  -3.346 -26.988  0.00  0.00           N
ATOM   1562 1HE2 GLN   312     -29.004  -2.516 -27.115  0.00  0.00           H
ATOM   1563 2HE2 GLN   312     -28.867  -4.231 -26.755  0.00  0.00           H
ATOM   1564  C   GLN   312     -23.575  -6.230 -27.245  0.00  0.00           C
ATOM   1565  O   GLN   312     -24.465  -6.873 -27.810  0.00  0.00           O
ATOM   1566  N   SER   313     -22.491  -6.833 -26.747  0.00  0.00           N
ATOM   1567  H   SER   313     -21.774  -6.260 -26.319  0.00  0.00           H
ATOM   1568  CA  SER   313     -22.255  -8.287 -26.823  0.00  0.00           C
ATOM   1569  HA  SER   313     -22.563  -8.647 -27.805  0.00  0.00           H
ATOM   1570  CB  SER   313     -20.764  -8.606 -26.655  0.00  0.00           C
ATOM   1571 2HB  SER   313     -20.475  -8.343 -25.646  0.00  0.00           H
ATOM   1572 3HB  SER   313     -20.601  -9.677 -26.789  0.00  0.00           H
ATOM   1573  OG  SER   313     -19.950  -7.897 -27.573  0.00  0.00           O
ATOM   1574  HG  SER   313     -19.027  -7.988 -27.266  0.00  0.00           H
ATOM   1575  C   SER   313     -23.034  -9.076 -25.757  0.00  0.00           C
ATOM   1576  O   SER   313     -23.467  -8.525 -24.739  0.00  0.00           O
ATOM   1577  N   LEU   314     -23.172 -10.392 -25.962  0.00  0.00           N
ATOM   1578  H   LEU   314     -22.811 -10.782 -26.821  0.00  0.00           H
ATOM   1579  CA  LEU   314     -23.858 -11.302 -25.032  0.00  0.00           C
ATOM   1580  HA  LEU   314     -24.782 -10.826 -24.699  0.00  0.00           H
ATOM   1581  CB  LEU   314     -24.228 -12.621 -25.747  0.00  0.00           C
ATOM   1582 2HB  LEU   314     -23.314 -13.174 -25.971  0.00  0.00           H
ATOM   1583 3HB  LEU   314     -24.784 -13.222 -25.026  0.00  0.00           H
ATOM   1584  CG  LEU   314     -25.094 -12.559 -27.027  0.00  0.00           C
ATOM   1585  HG  LEU   314     -25.524 -13.552 -27.163  0.00  0.00           H
ATOM   1586  CD1 LEU   314     -26.253 -11.565 -26.935  0.00  0.00           C
ATOM   1587 1HD1 LEU   314     -26.851 -11.780 -26.048  0.00  0.00           H
ATOM   1588 2HD1 LEU   314     -25.879 -10.543 -26.882  0.00  0.00           H
ATOM   1589 3HD1 LEU   314     -26.886 -11.662 -27.817  0.00  0.00           H
ATOM   1590  CD2 LEU   314     -24.291 -12.254 -28.296  0.00  0.00           C
ATOM   1591 1HD2 LEU   314     -23.968 -11.215 -28.322  0.00  0.00           H
ATOM   1592 2HD2 LEU   314     -23.424 -12.913 -28.354  0.00  0.00           H
ATOM   1593 3HD2 LEU   314     -24.919 -12.436 -29.168  0.00  0.00           H
ATOM   1594  C   LEU   314     -23.029 -11.605 -23.761  0.00  0.00           C
ATOM   1595  O   LEU   314     -23.601 -11.873 -22.702  0.00  0.00           O
ATOM   1596  N   HIS   315     -21.694 -11.535 -23.855  0.00  0.00           N
ATOM   1597  H   HIS   315     -21.308 -11.325 -24.763  0.00  0.00           H
ATOM   1598  CA  HIS   315     -20.738 -11.710 -22.752  0.00  0.00           C
ATOM   1599  HA  HIS   315     -21.229 -11.437 -21.816  0.00  0.00           H
ATOM   1600  CB  HIS   315     -20.287 -13.180 -22.637  0.00  0.00           C
ATOM   1601 2HB  HIS   315     -20.451 -13.703 -23.581  0.00  0.00           H
ATOM   1602 3HB  HIS   315     -19.218 -13.217 -22.424  0.00  0.00           H
ATOM   1603  CG  HIS   315     -20.971 -13.916 -21.514  0.00  0.00           C
ATOM   1604  ND1 HIS   315     -20.816 -13.649 -20.171  0.00  0.00           N
ATOM   1605  HD1 HIS   315     -20.204 -12.937 -19.772  0.00  0.00           H
ATOM   1606  CE1 HIS   315     -21.562 -14.528 -19.481  0.00  0.00           C
ATOM   1607  HE1 HIS   315     -21.635 -14.563 -18.399  0.00  0.00           H
ATOM   1608  NE2 HIS   315     -22.193 -15.371 -20.323  0.00  0.00           N
ATOM   1609  CD2 HIS   315     -21.819 -14.988 -21.621  0.00  0.00           C
ATOM   1610  HD2 HIS   315     -22.127 -15.462 -22.545  0.00  0.00           H
ATOM   1611  C   HIS   315     -19.539 -10.760 -22.926  0.00  0.00           C
ATOM   1612  O   HIS   315     -18.635 -11.000 -23.728  0.00  0.00           O
ATOM   1613  N   ASP   316     -19.575  -9.650 -22.186  0.00  0.00           N
ATOM   1614  H   ASP   316     -20.349  -9.576 -21.548  0.00  0.00           H
ATOM   1615  CA  ASP   316     -18.557  -8.583 -22.156  0.00  0.00           C
ATOM   1616  HA  ASP   316     -17.564  -9.025 -22.217  0.00  0.00           H
ATOM   1617  CB  ASP   316     -18.767  -7.633 -23.355  0.00  0.00           C
ATOM   1618 2HB  ASP   316     -19.679  -7.913 -23.869  0.00  0.00           H
ATOM   1619 3HB  ASP   316     -18.959  -6.639 -22.972  0.00  0.00           H
ATOM   1620  CG  ASP   316     -17.594  -7.547 -24.355  0.00  0.00           C
ATOM   1621  OD1 ASP   316     -16.700  -6.681 -24.184  0.00  0.00           O
ATOM   1622  OD2 ASP   316     -17.589  -8.310 -25.350  0.00  0.00           O
ATOM   1623  C   ASP   316     -18.633  -7.733 -20.864  0.00  0.00           C
ATOM   1624  O   ASP   316     -17.697  -6.992 -20.568  0.00  0.00           O
ATOM   1625  N   GLN   317     -19.756  -7.791 -20.131  0.00  0.00           N
ATOM   1626  H   GLN   317     -20.459  -8.459 -20.397  0.00  0.00           H
ATOM   1627  CA  GLN   317     -20.133  -6.887 -19.034  0.00  0.00           C
ATOM   1628  HA  GLN   317     -19.230  -6.586 -18.500  0.00  0.00           H
ATOM   1629  CB  GLN   317     -20.796  -5.632 -19.650  0.00  0.00           C
ATOM   1630 2HB  GLN   317     -20.708  -4.800 -18.955  0.00  0.00           H
ATOM   1631 3HB  GLN   317     -20.261  -5.348 -20.558  0.00  0.00           H
ATOM   1632  CG  GLN   317     -22.290  -5.832 -19.977  0.00  0.00           C
ATOM   1633 2HG  GLN   317     -22.435  -6.800 -20.458  0.00  0.00           H
ATOM   1634 3HG  GLN   317     -22.869  -5.807 -19.058  0.00  0.00           H
ATOM   1635  CD  GLN   317     -22.843  -4.735 -20.870  0.00  0.00           C
ATOM   1636  OE1 GLN   317     -22.894  -3.572 -20.501  0.00  0.00           O
ATOM   1637  NE2 GLN   317     -23.288  -5.077 -22.058  0.00  0.00           N
ATOM   1638 1HE2 GLN   317     -23.193  -4.344 -22.763  0.00  0.00           H
ATOM   1639 2HE2 GLN   317     -23.226  -6.034 -22.359  0.00  0.00           H
ATOM   1640  C   GLN   317     -21.088  -7.567 -18.024  0.00  0.00           C
ATOM   1641  O   GLN   317     -21.512  -8.710 -18.231  0.00  0.00           O
ATOM   1642  N   GLN   318     -21.527  -6.831 -17.000  0.00  0.00           N
ATOM   1643  H   GLN   318     -21.040  -5.948 -16.832  0.00  0.00           H
ATOM   1644  CA  GLN   318     -22.596  -7.206 -16.062  0.00  0.00           C
ATOM   1645  HA  GLN   318     -23.055  -8.134 -16.399  0.00  0.00           H
ATOM   1646  CB  GLN   318     -21.976  -7.496 -14.688  0.00  0.00           C
ATOM   1647 2HB  GLN   318     -21.171  -6.785 -14.490  0.00  0.00           H
ATOM   1648 3HB  GLN   318     -22.736  -7.363 -13.923  0.00  0.00           H
ATOM   1649  CG  GLN   318     -21.440  -8.929 -14.580  0.00  0.00           C
ATOM   1650 2HG  GLN   318     -20.736  -9.115 -15.394  0.00  0.00           H
ATOM   1651 3HG  GLN   318     -20.901  -9.034 -13.644  0.00  0.00           H
ATOM   1652  CD  GLN   318     -22.551  -9.982 -14.600  0.00  0.00           C
ATOM   1653  OE1 GLN   318     -23.588  -9.852 -13.962  0.00  0.00           O
ATOM   1654  NE2 GLN   318     -22.398 -11.058 -15.342  0.00  0.00           N
ATOM   1655 1HE2 GLN   318     -23.141 -11.739 -15.352  0.00  0.00           H
ATOM   1656 2HE2 GLN   318     -21.566 -11.181 -15.898  0.00  0.00           H
ATOM   1657  C   GLN   318     -23.725  -6.144 -15.993  0.00  0.00           C
ATOM   1658  O   GLN   318     -23.616  -5.164 -15.251  0.00  0.00           O
ATOM   1659  N   PRO   319     -24.823  -6.299 -16.765  0.00  0.00           N
ATOM   1660  CD  PRO   319     -25.048  -7.381 -17.722  0.00  0.00           C
ATOM   1661 2HD  PRO   319     -25.107  -8.346 -17.216  0.00  0.00           H
ATOM   1662 3HD  PRO   319     -24.248  -7.401 -18.460  0.00  0.00           H
ATOM   1663  CG  PRO   319     -26.376  -7.083 -18.420  0.00  0.00           C
ATOM   1664 2HG  PRO   319     -27.186  -7.608 -17.912  0.00  0.00           H
ATOM   1665 3HG  PRO   319     -26.344  -7.356 -19.476  0.00  0.00           H
ATOM   1666  CB  PRO   319     -26.534  -5.577 -18.234  0.00  0.00           C
ATOM   1667 2HB  PRO   319     -27.571  -5.254 -18.327  0.00  0.00           H
ATOM   1668 3HB  PRO   319     -25.919  -5.055 -18.970  0.00  0.00           H
ATOM   1669  CA  PRO   319     -25.945  -5.349 -16.836  0.00  0.00           C
ATOM   1670  HA  PRO   319     -25.573  -4.329 -16.781  0.00  0.00           H
ATOM   1671  C   PRO   319     -26.965  -5.522 -15.681  0.00  0.00           C
ATOM   1672  O   PRO   319     -28.175  -5.625 -15.901  0.00  0.00           O
ATOM   1673  N   HIS   320     -26.483  -5.589 -14.436  0.00  0.00           N
ATOM   1674  H   HIS   320     -25.481  -5.491 -14.322  0.00  0.00           H
ATOM   1675  CA  HIS   320     -27.299  -5.784 -13.221  0.00  0.00           C
ATOM   1676  HA  HIS   320     -27.868  -6.709 -13.330  0.00  0.00           H
ATOM   1677  CB  HIS   320     -26.326  -5.955 -12.042  0.00  0.00           C
ATOM   1678 2HB  HIS   320     -25.648  -6.771 -12.295  0.00  0.00           H
ATOM   1679 3HB  HIS   320     -25.735  -5.044 -11.944  0.00  0.00           H
ATOM   1680  CG  HIS   320     -26.931  -6.278 -10.694  0.00  0.00           C
ATOM   1681  ND1 HIS   320     -26.823  -7.478 -10.025  0.00  0.00           N
ATOM   1682  HD1 HIS   320     -26.379  -8.322 -10.372  0.00  0.00           H
ATOM   1683  CE1 HIS   320     -27.396  -7.346  -8.817  0.00  0.00           C
ATOM   1684  HE1 HIS   320     -27.457  -8.131  -8.069  0.00  0.00           H
ATOM   1685  NE2 HIS   320     -27.874  -6.098  -8.662  0.00  0.00           N
ATOM   1686  CD2 HIS   320     -27.581  -5.414  -9.850  0.00  0.00           C
ATOM   1687  HD2 HIS   320     -27.809  -4.376 -10.055  0.00  0.00           H
ATOM   1688  C   HIS   320     -28.312  -4.646 -12.952  0.00  0.00           C
ATOM   1689  O   HIS   320     -29.339  -4.867 -12.306  0.00  0.00           O
ATOM   1690  N   THR   321     -28.040  -3.433 -13.445  0.00  0.00           N
ATOM   1691  H   THR   321     -27.216  -3.338 -14.020  0.00  0.00           H
ATOM   1692  CA  THR   321     -28.887  -2.234 -13.281  0.00  0.00           C
ATOM   1693  HA  THR   321     -29.919  -2.554 -13.133  0.00  0.00           H
ATOM   1694  CB  THR   321     -28.479  -1.451 -12.013  0.00  0.00           C
ATOM   1695  HB  THR   321     -28.495  -2.141 -11.168  0.00  0.00           H
ATOM   1696  CG2 THR   321     -27.086  -0.818 -12.078  0.00  0.00           C
ATOM   1697 1HG2 THR   321     -26.333  -1.598 -12.172  0.00  0.00           H
ATOM   1698 2HG2 THR   321     -27.014  -0.135 -12.925  0.00  0.00           H
ATOM   1699 3HG2 THR   321     -26.892  -0.261 -11.160  0.00  0.00           H
ATOM   1700  OG1 THR   321     -29.409  -0.423 -11.742  0.00  0.00           O
ATOM   1701 1HG  THR   321     -29.109   0.042 -10.941  0.00  0.00           H
ATOM   1702  C   THR   321     -28.884  -1.353 -14.545  0.00  0.00           C
ATOM   1703  O   THR   321     -28.178  -1.644 -15.514  0.00  0.00           O
ATOM   1704  N   GLN   322     -29.682  -0.283 -14.522  0.00  0.00           N
ATOM   1705  H   GLN   322     -30.195  -0.147 -13.659  0.00  0.00           H
ATOM   1706  CA  GLN   322     -29.847   0.741 -15.564  0.00  0.00           C
ATOM   1707  HA  GLN   322     -29.208   0.505 -16.415  0.00  0.00           H
ATOM   1708  CB  GLN   322     -31.321   0.685 -16.022  0.00  0.00           C
ATOM   1709 2HB  GLN   322     -31.525  -0.320 -16.392  0.00  0.00           H
ATOM   1710 3HB  GLN   322     -31.963   0.862 -15.156  0.00  0.00           H
ATOM   1711  CG  GLN   322     -31.712   1.689 -17.121  0.00  0.00           C
ATOM   1712 2HG  GLN   322     -31.583   2.706 -16.754  0.00  0.00           H
ATOM   1713 3HG  GLN   322     -31.067   1.551 -17.989  0.00  0.00           H
ATOM   1714  CD  GLN   322     -33.168   1.527 -17.550  0.00  0.00           C
ATOM   1715  OE1 GLN   322     -33.537   0.616 -18.284  0.00  0.00           O
ATOM   1716  NE2 GLN   322     -34.058   2.397 -17.115  0.00  0.00           N
ATOM   1717 1HE2 GLN   322     -35.020   2.291 -17.403  0.00  0.00           H
ATOM   1718 2HE2 GLN   322     -33.776   3.152 -16.506  0.00  0.00           H
ATOM   1719  C   GLN   322     -29.452   2.151 -15.060  0.00  0.00           C
ATOM   1720  O   GLN   322     -29.297   3.078 -15.864  0.00  0.00           O
ATOM   1721  N   THR   323     -29.284   2.329 -13.744  0.00  0.00           N
ATOM   1722  H   THR   323     -29.362   1.527 -13.135  0.00  0.00           H
ATOM   1723  CA  THR   323     -29.085   3.642 -13.101  0.00  0.00           C
ATOM   1724  HA  THR   323     -28.548   4.286 -13.795  0.00  0.00           H
ATOM   1725  CB  THR   323     -30.433   4.318 -12.725  0.00  0.00           C
ATOM   1726  HB  THR   323     -30.514   4.378 -11.639  0.00  0.00           H
ATOM   1727  CG2 THR   323     -30.501   5.734 -13.297  0.00  0.00           C
ATOM   1728 1HG2 THR   323     -29.679   6.334 -12.906  0.00  0.00           H
ATOM   1729 2HG2 THR   323     -30.436   5.698 -14.386  0.00  0.00           H
ATOM   1730 3HG2 THR   323     -31.443   6.205 -13.009  0.00  0.00           H
ATOM   1731  OG1 THR   323     -31.577   3.633 -13.211  0.00  0.00           O
ATOM   1732 1HG  THR   323     -32.361   4.055 -12.818  0.00  0.00           H
ATOM   1733  C   THR   323     -28.221   3.527 -11.839  0.00  0.00           C
ATOM   1734  O   THR   323     -28.168   2.467 -11.208  0.00  0.00           O
ATOM   1735  N   ALA   324     -27.575   4.632 -11.442  0.00  0.00           N
ATOM   1736  H   ALA   324     -27.693   5.472 -11.991  0.00  0.00           H
ATOM   1737  CA  ALA   324     -26.556   4.669 -10.382  0.00  0.00           C
ATOM   1738  HA  ALA   324     -26.016   5.613 -10.468  0.00  0.00           H
ATOM   1739  CB  ALA   324     -27.262   4.710  -9.014  0.00  0.00           C
ATOM   1740 1HB  ALA   324     -27.995   5.519  -9.004  0.00  0.00           H
ATOM   1741 2HB  ALA   324     -27.772   3.766  -8.819  0.00  0.00           H
ATOM   1742 3HB  ALA   324     -26.537   4.900  -8.222  0.00  0.00           H
ATOM   1743  C   ALA   324     -25.486   3.559 -10.554  0.00  0.00           C
ATOM   1744  O   ALA   324     -25.089   3.240 -11.676  0.00  0.00           O
ATOM   1745  N   SER   325     -24.979   2.992  -9.458  0.00  0.00           N
ATOM   1746  H   SER   325     -25.300   3.323  -8.561  0.00  0.00           H
ATOM   1747  CA  SER   325     -24.002   1.894  -9.480  0.00  0.00           C
ATOM   1748  HA  SER   325     -24.126   1.315 -10.396  0.00  0.00           H
ATOM   1749  CB  SER   325     -22.577   2.469  -9.478  0.00  0.00           C
ATOM   1750 2HB  SER   325     -21.849   1.657  -9.465  0.00  0.00           H
ATOM   1751 3HB  SER   325     -22.439   3.044 -10.395  0.00  0.00           H
ATOM   1752  OG  SER   325     -22.366   3.323  -8.361  0.00  0.00           O
ATOM   1753  HG  SER   325     -21.512   3.778  -8.471  0.00  0.00           H
ATOM   1754  C   SER   325     -24.224   0.934  -8.312  0.00  0.00           C
ATOM   1755  O   SER   325     -24.594  -0.219  -8.532  0.00  0.00           O
ATOM   1756  N   GLY   326     -24.088   1.407  -7.076  0.00  0.00           N
ATOM   1757  H   GLY   326     -23.716   2.346  -6.987  0.00  0.00           H
ATOM   1758  CA  GLY   326     -24.343   0.627  -5.866  0.00  0.00           C
ATOM   1759 2HA  GLY   326     -25.244   0.030  -5.997  0.00  0.00           H
ATOM   1760 3HA  GLY   326     -23.508  -0.055  -5.694  0.00  0.00           H
ATOM   1761  C   GLY   326     -24.534   1.515  -4.637  0.00  0.00           C
ATOM   1762  O   GLY   326     -25.624   2.045  -4.415  0.00  0.00           O
ATOM   1763  N   GLN   327     -23.473   1.676  -3.840  0.00  0.00           N
ATOM   1764  H   GLN   327     -22.614   1.216  -4.110  0.00  0.00           H
ATOM   1765  CA  GLN   327     -23.509   2.347  -2.529  0.00  0.00           C
ATOM   1766  HA  GLN   327     -24.191   3.196  -2.601  0.00  0.00           H
ATOM   1767  CB  GLN   327     -24.096   1.377  -1.477  0.00  0.00           C
ATOM   1768 2HB  GLN   327     -24.116   1.876  -0.507  0.00  0.00           H
ATOM   1769 3HB  GLN   327     -25.130   1.165  -1.750  0.00  0.00           H
ATOM   1770  CG  GLN   327     -23.352   0.036  -1.340  0.00  0.00           C
ATOM   1771 2HG  GLN   327     -23.337  -0.484  -2.297  0.00  0.00           H
ATOM   1772 3HG  GLN   327     -22.324   0.218  -1.032  0.00  0.00           H
ATOM   1773  CD  GLN   327     -24.033  -0.870  -0.317  0.00  0.00           C
ATOM   1774  OE1 GLN   327     -24.986  -1.583  -0.610  0.00  0.00           O
ATOM   1775  NE2 GLN   327     -23.587  -0.876   0.923  0.00  0.00           N
ATOM   1776 1HE2 GLN   327     -24.042  -1.474   1.596  0.00  0.00           H
ATOM   1777 2HE2 GLN   327     -22.798  -0.303   1.179  0.00  0.00           H
ATOM   1778  C   GLN   327     -22.141   2.947  -2.139  0.00  0.00           C
ATOM   1779  O   GLN   327     -21.676   2.799  -1.007  0.00  0.00           O
ATOM   1780  N   ALA   328     -21.455   3.562  -3.112  0.00  0.00           N
ATOM   1781  H   ALA   328     -21.924   3.647  -4.002  0.00  0.00           H
ATOM   1782  CA  ALA   328     -20.080   4.100  -3.056  0.00  0.00           C
ATOM   1783  HA  ALA   328     -19.874   4.504  -4.049  0.00  0.00           H
ATOM   1784  CB  ALA   328     -20.024   5.296  -2.090  0.00  0.00           C
ATOM   1785 1HB  ALA   328     -20.804   6.015  -2.341  0.00  0.00           H
ATOM   1786 2HB  ALA   328     -20.159   4.960  -1.062  0.00  0.00           H
ATOM   1787 3HB  ALA   328     -19.053   5.787  -2.172  0.00  0.00           H
ATOM   1788  C   ALA   328     -18.949   3.071  -2.803  0.00  0.00           C
ATOM   1789  O   ALA   328     -17.783   3.374  -3.053  0.00  0.00           O
ATOM   1790  N   LEU   329     -19.278   1.849  -2.368  0.00  0.00           N
ATOM   1791  H   LEU   329     -20.230   1.724  -2.057  0.00  0.00           H
ATOM   1792  CA  LEU   329     -18.384   0.690  -2.269  0.00  0.00           C
ATOM   1793  HA  LEU   329     -17.701   0.704  -3.119  0.00  0.00           H
ATOM   1794  CB  LEU   329     -17.564   0.795  -0.955  0.00  0.00           C
ATOM   1795 2HB  LEU   329     -17.384   1.847  -0.730  0.00  0.00           H
ATOM   1796 3HB  LEU   329     -18.160   0.410  -0.126  0.00  0.00           H
ATOM   1797  CG  LEU   329     -16.192   0.094  -0.931  0.00  0.00           C
ATOM   1798  HG  LEU   329     -15.844   0.085   0.102  0.00  0.00           H
ATOM   1799  CD1 LEU   329     -16.233  -1.354  -1.419  0.00  0.00           C
ATOM   1800 1HD1 LEU   329     -16.978  -1.902  -0.844  0.00  0.00           H
ATOM   1801 2HD1 LEU   329     -16.461  -1.393  -2.482  0.00  0.00           H
ATOM   1802 3HD1 LEU   329     -15.259  -1.812  -1.253  0.00  0.00           H
ATOM   1803  CD2 LEU   329     -15.154   0.858  -1.756  0.00  0.00           C
ATOM   1804 1HD2 LEU   329     -15.470   0.936  -2.793  0.00  0.00           H
ATOM   1805 2HD2 LEU   329     -15.037   1.863  -1.350  0.00  0.00           H
ATOM   1806 3HD2 LEU   329     -14.192   0.348  -1.702  0.00  0.00           H
ATOM   1807  C   LEU   329     -19.248  -0.590  -2.337  0.00  0.00           C
ATOM   1808  O   LEU   329     -19.935  -0.923  -1.371  0.00  0.00           O
ATOM   1809  N   LYS   330     -19.286  -1.277  -3.492  0.00  0.00           N
ATOM   1810  H   LYS   330     -18.752  -0.922  -4.275  0.00  0.00           H
ATOM   1811  CA  LYS   330     -20.131  -2.482  -3.697  0.00  0.00           C
ATOM   1812  HA  LYS   330     -21.155  -2.216  -3.422  0.00  0.00           H
ATOM   1813  CB  LYS   330     -20.117  -2.895  -5.189  0.00  0.00           C
ATOM   1814 2HB  LYS   330     -19.820  -2.032  -5.790  0.00  0.00           H
ATOM   1815 3HB  LYS   330     -19.362  -3.664  -5.354  0.00  0.00           H
ATOM   1816  CG  LYS   330     -21.473  -3.367  -5.759  0.00  0.00           C
ATOM   1817 2HG  LYS   330     -22.152  -2.513  -5.756  0.00  0.00           H
ATOM   1818 3HG  LYS   330     -21.315  -3.650  -6.796  0.00  0.00           H
ATOM   1819  CD  LYS   330     -22.197  -4.542  -5.077  0.00  0.00           C
ATOM   1820 2HD  LYS   330     -22.461  -4.249  -4.062  0.00  0.00           H
ATOM   1821 3HD  LYS   330     -23.137  -4.721  -5.601  0.00  0.00           H
ATOM   1822  CE  LYS   330     -21.399  -5.856  -5.027  0.00  0.00           C
ATOM   1823 2HE  LYS   330     -20.418  -5.659  -4.591  0.00  0.00           H
ATOM   1824 3HE  LYS   330     -21.918  -6.540  -4.349  0.00  0.00           H
ATOM   1825  NZ  LYS   330     -21.262  -6.500  -6.364  0.00  0.00           N
ATOM   1826 1HZ  LYS   330     -22.172  -6.712  -6.754  0.00  0.00           H
ATOM   1827 2HZ  LYS   330     -20.759  -5.913  -7.015  0.00  0.00           H
ATOM   1828 3HZ  LYS   330     -20.768  -7.381  -6.285  0.00  0.00           H
ATOM   1829  C   LYS   330     -19.725  -3.659  -2.788  0.00  0.00           C
ATOM   1830  O   LYS   330     -20.569  -4.459  -2.390  0.00  0.00           O
ATOM   1831  N   GLY   331     -18.432  -3.771  -2.475  0.00  0.00           N
ATOM   1832  H   GLY   331     -17.811  -3.070  -2.843  0.00  0.00           H
ATOM   1833  CA  GLY   331     -17.871  -4.793  -1.584  0.00  0.00           C
ATOM   1834 2HA  GLY   331     -18.242  -5.775  -1.882  0.00  0.00           H
ATOM   1835 3HA  GLY   331     -16.789  -4.802  -1.701  0.00  0.00           H
ATOM   1836  C   GLY   331     -18.206  -4.587  -0.095  0.00  0.00           C
ATOM   1837  O   GLY   331     -18.970  -3.692   0.269  0.00  0.00           O
ATOM   1838  N   ASP   332     -17.606  -5.423   0.765  0.00  0.00           N
ATOM   1839  H   ASP   332     -16.993  -6.120   0.368  0.00  0.00           H
ATOM   1840  CA  ASP   332     -17.924  -5.567   2.205  0.00  0.00           C
ATOM   1841  HA  ASP   332     -17.487  -6.508   2.541  0.00  0.00           H
ATOM   1842  CB  ASP   332     -17.232  -4.452   3.030  0.00  0.00           C
ATOM   1843 2HB  ASP   332     -17.493  -3.477   2.611  0.00  0.00           H
ATOM   1844 3HB  ASP   332     -17.618  -4.482   4.050  0.00  0.00           H
ATOM   1845  CG  ASP   332     -15.697  -4.592   3.118  0.00  0.00           C
ATOM   1846  OD1 ASP   332     -15.208  -5.632   3.628  0.00  0.00           O
ATOM   1847  OD2 ASP   332     -14.973  -3.645   2.724  0.00  0.00           O
ATOM   1848  C   ASP   332     -19.442  -5.717   2.489  0.00  0.00           C
ATOM   1849  O   ASP   332     -20.003  -6.759   2.075  0.00  0.00           O
ATOM   1850  OXT ASP   332     -20.067  -4.846   3.139  0.00  0.00           O
ENDMDL
MODEL        3
ATOM      1  N   GLY     0      -3.977  -9.256   3.754  0.00  0.00           N
ATOM      2  H1  GLY     0      -3.780 -10.233   3.902  0.00  0.00           H
ATOM      3  H2  GLY     0      -3.202  -8.837   3.262  0.00  0.00           H
ATOM      4  H3  GLY     0      -4.065  -8.806   4.652  0.00  0.00           H
ATOM      5  CA  GLY     0      -5.227  -9.097   2.980  0.00  0.00           C
ATOM      6 2HA  GLY     0      -6.058  -9.520   3.546  0.00  0.00           H
ATOM      7 3HA  GLY     0      -5.430  -8.041   2.807  0.00  0.00           H
ATOM      8  C   GLY     0      -5.155  -9.817   1.644  0.00  0.00           C
ATOM      9  O   GLY     0      -5.497 -10.996   1.575  0.00  0.00           O
ATOM     10  N   SER     1      -4.696  -9.105   0.604  0.00  0.00           N
ATOM     11  H   SER     1      -4.386  -8.163   0.797  0.00  0.00           H
ATOM     12  CA  SER     1      -4.637  -9.458  -0.831  0.00  0.00           C
ATOM     13  HA  SER     1      -5.437  -8.906  -1.317  0.00  0.00           H
ATOM     14  CB  SER     1      -3.335  -8.921  -1.436  0.00  0.00           C
ATOM     15 2HB  SER     1      -2.481  -9.419  -0.972  0.00  0.00           H
ATOM     16 3HB  SER     1      -3.320  -9.127  -2.507  0.00  0.00           H
ATOM     17  OG  SER     1      -3.247  -7.520  -1.219  0.00  0.00           O
ATOM     18  HG  SER     1      -2.410  -7.200  -1.606  0.00  0.00           H
ATOM     19  C   SER     1      -4.847 -10.937  -1.209  0.00  0.00           C
ATOM     20  O   SER     1      -3.880 -11.691  -1.359  0.00  0.00           O
ATOM     21  N   ALA     2      -6.107 -11.348  -1.384  0.00  0.00           N
ATOM     22  H   ALA     2      -6.854 -10.674  -1.224  0.00  0.00           H
ATOM     23  CA  ALA     2      -6.493 -12.707  -1.780  0.00  0.00           C
ATOM     24  HA  ALA     2      -5.772 -13.086  -2.505  0.00  0.00           H
ATOM     25  CB  ALA     2      -6.445 -13.614  -0.539  0.00  0.00           C
ATOM     26 1HB  ALA     2      -5.443 -13.606  -0.108  0.00  0.00           H
ATOM     27 2HB  ALA     2      -7.159 -13.263   0.206  0.00  0.00           H
ATOM     28 3HB  ALA     2      -6.692 -14.638  -0.818  0.00  0.00           H
ATOM     29  C   ALA     2      -7.888 -12.769  -2.439  0.00  0.00           C
ATOM     30  O   ALA     2      -8.706 -11.851  -2.324  0.00  0.00           O
ATOM     31  N   GLU     3      -8.187 -13.887  -3.105  0.00  0.00           N
ATOM     32  H   GLU     3      -7.459 -14.588  -3.225  0.00  0.00           H
ATOM     33  CA  GLU     3      -9.523 -14.207  -3.622  0.00  0.00           C
ATOM     34  HA  GLU     3      -9.848 -13.390  -4.268  0.00  0.00           H
ATOM     35  CB  GLU     3      -9.499 -15.497  -4.464  0.00  0.00           C
ATOM     36 2HB  GLU     3      -9.376 -16.365  -3.813  0.00  0.00           H
ATOM     37 3HB  GLU     3     -10.474 -15.588  -4.944  0.00  0.00           H
ATOM     38  CG  GLU     3      -8.420 -15.541  -5.561  0.00  0.00           C
ATOM     39 2HG  GLU     3      -8.845 -16.053  -6.427  0.00  0.00           H
ATOM     40 3HG  GLU     3      -8.172 -14.526  -5.882  0.00  0.00           H
ATOM     41  CD  GLU     3      -7.152 -16.293  -5.098  0.00  0.00           C
ATOM     42  OE1 GLU     3      -6.429 -15.793  -4.201  0.00  0.00           O
ATOM     43  OE2 GLU     3      -6.883 -17.406  -5.613  0.00  0.00           O
ATOM     44  C   GLU     3     -10.540 -14.360  -2.472  0.00  0.00           C
ATOM     45  O   GLU     3     -10.312 -15.121  -1.526  0.00  0.00           O
ATOM     46  N   GLN     4     -11.667 -13.646  -2.549  0.00  0.00           N
ATOM     47  H   GLN     4     -11.811 -13.056  -3.357  0.00  0.00           H
ATOM     48  CA  GLN     4     -12.733 -13.649  -1.535  0.00  0.00           C
ATOM     49  HA  GLN     4     -12.888 -14.678  -1.208  0.00  0.00           H
ATOM     50  CB  GLN     4     -12.287 -12.788  -0.319  0.00  0.00           C
ATOM     51 2HB  GLN     4     -11.318 -12.328  -0.522  0.00  0.00           H
ATOM     52 3HB  GLN     4     -12.982 -11.965  -0.146  0.00  0.00           H
ATOM     53  CG  GLN     4     -12.155 -13.611   0.976  0.00  0.00           C
ATOM     54 2HG  GLN     4     -11.364 -14.349   0.848  0.00  0.00           H
ATOM     55 3HG  GLN     4     -11.857 -12.948   1.789  0.00  0.00           H
ATOM     56  CD  GLN     4     -13.450 -14.315   1.382  0.00  0.00           C
ATOM     57  OE1 GLN     4     -14.509 -13.712   1.490  0.00  0.00           O
ATOM     58  NE2 GLN     4     -13.437 -15.616   1.584  0.00  0.00           N
ATOM     59 1HE2 GLN     4     -14.301 -16.070   1.843  0.00  0.00           H
ATOM     60 2HE2 GLN     4     -12.581 -16.141   1.484  0.00  0.00           H
ATOM     61  C   GLN     4     -14.080 -13.175  -2.132  0.00  0.00           C
ATOM     62  O   GLN     4     -14.217 -13.041  -3.352  0.00  0.00           O
ATOM     63  N   GLU     5     -15.078 -12.923  -1.279  0.00  0.00           N
ATOM     64  H   GLU     5     -14.911 -13.101  -0.294  0.00  0.00           H
ATOM     65  CA  GLU     5     -16.323 -12.208  -1.606  0.00  0.00           C
ATOM     66  HA  GLU     5     -16.948 -12.866  -2.209  0.00  0.00           H
ATOM     67  CB  GLU     5     -17.054 -11.872  -0.289  0.00  0.00           C
ATOM     68 2HB  GLU     5     -16.322 -11.518   0.438  0.00  0.00           H
ATOM     69 3HB  GLU     5     -17.759 -11.055  -0.450  0.00  0.00           H
ATOM     70  CG  GLU     5     -17.825 -13.052   0.320  0.00  0.00           C
ATOM     71 2HG  GLU     5     -17.217 -13.959   0.268  0.00  0.00           H
ATOM     72 3HG  GLU     5     -17.999 -12.837   1.378  0.00  0.00           H
ATOM     73  CD  GLU     5     -19.180 -13.271  -0.381  0.00  0.00           C
ATOM     74  OE1 GLU     5     -19.239 -14.033  -1.376  0.00  0.00           O
ATOM     75  OE2 GLU     5     -20.197 -12.682   0.061  0.00  0.00           O
ATOM     76  C   GLU     5     -16.096 -10.900  -2.404  0.00  0.00           C
ATOM     77  O   GLU     5     -15.013 -10.302  -2.339  0.00  0.00           O
ATOM     78  N   PRO     6     -17.123 -10.406  -3.125  0.00  0.00           N
ATOM     79  CD  PRO     6     -18.404 -11.058  -3.370  0.00  0.00           C
ATOM     80 2HD  PRO     6     -18.867 -11.394  -2.444  0.00  0.00           H
ATOM     81 3HD  PRO     6     -18.257 -11.902  -4.045  0.00  0.00           H
ATOM     82  CG  PRO     6     -19.304 -10.019  -4.036  0.00  0.00           C
ATOM     83 2HG  PRO     6     -19.886  -9.497  -3.275  0.00  0.00           H
ATOM     84 3HG  PRO     6     -19.963 -10.471  -4.777  0.00  0.00           H
ATOM     85  CB  PRO     6     -18.313  -9.052  -4.677  0.00  0.00           C
ATOM     86 2HB  PRO     6     -18.736  -8.057  -4.779  0.00  0.00           H
ATOM     87 3HB  PRO     6     -18.015  -9.440  -5.653  0.00  0.00           H
ATOM     88  CA  PRO     6     -17.106  -9.083  -3.735  0.00  0.00           C
ATOM     89  HA  PRO     6     -16.201  -8.956  -4.330  0.00  0.00           H
ATOM     90  C   PRO     6     -17.141  -7.993  -2.648  0.00  0.00           C
ATOM     91  O   PRO     6     -18.197  -7.650  -2.106  0.00  0.00           O
ATOM     92  N   THR     7     -15.968  -7.435  -2.351  0.00  0.00           N
ATOM     93  H   THR     7     -15.149  -7.820  -2.797  0.00  0.00           H
ATOM     94  CA  THR     7     -15.745  -6.365  -1.359  0.00  0.00           C
ATOM     95  HA  THR     7     -16.694  -5.875  -1.142  0.00  0.00           H
ATOM     96  CB  THR     7     -15.163  -6.918  -0.030  0.00  0.00           C
ATOM     97  HB  THR     7     -14.077  -6.819  -0.051  0.00  0.00           H
ATOM     98  CG2 THR     7     -15.712  -6.179   1.194  0.00  0.00           C
ATOM     99 1HG2 THR     7     -15.517  -5.111   1.127  0.00  0.00           H
ATOM    100 2HG2 THR     7     -16.788  -6.339   1.270  0.00  0.00           H
ATOM    101 3HG2 THR     7     -15.230  -6.556   2.096  0.00  0.00           H
ATOM    102  OG1 THR     7     -15.472  -8.282   0.190  0.00  0.00           O
ATOM    103 1HG  THR     7     -14.914  -8.592   0.924  0.00  0.00           H
ATOM    104  C   THR     7     -14.803  -5.302  -1.947  0.00  0.00           C
ATOM    105  O   THR     7     -14.278  -5.468  -3.053  0.00  0.00           O
ATOM    106  N   ALA     8     -14.541  -4.217  -1.210  0.00  0.00           N
ATOM    107  H   ALA     8     -15.014  -4.107  -0.327  0.00  0.00           H
ATOM    108  CA  ALA     8     -13.646  -3.132  -1.628  0.00  0.00           C
ATOM    109  HA  ALA     8     -14.106  -2.641  -2.484  0.00  0.00           H
ATOM    110  CB  ALA     8     -13.569  -2.099  -0.497  0.00  0.00           C
ATOM    111 1HB  ALA     8     -14.570  -1.742  -0.250  0.00  0.00           H
ATOM    112 2HB  ALA     8     -13.113  -2.544   0.388  0.00  0.00           H
ATOM    113 3HB  ALA     8     -12.967  -1.249  -0.820  0.00  0.00           H
ATOM    114  C   ALA     8     -12.239  -3.592  -2.070  0.00  0.00           C
ATOM    115  O   ALA     8     -11.613  -2.924  -2.888  0.00  0.00           O
ATOM    116  N   GLU     9     -11.746  -4.743  -1.595  0.00  0.00           N
ATOM    117  H   GLU     9     -12.288  -5.240  -0.903  0.00  0.00           H
ATOM    118  CA  GLU     9     -10.467  -5.327  -2.034  0.00  0.00           C
ATOM    119  HA  GLU     9      -9.694  -4.569  -1.901  0.00  0.00           H
ATOM    120  CB  GLU     9     -10.123  -6.539  -1.144  0.00  0.00           C
ATOM    121 2HB  GLU     9     -10.528  -6.380  -0.144  0.00  0.00           H
ATOM    122 3HB  GLU     9     -10.577  -7.440  -1.558  0.00  0.00           H
ATOM    123  CG  GLU     9      -8.607  -6.730  -1.015  0.00  0.00           C
ATOM    124 2HG  GLU     9      -8.162  -6.824  -2.008  0.00  0.00           H
ATOM    125 3HG  GLU     9      -8.190  -5.837  -0.545  0.00  0.00           H
ATOM    126  CD  GLU     9      -8.249  -7.960  -0.161  0.00  0.00           C
ATOM    127  OE1 GLU     9      -8.249  -7.849   1.089  0.00  0.00           O
ATOM    128  OE2 GLU     9      -7.926  -9.025  -0.736  0.00  0.00           O
ATOM    129  C   GLU     9     -10.463  -5.731  -3.524  0.00  0.00           C
ATOM    130  O   GLU     9      -9.432  -5.625  -4.189  0.00  0.00           O
ATOM    131  N   GLN    10     -11.617  -6.144  -4.068  0.00  0.00           N
ATOM    132  H   GLN    10     -12.445  -6.143  -3.482  0.00  0.00           H
ATOM    133  CA  GLN    10     -11.797  -6.426  -5.499  0.00  0.00           C
ATOM    134  HA  GLN    10     -10.906  -6.923  -5.888  0.00  0.00           H
ATOM    135  CB  GLN    10     -13.014  -7.349  -5.720  0.00  0.00           C
ATOM    136 2HB  GLN    10     -13.930  -6.792  -5.518  0.00  0.00           H
ATOM    137 3HB  GLN    10     -13.037  -7.636  -6.769  0.00  0.00           H
ATOM    138  CG  GLN    10     -13.038  -8.625  -4.856  0.00  0.00           C
ATOM    139 2HG  GLN    10     -13.249  -8.344  -3.825  0.00  0.00           H
ATOM    140 3HG  GLN    10     -13.857  -9.262  -5.192  0.00  0.00           H
ATOM    141  CD  GLN    10     -11.743  -9.440  -4.903  0.00  0.00           C
ATOM    142  OE1 GLN    10     -11.152  -9.673  -5.948  0.00  0.00           O
ATOM    143  NE2 GLN    10     -11.254  -9.902  -3.769  0.00  0.00           N
ATOM    144 1HE2 GLN    10     -10.372 -10.393  -3.786  0.00  0.00           H
ATOM    145 2HE2 GLN    10     -11.739  -9.738  -2.903  0.00  0.00           H
ATOM    146  C   GLN    10     -11.986  -5.121  -6.289  0.00  0.00           C
ATOM    147  O   GLN    10     -11.349  -4.907  -7.321  0.00  0.00           O
ATOM    148  N   LEU    11     -12.817  -4.211  -5.765  0.00  0.00           N
ATOM    149  H   LEU    11     -13.308  -4.457  -4.914  0.00  0.00           H
ATOM    150  CA  LEU    11     -13.071  -2.891  -6.352  0.00  0.00           C
ATOM    151  HA  LEU    11     -13.353  -3.040  -7.395  0.00  0.00           H
ATOM    152  CB  LEU    11     -14.275  -2.264  -5.627  0.00  0.00           C
ATOM    153 2HB  LEU    11     -15.101  -2.967  -5.722  0.00  0.00           H
ATOM    154 3HB  LEU    11     -14.048  -2.149  -4.570  0.00  0.00           H
ATOM    155  CG  LEU    11     -14.723  -0.907  -6.201  0.00  0.00           C
ATOM    156  HG  LEU    11     -14.448  -0.854  -7.249  0.00  0.00           H
ATOM    157  CD1 LEU    11     -16.236  -0.762  -6.125  0.00  0.00           C
ATOM    158 1HD1 LEU    11     -16.708  -1.530  -6.734  0.00  0.00           H
ATOM    159 2HD1 LEU    11     -16.571  -0.848  -5.092  0.00  0.00           H
ATOM    160 3HD1 LEU    11     -16.516   0.206  -6.533  0.00  0.00           H
ATOM    161  CD2 LEU    11     -14.129   0.284  -5.441  0.00  0.00           C
ATOM    162 1HD2 LEU    11     -14.488   0.291  -4.412  0.00  0.00           H
ATOM    163 2HD2 LEU    11     -13.042   0.242  -5.433  0.00  0.00           H
ATOM    164 3HD2 LEU    11     -14.429   1.209  -5.930  0.00  0.00           H
ATOM    165  C   LEU    11     -11.834  -1.975  -6.361  0.00  0.00           C
ATOM    166  O   LEU    11     -11.756  -1.076  -7.190  0.00  0.00           O
ATOM    167  N   ALA    12     -10.825  -2.207  -5.521  0.00  0.00           N
ATOM    168  H   ALA    12     -10.960  -2.899  -4.793  0.00  0.00           H
ATOM    169  CA  ALA    12      -9.572  -1.441  -5.515  0.00  0.00           C
ATOM    170  HA  ALA    12      -9.816  -0.404  -5.280  0.00  0.00           H
ATOM    171  CB  ALA    12      -8.684  -1.991  -4.401  0.00  0.00           C
ATOM    172 1HB  ALA    12      -9.204  -1.935  -3.444  0.00  0.00           H
ATOM    173 2HB  ALA    12      -8.417  -3.028  -4.611  0.00  0.00           H
ATOM    174 3HB  ALA    12      -7.784  -1.387  -4.349  0.00  0.00           H
ATOM    175  C   ALA    12      -8.825  -1.437  -6.869  0.00  0.00           C
ATOM    176  O   ALA    12      -7.994  -0.561  -7.125  0.00  0.00           O
ATOM    177  N   GLN    13      -9.158  -2.383  -7.752  0.00  0.00           N
ATOM    178  H   GLN    13      -9.827  -3.079  -7.445  0.00  0.00           H
ATOM    179  CA  GLN    13      -8.744  -2.440  -9.154  0.00  0.00           C
ATOM    180  HA  GLN    13      -7.657  -2.387  -9.203  0.00  0.00           H
ATOM    181  CB  GLN    13      -9.195  -3.796  -9.721  0.00  0.00           C
ATOM    182 2HB  GLN    13     -10.252  -3.944  -9.492  0.00  0.00           H
ATOM    183 3HB  GLN    13      -9.084  -3.799 -10.807  0.00  0.00           H
ATOM    184  CG  GLN    13      -8.356  -4.951  -9.142  0.00  0.00           C
ATOM    185 2HG  GLN    13      -7.426  -5.006  -9.705  0.00  0.00           H
ATOM    186 3HG  GLN    13      -8.115  -4.756  -8.096  0.00  0.00           H
ATOM    187  CD  GLN    13      -9.043  -6.313  -9.212  0.00  0.00           C
ATOM    188  OE1 GLN    13      -9.006  -7.107  -8.282  0.00  0.00           O
ATOM    189  NE2 GLN    13      -9.656  -6.661 -10.320  0.00  0.00           N
ATOM    190 1HE2 GLN    13      -9.980  -7.607 -10.386  0.00  0.00           H
ATOM    191 2HE2 GLN    13      -9.576  -6.077 -11.137  0.00  0.00           H
ATOM    192  C   GLN    13      -9.278  -1.280 -10.017  0.00  0.00           C
ATOM    193  O   GLN    13      -8.729  -1.059 -11.094  0.00  0.00           O
ATOM    194  N   ILE    14     -10.288  -0.517  -9.567  0.00  0.00           N
ATOM    195  H   ILE    14     -10.689  -0.764  -8.667  0.00  0.00           H
ATOM    196  CA  ILE    14     -10.958   0.573 -10.311  0.00  0.00           C
ATOM    197  HA  ILE    14     -11.509   0.097 -11.111  0.00  0.00           H
ATOM    198  CB  ILE    14     -11.986   1.303  -9.402  0.00  0.00           C
ATOM    199  HB  ILE    14     -11.580   1.308  -8.388  0.00  0.00           H
ATOM    200  CG2 ILE    14     -12.238   2.783  -9.753  0.00  0.00           C
ATOM    201 1HG2 ILE    14     -11.336   3.369  -9.575  0.00  0.00           H
ATOM    202 2HG2 ILE    14     -12.528   2.881 -10.796  0.00  0.00           H
ATOM    203 3HG2 ILE    14     -13.031   3.184  -9.119  0.00  0.00           H
ATOM    204  CG1 ILE    14     -13.338   0.560  -9.350  0.00  0.00           C
ATOM    205 2HG1 ILE    14     -13.151  -0.475  -9.085  0.00  0.00           H
ATOM    206 3HG1 ILE    14     -13.938   1.007  -8.557  0.00  0.00           H
ATOM    207  CD1 ILE    14     -14.195   0.537 -10.622  0.00  0.00           C
ATOM    208 1HD1 ILE    14     -14.383   1.544 -10.989  0.00  0.00           H
ATOM    209 2HD1 ILE    14     -13.714  -0.056 -11.392  0.00  0.00           H
ATOM    210 3HD1 ILE    14     -15.146   0.062 -10.393  0.00  0.00           H
ATOM    211  C   ILE    14      -9.994   1.558 -10.992  0.00  0.00           C
ATOM    212  O   ILE    14     -10.272   2.018 -12.100  0.00  0.00           O
ATOM    213  N   ALA    15      -8.857   1.858 -10.360  0.00  0.00           N
ATOM    214  H   ALA    15      -8.704   1.464  -9.443  0.00  0.00           H
ATOM    215  CA  ALA    15      -7.810   2.693 -10.941  0.00  0.00           C
ATOM    216  HA  ALA    15      -8.228   3.668 -11.180  0.00  0.00           H
ATOM    217  CB  ALA    15      -6.722   2.865  -9.880  0.00  0.00           C
ATOM    218 1HB  ALA    15      -7.128   3.398  -9.021  0.00  0.00           H
ATOM    219 2HB  ALA    15      -6.354   1.890  -9.563  0.00  0.00           H
ATOM    220 3HB  ALA    15      -5.892   3.433 -10.295  0.00  0.00           H
ATOM    221  C   ALA    15      -7.236   2.093 -12.239  0.00  0.00           C
ATOM    222  O   ALA    15      -7.348   2.673 -13.321  0.00  0.00           O
ATOM    223  N   ALA    16      -6.668   0.888 -12.140  0.00  0.00           N
ATOM    224  H   ALA    16      -6.674   0.426 -11.244  0.00  0.00           H
ATOM    225  CA  ALA    16      -6.122   0.163 -13.281  0.00  0.00           C
ATOM    226  HA  ALA    16      -5.461   0.836 -13.831  0.00  0.00           H
ATOM    227  CB  ALA    16      -5.275  -0.998 -12.751  0.00  0.00           C
ATOM    228 1HB  ALA    16      -4.506  -0.614 -12.080  0.00  0.00           H
ATOM    229 2HB  ALA    16      -5.902  -1.715 -12.219  0.00  0.00           H
ATOM    230 3HB  ALA    16      -4.782  -1.495 -13.587  0.00  0.00           H
ATOM    231  C   ALA    16      -7.209  -0.311 -14.267  0.00  0.00           C
ATOM    232  O   ALA    16      -6.902  -0.581 -15.424  0.00  0.00           O
ATOM    233  N   GLU    17      -8.482  -0.381 -13.853  0.00  0.00           N
ATOM    234  H   GLU    17      -8.665  -0.237 -12.866  0.00  0.00           H
ATOM    235  CA  GLU    17      -9.560  -0.933 -14.683  0.00  0.00           C
ATOM    236  HA  GLU    17      -9.216  -1.924 -14.944  0.00  0.00           H
ATOM    237  CB  GLU    17     -10.851  -1.141 -13.866  0.00  0.00           C
ATOM    238 2HB  GLU    17     -11.299  -2.080 -14.191  0.00  0.00           H
ATOM    239 3HB  GLU    17     -10.593  -1.283 -12.819  0.00  0.00           H
ATOM    240  CG  GLU    17     -11.909  -0.030 -13.965  0.00  0.00           C
ATOM    241 2HG  GLU    17     -12.314   0.162 -12.980  0.00  0.00           H
ATOM    242 3HG  GLU    17     -11.464   0.912 -14.286  0.00  0.00           H
ATOM    243  CD  GLU    17     -13.073  -0.443 -14.876  0.00  0.00           C
ATOM    244  OE1 GLU    17     -13.903  -1.271 -14.434  0.00  0.00           O
ATOM    245  OE2 GLU    17     -13.157   0.086 -16.003  0.00  0.00           O
ATOM    246  C   GLU    17      -9.808  -0.167 -16.001  0.00  0.00           C
ATOM    247  O   GLU    17     -10.304  -0.747 -16.968  0.00  0.00           O
ATOM    248  N   ASN    18      -9.438   1.120 -16.046  0.00  0.00           N
ATOM    249  H   ASN    18      -9.029   1.497 -15.203  0.00  0.00           H
ATOM    250  CA  ASN    18      -9.715   2.041 -17.155  0.00  0.00           C
ATOM    251  HA  ASN    18     -10.001   1.463 -18.037  0.00  0.00           H
ATOM    252  CB  ASN    18     -10.903   2.938 -16.744  0.00  0.00           C
ATOM    253 2HB  ASN    18     -11.639   2.318 -16.236  0.00  0.00           H
ATOM    254 3HB  ASN    18     -10.556   3.696 -16.041  0.00  0.00           H
ATOM    255  CG  ASN    18     -11.646   3.641 -17.877  0.00  0.00           C
ATOM    256  OD1 ASN    18     -12.792   4.031 -17.718  0.00  0.00           O
ATOM    257  ND2 ASN    18     -11.055   3.863 -19.030  0.00  0.00           N
ATOM    258 1HD2 ASN    18     -11.586   4.326 -19.750  0.00  0.00           H
ATOM    259 2HD2 ASN    18     -10.086   3.604 -19.174  0.00  0.00           H
ATOM    260  C   ASN    18      -8.485   2.887 -17.538  0.00  0.00           C
ATOM    261  O   ASN    18      -8.301   3.187 -18.717  0.00  0.00           O
ATOM    262  N   GLU    19      -7.621   3.253 -16.584  0.00  0.00           N
ATOM    263  H   GLU    19      -7.825   3.046 -15.615  0.00  0.00           H
ATOM    264  CA  GLU    19      -6.342   3.915 -16.889  0.00  0.00           C
ATOM    265  HA  GLU    19      -6.550   4.783 -17.518  0.00  0.00           H
ATOM    266  CB  GLU    19      -5.712   4.412 -15.574  0.00  0.00           C
ATOM    267 2HB  GLU    19      -6.523   4.718 -14.911  0.00  0.00           H
ATOM    268 3HB  GLU    19      -5.175   3.599 -15.084  0.00  0.00           H
ATOM    269  CG  GLU    19      -4.809   5.646 -15.719  0.00  0.00           C
ATOM    270 2HG  GLU    19      -5.323   6.385 -16.338  0.00  0.00           H
ATOM    271 3HG  GLU    19      -4.693   6.089 -14.727  0.00  0.00           H
ATOM    272  CD  GLU    19      -3.408   5.344 -16.285  0.00  0.00           C
ATOM    273  OE1 GLU    19      -2.651   4.560 -15.657  0.00  0.00           O
ATOM    274  OE2 GLU    19      -3.028   5.935 -17.322  0.00  0.00           O
ATOM    275  C   GLU    19      -5.409   2.976 -17.685  0.00  0.00           C
ATOM    276  O   GLU    19      -4.705   3.412 -18.594  0.00  0.00           O
ATOM    277  N   GLU    20      -5.496   1.662 -17.440  0.00  0.00           N
ATOM    278  H   GLU    20      -6.123   1.357 -16.707  0.00  0.00           H
ATOM    279  CA  GLU    20      -4.807   0.610 -18.202  0.00  0.00           C
ATOM    280  HA  GLU    20      -3.878   1.040 -18.583  0.00  0.00           H
ATOM    281  CB  GLU    20      -4.425  -0.546 -17.258  0.00  0.00           C
ATOM    282 2HB  GLU    20      -4.274  -0.156 -16.249  0.00  0.00           H
ATOM    283 3HB  GLU    20      -5.230  -1.281 -17.228  0.00  0.00           H
ATOM    284  CG  GLU    20      -3.127  -1.239 -17.679  0.00  0.00           C
ATOM    285 2HG  GLU    20      -3.225  -1.629 -18.693  0.00  0.00           H
ATOM    286 3HG  GLU    20      -2.314  -0.508 -17.676  0.00  0.00           H
ATOM    287  CD  GLU    20      -2.802  -2.391 -16.718  0.00  0.00           C
ATOM    288  OE1 GLU    20      -3.402  -3.478 -16.869  0.00  0.00           O
ATOM    289  OE2 GLU    20      -1.930  -2.220 -15.832  0.00  0.00           O
ATOM    290  C   GLU    20      -5.610   0.143 -19.442  0.00  0.00           C
ATOM    291  O   GLU    20      -5.554  -1.022 -19.834  0.00  0.00           O
ATOM    292  N   ASP    21      -6.348   1.054 -20.090  0.00  0.00           N
ATOM    293  H   ASP    21      -6.412   1.977 -19.680  0.00  0.00           H
ATOM    294  CA  ASP    21      -6.969   0.846 -21.407  0.00  0.00           C
ATOM    295  HA  ASP    21      -6.736  -0.152 -21.767  0.00  0.00           H
ATOM    296  CB  ASP    21      -8.501   0.927 -21.296  0.00  0.00           C
ATOM    297 2HB  ASP    21      -8.838   0.161 -20.602  0.00  0.00           H
ATOM    298 3HB  ASP    21      -8.782   1.895 -20.881  0.00  0.00           H
ATOM    299  CG  ASP    21      -9.214   0.741 -22.649  0.00  0.00           C
ATOM    300  OD1 ASP    21      -8.678   0.037 -23.537  0.00  0.00           O
ATOM    301  OD2 ASP    21     -10.309   1.328 -22.820  0.00  0.00           O
ATOM    302  C   ASP    21      -6.399   1.826 -22.441  0.00  0.00           C
ATOM    303  O   ASP    21      -5.525   1.449 -23.226  0.00  0.00           O
ATOM    304  N   GLU    22      -6.808   3.099 -22.396  0.00  0.00           N
ATOM    305  H   GLU    22      -7.497   3.349 -21.697  0.00  0.00           H
ATOM    306  CA  GLU    22      -6.394   4.144 -23.351  0.00  0.00           C
ATOM    307  HA  GLU    22      -6.648   3.799 -24.355  0.00  0.00           H
ATOM    308  CB  GLU    22      -7.165   5.448 -23.055  0.00  0.00           C
ATOM    309 2HB  GLU    22      -7.611   5.394 -22.061  0.00  0.00           H
ATOM    310 3HB  GLU    22      -6.478   6.295 -23.049  0.00  0.00           H
ATOM    311  CG  GLU    22      -8.276   5.733 -24.075  0.00  0.00           C
ATOM    312 2HG  GLU    22      -8.921   4.855 -24.158  0.00  0.00           H
ATOM    313 3HG  GLU    22      -8.890   6.553 -23.693  0.00  0.00           H
ATOM    314  CD  GLU    22      -7.708   6.126 -25.455  0.00  0.00           C
ATOM    315  OE1 GLU    22      -7.725   5.285 -26.386  0.00  0.00           O
ATOM    316  OE2 GLU    22      -7.260   7.286 -25.623  0.00  0.00           O
ATOM    317  C   GLU    22      -4.879   4.420 -23.364  0.00  0.00           C
ATOM    318  O   GLU    22      -4.337   4.845 -24.386  0.00  0.00           O
ATOM    319  N   HIS    23      -4.185   4.128 -22.259  0.00  0.00           N
ATOM    320  H   HIS    23      -4.706   3.799 -21.456  0.00  0.00           H
ATOM    321  CA  HIS    23      -2.728   4.251 -22.115  0.00  0.00           C
ATOM    322  HA  HIS    23      -2.335   4.694 -23.030  0.00  0.00           H
ATOM    323  CB  HIS    23      -2.426   5.229 -20.964  0.00  0.00           C
ATOM    324 2HB  HIS    23      -3.099   6.085 -21.048  0.00  0.00           H
ATOM    325 3HB  HIS    23      -2.641   4.733 -20.016  0.00  0.00           H
ATOM    326  CG  HIS    23      -1.016   5.776 -20.927  0.00  0.00           C
ATOM    327  ND1 HIS    23      -0.159   5.961 -21.994  0.00  0.00           N
ATOM    328  HD1 HIS    23      -0.341   5.725 -22.960  0.00  0.00           H
ATOM    329  CE1 HIS    23       0.984   6.496 -21.532  0.00  0.00           C
ATOM    330  HE1 HIS    23       1.844   6.740 -22.148  0.00  0.00           H
ATOM    331  NE2 HIS    23       0.906   6.691 -20.204  0.00  0.00           N
ATOM    332  CD2 HIS    23      -0.363   6.233 -19.813  0.00  0.00           C
ATOM    333  HD2 HIS    23      -0.765   6.245 -18.808  0.00  0.00           H
ATOM    334  C   HIS    23      -2.050   2.867 -21.981  0.00  0.00           C
ATOM    335  O   HIS    23      -0.951   2.740 -21.439  0.00  0.00           O
ATOM    336  N   SER    24      -2.706   1.819 -22.501  0.00  0.00           N
ATOM    337  H   SER    24      -3.629   1.995 -22.884  0.00  0.00           H
ATOM    338  CA  SER    24      -2.215   0.431 -22.522  0.00  0.00           C
ATOM    339  HA  SER    24      -1.181   0.401 -22.180  0.00  0.00           H
ATOM    340  CB  SER    24      -3.036  -0.413 -21.549  0.00  0.00           C
ATOM    341 2HB  SER    24      -2.903  -0.013 -20.544  0.00  0.00           H
ATOM    342 3HB  SER    24      -4.088  -0.345 -21.822  0.00  0.00           H
ATOM    343  OG  SER    24      -2.635  -1.774 -21.571  0.00  0.00           O
ATOM    344  HG  SER    24      -3.049  -2.217 -20.807  0.00  0.00           H
ATOM    345  C   SER    24      -2.241  -0.172 -23.927  0.00  0.00           C
ATOM    346  O   SER    24      -1.207  -0.669 -24.368  0.00  0.00           O
ATOM    347  N   VAL    25      -3.336  -0.044 -24.697  0.00  0.00           N
ATOM    348  H   VAL    25      -4.164   0.403 -24.310  0.00  0.00           H
ATOM    349  CA  VAL    25      -3.355  -0.475 -26.121  0.00  0.00           C
ATOM    350  HA  VAL    25      -3.030  -1.516 -26.153  0.00  0.00           H
ATOM    351  CB  VAL    25      -4.760  -0.422 -26.759  0.00  0.00           C
ATOM    352  HB  VAL    25      -4.667  -0.739 -27.798  0.00  0.00           H
ATOM    353  CG1 VAL    25      -5.718  -1.406 -26.081  0.00  0.00           C
ATOM    354 1HG1 VAL    25      -5.298  -2.411 -26.114  0.00  0.00           H
ATOM    355 2HG1 VAL    25      -5.911  -1.101 -25.053  0.00  0.00           H
ATOM    356 3HG1 VAL    25      -6.667  -1.420 -26.622  0.00  0.00           H
ATOM    357  CG2 VAL    25      -5.396   0.973 -26.753  0.00  0.00           C
ATOM    358 1HG2 VAL    25      -5.559   1.319 -25.735  0.00  0.00           H
ATOM    359 2HG2 VAL    25      -4.758   1.681 -27.280  0.00  0.00           H
ATOM    360 3HG2 VAL    25      -6.357   0.933 -27.265  0.00  0.00           H
ATOM    361  C   VAL    25      -2.359   0.297 -27.004  0.00  0.00           C
ATOM    362  O   VAL    25      -1.924  -0.209 -28.040  0.00  0.00           O
ATOM    363  N   ASN    26      -1.966   1.505 -26.584  0.00  0.00           N
ATOM    364  H   ASN    26      -2.414   1.876 -25.759  0.00  0.00           H
ATOM    365  CA  ASN    26      -0.956   2.336 -27.250  0.00  0.00           C
ATOM    366  HA  ASN    26      -1.043   2.200 -28.330  0.00  0.00           H
ATOM    367  CB  ASN    26      -1.283   3.802 -26.912  0.00  0.00           C
ATOM    368 2HB  ASN    26      -2.314   4.020 -27.193  0.00  0.00           H
ATOM    369 3HB  ASN    26      -1.189   3.951 -25.835  0.00  0.00           H
ATOM    370  CG  ASN    26      -0.389   4.795 -27.642  0.00  0.00           C
ATOM    371  OD1 ASN    26      -0.144   4.699 -28.837  0.00  0.00           O
ATOM    372  ND2 ASN    26       0.123   5.791 -26.953  0.00  0.00           N
ATOM    373 1HD2 ASN    26       0.715   6.449 -27.437  0.00  0.00           H
ATOM    374 2HD2 ASN    26      -0.110   5.917 -25.982  0.00  0.00           H
ATOM    375  C   ASN    26       0.499   1.982 -26.853  0.00  0.00           C
ATOM    376  O   ASN    26       1.424   2.222 -27.632  0.00  0.00           O
ATOM    377  N   TYR    27       0.713   1.415 -25.659  0.00  0.00           N
ATOM    378  H   TYR    27      -0.094   1.209 -25.087  0.00  0.00           H
ATOM    379  CA  TYR    27       2.044   1.172 -25.065  0.00  0.00           C
ATOM    380  HA  TYR    27       2.805   1.638 -25.691  0.00  0.00           H
ATOM    381  CB  TYR    27       2.114   1.848 -23.676  0.00  0.00           C
ATOM    382 2HB  TYR    27       1.108   2.070 -23.317  0.00  0.00           H
ATOM    383 3HB  TYR    27       2.540   1.139 -22.965  0.00  0.00           H
ATOM    384  CG  TYR    27       2.938   3.129 -23.620  0.00  0.00           C
ATOM    385  CD1 TYR    27       2.715   4.171 -24.544  0.00  0.00           C
ATOM    386  HD1 TYR    27       1.949   4.072 -25.301  0.00  0.00           H
ATOM    387  CE1 TYR    27       3.504   5.340 -24.500  0.00  0.00           C
ATOM    388  HE1 TYR    27       3.348   6.132 -25.218  0.00  0.00           H
ATOM    389  CZ  TYR    27       4.518   5.474 -23.529  0.00  0.00           C
ATOM    390  OH  TYR    27       5.290   6.597 -23.505  0.00  0.00           O
ATOM    391  HH  TYR    27       5.970   6.563 -22.811  0.00  0.00           H
ATOM    392  CE2 TYR    27       4.729   4.442 -22.590  0.00  0.00           C
ATOM    393  HE2 TYR    27       5.500   4.542 -21.839  0.00  0.00           H
ATOM    394  CD2 TYR    27       3.939   3.274 -22.638  0.00  0.00           C
ATOM    395  HD2 TYR    27       4.109   2.485 -21.917  0.00  0.00           H
ATOM    396  C   TYR    27       2.435  -0.320 -24.998  0.00  0.00           C
ATOM    397  O   TYR    27       3.612  -0.635 -24.799  0.00  0.00           O
ATOM    398  N   LYS    28       1.479  -1.237 -25.201  0.00  0.00           N
ATOM    399  H   LYS    28       0.530  -0.895 -25.320  0.00  0.00           H
ATOM    400  CA  LYS    28       1.646  -2.702 -25.215  0.00  0.00           C
ATOM    401  HA  LYS    28       2.639  -2.949 -25.592  0.00  0.00           H
ATOM    402  CB  LYS    28       1.475  -3.241 -23.776  0.00  0.00           C
ATOM    403 2HB  LYS    28       0.842  -2.560 -23.204  0.00  0.00           H
ATOM    404 3HB  LYS    28       0.969  -4.207 -23.805  0.00  0.00           H
ATOM    405  CG  LYS    28       2.825  -3.425 -23.061  0.00  0.00           C
ATOM    406 2HG  LYS    28       3.543  -3.844 -23.769  0.00  0.00           H
ATOM    407 3HG  LYS    28       3.201  -2.455 -22.736  0.00  0.00           H
ATOM    408  CD  LYS    28       2.767  -4.383 -21.859  0.00  0.00           C
ATOM    409 2HD  LYS    28       2.384  -5.354 -22.177  0.00  0.00           H
ATOM    410 3HD  LYS    28       3.794  -4.540 -21.523  0.00  0.00           H
ATOM    411  CE  LYS    28       1.965  -3.867 -20.654  0.00  0.00           C
ATOM    412 2HE  LYS    28       2.242  -4.476 -19.787  0.00  0.00           H
ATOM    413 3HE  LYS    28       2.269  -2.838 -20.440  0.00  0.00           H
ATOM    414  NZ  LYS    28       0.493  -3.946 -20.855  0.00  0.00           N
ATOM    415 1HZ  LYS    28       0.183  -3.346 -21.606  0.00  0.00           H
ATOM    416 2HZ  LYS    28       0.207  -4.894 -21.065  0.00  0.00           H
ATOM    417 3HZ  LYS    28       0.007  -3.641 -20.021  0.00  0.00           H
ATOM    418  C   LYS    28       0.632  -3.387 -26.157  0.00  0.00           C
ATOM    419  O   LYS    28      -0.344  -2.751 -26.565  0.00  0.00           O
ATOM    420  N   PRO    29       0.825  -4.680 -26.489  0.00  0.00           N
ATOM    421  CD  PRO    29       1.981  -5.508 -26.161  0.00  0.00           C
ATOM    422 2HD  PRO    29       2.270  -5.430 -25.115  0.00  0.00           H
ATOM    423 3HD  PRO    29       2.819  -5.224 -26.800  0.00  0.00           H
ATOM    424  CG  PRO    29       1.564  -6.944 -26.464  0.00  0.00           C
ATOM    425 2HG  PRO    29       1.061  -7.371 -25.595  0.00  0.00           H
ATOM    426 3HG  PRO    29       2.415  -7.560 -26.759  0.00  0.00           H
ATOM    427  CB  PRO    29       0.564  -6.771 -27.601  0.00  0.00           C
ATOM    428 2HB  PRO    29      -0.119  -7.620 -27.663  0.00  0.00           H
ATOM    429 3HB  PRO    29       1.104  -6.652 -28.541  0.00  0.00           H
ATOM    430  CA  PRO    29      -0.150  -5.456 -27.256  0.00  0.00           C
ATOM    431  HA  PRO    29      -0.378  -4.924 -28.180  0.00  0.00           H
ATOM    432  C   PRO    29      -1.465  -5.694 -26.478  0.00  0.00           C
ATOM    433  O   PRO    29      -1.502  -5.561 -25.249  0.00  0.00           O
ATOM    434  N   PRO    30      -2.554  -6.076 -27.175  0.00  0.00           N
ATOM    435  CD  PRO    30      -2.621  -6.177 -28.631  0.00  0.00           C
ATOM    436 2HD  PRO    30      -1.807  -6.774 -29.041  0.00  0.00           H
ATOM    437 3HD  PRO    30      -2.603  -5.173 -29.061  0.00  0.00           H
ATOM    438  CG  PRO    30      -3.953  -6.838 -28.954  0.00  0.00           C
ATOM    439 2HG  PRO    30      -3.841  -7.924 -28.930  0.00  0.00           H
ATOM    440 3HG  PRO    30      -4.347  -6.512 -29.917  0.00  0.00           H
ATOM    441  CB  PRO    30      -4.830  -6.383 -27.796  0.00  0.00           C
ATOM    442 2HB  PRO    30      -5.658  -7.072 -27.669  0.00  0.00           H
ATOM    443 3HB  PRO    30      -5.205  -5.378 -27.999  0.00  0.00           H
ATOM    444  CA  PRO    30      -3.872  -6.336 -26.588  0.00  0.00           C
ATOM    445  HA  PRO    30      -4.161  -5.489 -25.963  0.00  0.00           H
ATOM    446  C   PRO    30      -3.912  -7.605 -25.704  0.00  0.00           C
ATOM    447  O   PRO    30      -4.404  -8.647 -26.139  0.00  0.00           O
ATOM    448  N   ALA    31      -3.434  -7.532 -24.451  0.00  0.00           N
ATOM    449  H   ALA    31      -2.908  -6.699 -24.218  0.00  0.00           H
ATOM    450  CA  ALA    31      -3.383  -8.685 -23.526  0.00  0.00           C
ATOM    451  HA  ALA    31      -4.050  -9.466 -23.895  0.00  0.00           H
ATOM    452  CB  ALA    31      -1.962  -9.263 -23.572  0.00  0.00           C
ATOM    453 1HB  ALA    31      -1.705  -9.536 -24.597  0.00  0.00           H
ATOM    454 2HB  ALA    31      -1.245  -8.531 -23.201  0.00  0.00           H
ATOM    455 3HB  ALA    31      -1.913 -10.161 -22.955  0.00  0.00           H
ATOM    456  C   ALA    31      -3.832  -8.427 -22.064  0.00  0.00           C
ATOM    457  O   ALA    31      -4.343  -9.348 -21.427  0.00  0.00           O
ATOM    458  N   GLN    32      -3.723  -7.208 -21.513  0.00  0.00           N
ATOM    459  H   GLN    32      -3.235  -6.488 -22.026  0.00  0.00           H
ATOM    460  CA  GLN    32      -4.224  -6.895 -20.150  0.00  0.00           C
ATOM    461  HA  GLN    32      -3.876  -7.677 -19.477  0.00  0.00           H
ATOM    462  CB  GLN    32      -3.668  -5.545 -19.660  0.00  0.00           C
ATOM    463 2HB  GLN    32      -3.723  -4.822 -20.475  0.00  0.00           H
ATOM    464 3HB  GLN    32      -4.292  -5.163 -18.850  0.00  0.00           H
ATOM    465  CG  GLN    32      -2.219  -5.617 -19.149  0.00  0.00           C
ATOM    466 2HG  GLN    32      -1.596  -6.122 -19.885  0.00  0.00           H
ATOM    467 3HG  GLN    32      -1.861  -4.594 -19.047  0.00  0.00           H
ATOM    468  CD  GLN    32      -2.043  -6.311 -17.789  0.00  0.00           C
ATOM    469  OE1 GLN    32      -2.847  -7.109 -17.328  0.00  0.00           O
ATOM    470  NE2 GLN    32      -0.945  -6.071 -17.101  0.00  0.00           N
ATOM    471 1HE2 GLN    32      -0.843  -6.524 -16.208  0.00  0.00           H
ATOM    472 2HE2 GLN    32      -0.271  -5.394 -17.422  0.00  0.00           H
ATOM    473  C   GLN    32      -5.761  -6.897 -20.018  0.00  0.00           C
ATOM    474  O   GLN    32      -6.292  -6.907 -18.906  0.00  0.00           O
ATOM    475  N   LYS    33      -6.482  -6.891 -21.144  0.00  0.00           N
ATOM    476  H   LYS    33      -5.967  -6.901 -22.013  0.00  0.00           H
ATOM    477  CA  LYS    33      -7.948  -6.940 -21.227  0.00  0.00           C
ATOM    478  HA  LYS    33      -8.340  -7.424 -20.335  0.00  0.00           H
ATOM    479  CB  LYS    33      -8.535  -5.509 -21.250  0.00  0.00           C
ATOM    480 2HB  LYS    33      -9.601  -5.577 -21.456  0.00  0.00           H
ATOM    481 3HB  LYS    33      -8.449  -5.087 -20.249  0.00  0.00           H
ATOM    482  CG  LYS    33      -7.896  -4.523 -22.252  0.00  0.00           C
ATOM    483 2HG  LYS    33      -7.390  -5.069 -23.044  0.00  0.00           H
ATOM    484 3HG  LYS    33      -8.686  -3.928 -22.713  0.00  0.00           H
ATOM    485  CD  LYS    33      -6.912  -3.563 -21.561  0.00  0.00           C
ATOM    486 2HD  LYS    33      -7.478  -2.918 -20.887  0.00  0.00           H
ATOM    487 3HD  LYS    33      -6.194  -4.118 -20.956  0.00  0.00           H
ATOM    488  CE  LYS    33      -6.158  -2.667 -22.552  0.00  0.00           C
ATOM    489 2HE  LYS    33      -6.881  -2.213 -23.239  0.00  0.00           H
ATOM    490 3HE  LYS    33      -5.689  -1.860 -21.982  0.00  0.00           H
ATOM    491  NZ  LYS    33      -5.104  -3.402 -23.303  0.00  0.00           N
ATOM    492 1HZ  LYS    33      -4.448  -3.839 -22.671  0.00  0.00           H
ATOM    493 2HZ  LYS    33      -5.511  -4.107 -23.905  0.00  0.00           H
ATOM    494 3HZ  LYS    33      -4.565  -2.769 -23.881  0.00  0.00           H
ATOM    495  C   LYS    33      -8.372  -7.791 -22.426  0.00  0.00           C
ATOM    496  O   LYS    33      -8.048  -7.461 -23.561  0.00  0.00           O
ATOM    497  N   ASP    34      -9.032  -8.924 -22.198  0.00  0.00           N
ATOM    498  H   ASP    34      -9.010  -9.279 -21.251  0.00  0.00           H
ATOM    499  CA  ASP    34      -9.675  -9.772 -23.228  0.00  0.00           C
ATOM    500  HA  ASP    34      -8.993  -9.908 -24.058  0.00  0.00           H
ATOM    501  CB  ASP    34      -9.896 -11.164 -22.625  0.00  0.00           C
ATOM    502 2HB  ASP    34      -8.930 -11.671 -22.625  0.00  0.00           H
ATOM    503 3HB  ASP    34     -10.209 -11.055 -21.590  0.00  0.00           H
ATOM    504  CG  ASP    34     -10.914 -12.050 -23.360  0.00  0.00           C
ATOM    505  OD1 ASP    34     -12.088 -12.108 -22.925  0.00  0.00           O
ATOM    506  OD2 ASP    34     -10.526 -12.731 -24.337  0.00  0.00           O
ATOM    507  C   ASP    34     -10.959  -9.163 -23.838  0.00  0.00           C
ATOM    508  O   ASP    34     -11.359  -9.534 -24.941  0.00  0.00           O
ATOM    509  N   ILE    35     -11.542  -8.168 -23.167  0.00  0.00           N
ATOM    510  H   ILE    35     -11.107  -7.884 -22.304  0.00  0.00           H
ATOM    511  CA  ILE    35     -12.733  -7.411 -23.581  0.00  0.00           C
ATOM    512  HA  ILE    35     -12.984  -7.667 -24.611  0.00  0.00           H
ATOM    513  CB  ILE    35     -13.954  -7.781 -22.691  0.00  0.00           C
ATOM    514  HB  ILE    35     -14.729  -7.024 -22.819  0.00  0.00           H
ATOM    515  CG2 ILE    35     -14.580  -9.103 -23.158  0.00  0.00           C
ATOM    516 1HG2 ILE    35     -14.872  -9.029 -24.205  0.00  0.00           H
ATOM    517 2HG2 ILE    35     -13.867  -9.921 -23.044  0.00  0.00           H
ATOM    518 3HG2 ILE    35     -15.469  -9.323 -22.565  0.00  0.00           H
ATOM    519  CG1 ILE    35     -13.662  -7.887 -21.178  0.00  0.00           C
ATOM    520 2HG1 ILE    35     -14.612  -8.034 -20.660  0.00  0.00           H
ATOM    521 3HG1 ILE    35     -13.048  -8.767 -20.990  0.00  0.00           H
ATOM    522  CD1 ILE    35     -12.964  -6.673 -20.553  0.00  0.00           C
ATOM    523 1HD1 ILE    35     -11.936  -6.600 -20.899  0.00  0.00           H
ATOM    524 2HD1 ILE    35     -13.506  -5.760 -20.798  0.00  0.00           H
ATOM    525 3HD1 ILE    35     -12.935  -6.796 -19.473  0.00  0.00           H
ATOM    526  C   ILE    35     -12.453  -5.897 -23.582  0.00  0.00           C
ATOM    527  O   ILE    35     -11.377  -5.440 -23.198  0.00  0.00           O
ATOM    528  N   GLN    36     -13.448  -5.110 -23.986  0.00  0.00           N
ATOM    529  H   GLN    36     -14.265  -5.566 -24.369  0.00  0.00           H
ATOM    530  CA  GLN    36     -13.417  -3.642 -24.038  0.00  0.00           C
ATOM    531  HA  GLN    36     -12.688  -3.277 -23.313  0.00  0.00           H
ATOM    532  CB  GLN    36     -12.959  -3.182 -25.439  0.00  0.00           C
ATOM    533 2HB  GLN    36     -12.985  -2.091 -25.463  0.00  0.00           H
ATOM    534 3HB  GLN    36     -11.918  -3.471 -25.592  0.00  0.00           H
ATOM    535  CG  GLN    36     -13.820  -3.714 -26.603  0.00  0.00           C
ATOM    536 2HG  GLN    36     -14.854  -3.804 -26.287  0.00  0.00           H
ATOM    537 3HG  GLN    36     -13.778  -2.979 -27.407  0.00  0.00           H
ATOM    538  CD  GLN    36     -13.390  -5.061 -27.185  0.00  0.00           C
ATOM    539  OE1 GLN    36     -12.561  -5.793 -26.665  0.00  0.00           O
ATOM    540  NE2 GLN    36     -13.921  -5.434 -28.326  0.00  0.00           N
ATOM    541 1HE2 GLN    36     -13.461  -6.204 -28.801  0.00  0.00           H
ATOM    542 2HE2 GLN    36     -14.615  -4.871 -28.790  0.00  0.00           H
ATOM    543  C   GLN    36     -14.781  -3.056 -23.613  0.00  0.00           C
ATOM    544  O   GLN    36     -15.175  -1.969 -24.015  0.00  0.00           O
ATOM    545  N   GLU    37     -15.534  -3.820 -22.820  0.00  0.00           N
ATOM    546  H   GLU    37     -15.125  -4.688 -22.512  0.00  0.00           H
ATOM    547  CA  GLU    37     -16.961  -3.609 -22.532  0.00  0.00           C
ATOM    548  HA  GLU    37     -17.392  -2.852 -23.190  0.00  0.00           H
ATOM    549  CB  GLU    37     -17.682  -4.949 -22.757  0.00  0.00           C
ATOM    550 2HB  GLU    37     -17.180  -5.699 -22.146  0.00  0.00           H
ATOM    551 3HB  GLU    37     -18.710  -4.881 -22.400  0.00  0.00           H
ATOM    552  CG  GLU    37     -17.662  -5.448 -24.215  0.00  0.00           C
ATOM    553 2HG  GLU    37     -16.715  -5.190 -24.693  0.00  0.00           H
ATOM    554 3HG  GLU    37     -17.710  -6.540 -24.184  0.00  0.00           H
ATOM    555  CD  GLU    37     -18.832  -4.936 -25.080  0.00  0.00           C
ATOM    556  OE1 GLU    37     -19.534  -3.978 -24.679  0.00  0.00           O
ATOM    557  OE2 GLU    37     -19.047  -5.524 -26.169  0.00  0.00           O
ATOM    558  C   GLU    37     -17.162  -3.154 -21.079  0.00  0.00           C
ATOM    559  O   GLU    37     -17.869  -2.181 -20.816  0.00  0.00           O
ATOM    560  N   ILE    38     -16.451  -3.801 -20.144  0.00  0.00           N
ATOM    561  H   ILE    38     -15.927  -4.612 -20.434  0.00  0.00           H
ATOM    562  CA  ILE    38     -16.428  -3.473 -18.709  0.00  0.00           C
ATOM    563  HA  ILE    38     -17.449  -3.563 -18.340  0.00  0.00           H
ATOM    564  CB  ILE    38     -15.557  -4.507 -17.930  0.00  0.00           C
ATOM    565  HB  ILE    38     -15.789  -4.420 -16.874  0.00  0.00           H
ATOM    566  CG2 ILE    38     -15.943  -5.948 -18.315  0.00  0.00           C
ATOM    567 1HG2 ILE    38     -17.026  -6.067 -18.268  0.00  0.00           H
ATOM    568 2HG2 ILE    38     -15.597  -6.198 -19.315  0.00  0.00           H
ATOM    569 3HG2 ILE    38     -15.493  -6.646 -17.607  0.00  0.00           H
ATOM    570  CG1 ILE    38     -14.022  -4.343 -18.054  0.00  0.00           C
ATOM    571 2HG1 ILE    38     -13.544  -5.312 -17.931  0.00  0.00           H
ATOM    572 3HG1 ILE    38     -13.761  -3.961 -19.040  0.00  0.00           H
ATOM    573  CD1 ILE    38     -13.427  -3.440 -16.967  0.00  0.00           C
ATOM    574 1HD1 ILE    38     -13.938  -2.484 -16.932  0.00  0.00           H
ATOM    575 2HD1 ILE    38     -13.523  -3.927 -15.995  0.00  0.00           H
ATOM    576 3HD1 ILE    38     -12.372  -3.263 -17.170  0.00  0.00           H
ATOM    577  C   ILE    38     -15.992  -2.013 -18.463  0.00  0.00           C
ATOM    578  O   ILE    38     -16.499  -1.333 -17.573  0.00  0.00           O
ATOM    579  N   GLN    39     -15.090  -1.518 -19.316  0.00  0.00           N
ATOM    580  H   GLN    39     -14.779  -2.144 -20.041  0.00  0.00           H
ATOM    581  CA  GLN    39     -14.347  -0.266 -19.144  0.00  0.00           C
ATOM    582  HA  GLN    39     -14.506   0.094 -18.128  0.00  0.00           H
ATOM    583  CB  GLN    39     -12.838  -0.556 -19.287  0.00  0.00           C
ATOM    584 2HB  GLN    39     -12.282   0.382 -19.228  0.00  0.00           H
ATOM    585 3HB  GLN    39     -12.546  -1.169 -18.437  0.00  0.00           H
ATOM    586  CG  GLN    39     -12.442  -1.304 -20.579  0.00  0.00           C
ATOM    587 2HG  GLN    39     -13.038  -2.209 -20.679  0.00  0.00           H
ATOM    588 3HG  GLN    39     -12.648  -0.661 -21.435  0.00  0.00           H
ATOM    589  CD  GLN    39     -10.979  -1.753 -20.651  0.00  0.00           C
ATOM    590  OE1 GLN    39     -10.480  -2.090 -21.711  0.00  0.00           O
ATOM    591  NE2 GLN    39     -10.234  -1.828 -19.570  0.00  0.00           N
ATOM    592 1HE2 GLN    39      -9.277  -2.107 -19.685  0.00  0.00           H
ATOM    593 2HE2 GLN    39     -10.568  -1.506 -18.664  0.00  0.00           H
ATOM    594  C   GLN    39     -14.827   0.862 -20.071  0.00  0.00           C
ATOM    595  O   GLN    39     -14.785   2.031 -19.686  0.00  0.00           O
ATOM    596  N   GLU    40     -15.367   0.542 -21.253  0.00  0.00           N
ATOM    597  H   GLU    40     -15.392  -0.426 -21.536  0.00  0.00           H
ATOM    598  CA  GLU    40     -16.001   1.536 -22.139  0.00  0.00           C
ATOM    599  HA  GLU    40     -15.435   2.466 -22.059  0.00  0.00           H
ATOM    600  CB  GLU    40     -15.915   1.069 -23.601  0.00  0.00           C
ATOM    601 2HB  GLU    40     -14.984   0.518 -23.730  0.00  0.00           H
ATOM    602 3HB  GLU    40     -16.758   0.416 -23.830  0.00  0.00           H
ATOM    603  CG  GLU    40     -15.867   2.243 -24.586  0.00  0.00           C
ATOM    604 2HG  GLU    40     -16.676   2.937 -24.375  0.00  0.00           H
ATOM    605 3HG  GLU    40     -14.926   2.779 -24.443  0.00  0.00           H
ATOM    606  CD  GLU    40     -15.971   1.778 -26.047  0.00  0.00           C
ATOM    607  OE1 GLU    40     -15.086   1.028 -26.508  0.00  0.00           O
ATOM    608  OE2 GLU    40     -16.924   2.201 -26.743  0.00  0.00           O
ATOM    609  C   GLU    40     -17.452   1.865 -21.720  0.00  0.00           C
ATOM    610  O   GLU    40     -18.065   2.782 -22.262  0.00  0.00           O
ATOM    611  N   LEU    41     -17.998   1.170 -20.713  0.00  0.00           N
ATOM    612  H   LEU    41     -17.470   0.394 -20.338  0.00  0.00           H
ATOM    613  CA  LEU    41     -19.293   1.477 -20.088  0.00  0.00           C
ATOM    614  HA  LEU    41     -20.069   1.301 -20.835  0.00  0.00           H
ATOM    615  CB  LEU    41     -19.497   0.512 -18.895  0.00  0.00           C
ATOM    616 2HB  LEU    41     -18.731  -0.264 -18.914  0.00  0.00           H
ATOM    617 3HB  LEU    41     -19.374   1.057 -17.957  0.00  0.00           H
ATOM    618  CG  LEU    41     -20.858  -0.199 -18.892  0.00  0.00           C
ATOM    619  HG  LEU    41     -20.935  -0.797 -19.796  0.00  0.00           H
ATOM    620  CD1 LEU    41     -20.954  -1.131 -17.684  0.00  0.00           C
ATOM    621 1HD1 LEU    41     -20.158  -1.874 -17.732  0.00  0.00           H
ATOM    622 2HD1 LEU    41     -20.850  -0.568 -16.759  0.00  0.00           H
ATOM    623 3HD1 LEU    41     -21.912  -1.651 -17.686  0.00  0.00           H
ATOM    624  CD2 LEU    41     -22.029   0.781 -18.851  0.00  0.00           C
ATOM    625 1HD2 LEU    41     -21.857   1.523 -18.075  0.00  0.00           H
ATOM    626 2HD2 LEU    41     -22.123   1.288 -19.810  0.00  0.00           H
ATOM    627 3HD2 LEU    41     -22.960   0.250 -18.656  0.00  0.00           H
ATOM    628  C   LEU    41     -19.392   2.953 -19.641  0.00  0.00           C
ATOM    629  O   LEU    41     -20.431   3.598 -19.791  0.00  0.00           O
ATOM    630  N   ASP    42     -18.268   3.491 -19.151  0.00  0.00           N
ATOM    631  H   ASP    42     -17.466   2.880 -19.098  0.00  0.00           H
ATOM    632  CA  ASP    42     -18.076   4.874 -18.696  0.00  0.00           C
ATOM    633  HA  ASP    42     -18.872   5.108 -17.990  0.00  0.00           H
ATOM    634  CB  ASP    42     -16.730   4.924 -17.963  0.00  0.00           C
ATOM    635 2HB  ASP    42     -16.702   4.107 -17.246  0.00  0.00           H
ATOM    636 3HB  ASP    42     -15.927   4.759 -18.684  0.00  0.00           H
ATOM    637  CG  ASP    42     -16.494   6.240 -17.202  0.00  0.00           C
ATOM    638  OD1 ASP    42     -15.549   6.989 -17.550  0.00  0.00           O
ATOM    639  OD2 ASP    42     -17.229   6.499 -16.220  0.00  0.00           O
ATOM    640  C   ASP    42     -18.100   5.939 -19.816  0.00  0.00           C
ATOM    641  O   ASP    42     -18.115   7.138 -19.526  0.00  0.00           O
ATOM    642  N   LYS    43     -18.078   5.516 -21.088  0.00  0.00           N
ATOM    643  H   LYS    43     -18.078   4.513 -21.244  0.00  0.00           H
ATOM    644  CA  LYS    43     -18.191   6.382 -22.275  0.00  0.00           C
ATOM    645  HA  LYS    43     -17.647   7.304 -22.064  0.00  0.00           H
ATOM    646  CB  LYS    43     -17.490   5.679 -23.466  0.00  0.00           C
ATOM    647 2HB  LYS    43     -16.752   4.986 -23.059  0.00  0.00           H
ATOM    648 3HB  LYS    43     -18.201   5.092 -24.047  0.00  0.00           H
ATOM    649  CG  LYS    43     -16.726   6.661 -24.375  0.00  0.00           C
ATOM    650 2HG  LYS    43     -17.425   7.244 -24.974  0.00  0.00           H
ATOM    651 3HG  LYS    43     -16.170   7.350 -23.737  0.00  0.00           H
ATOM    652  CD  LYS    43     -15.696   5.966 -25.287  0.00  0.00           C
ATOM    653 2HD  LYS    43     -14.905   6.679 -25.524  0.00  0.00           H
ATOM    654 3HD  LYS    43     -15.220   5.155 -24.736  0.00  0.00           H
ATOM    655  CE  LYS    43     -16.283   5.401 -26.593  0.00  0.00           C
ATOM    656 2HE  LYS    43     -15.860   4.407 -26.760  0.00  0.00           H
ATOM    657 3HE  LYS    43     -17.365   5.280 -26.485  0.00  0.00           H
ATOM    658  NZ  LYS    43     -15.963   6.268 -27.759  0.00  0.00           N
ATOM    659 1HZ  LYS    43     -16.339   7.200 -27.644  0.00  0.00           H
ATOM    660 2HZ  LYS    43     -14.962   6.348 -27.888  0.00  0.00           H
ATOM    661 3HZ  LYS    43     -16.340   5.885 -28.617  0.00  0.00           H
ATOM    662  C   LYS    43     -19.660   6.800 -22.490  0.00  0.00           C
ATOM    663  O   LYS    43     -20.396   7.006 -21.525  0.00  0.00           O
ATOM    664  N   ASP    44     -20.111   6.958 -23.734  0.00  0.00           N
ATOM    665  H   ASP    44     -19.457   6.802 -24.484  0.00  0.00           H
ATOM    666  CA  ASP    44     -21.471   7.399 -24.098  0.00  0.00           C
ATOM    667  HA  ASP    44     -21.710   8.268 -23.482  0.00  0.00           H
ATOM    668  CB  ASP    44     -21.470   7.871 -25.563  0.00  0.00           C
ATOM    669 2HB  ASP    44     -21.167   7.046 -26.211  0.00  0.00           H
ATOM    670 3HB  ASP    44     -22.482   8.169 -25.848  0.00  0.00           H
ATOM    671  CG  ASP    44     -20.547   9.080 -25.771  0.00  0.00           C
ATOM    672  OD1 ASP    44     -19.417   8.898 -26.287  0.00  0.00           O
ATOM    673  OD2 ASP    44     -20.951  10.217 -25.424  0.00  0.00           O
ATOM    674  C   ASP    44     -22.604   6.371 -23.810  0.00  0.00           C
ATOM    675  O   ASP    44     -23.491   6.166 -24.638  0.00  0.00           O
ATOM    676  N   ASP    45     -22.611   5.732 -22.632  0.00  0.00           N
ATOM    677  H   ASP    45     -21.875   5.965 -21.975  0.00  0.00           H
ATOM    678  CA  ASP    45     -23.731   4.920 -22.136  0.00  0.00           C
ATOM    679  HA  ASP    45     -24.622   5.162 -22.718  0.00  0.00           H
ATOM    680  CB  ASP    45     -23.440   3.419 -22.347  0.00  0.00           C
ATOM    681 2HB  ASP    45     -23.081   3.277 -23.364  0.00  0.00           H
ATOM    682 3HB  ASP    45     -22.648   3.098 -21.670  0.00  0.00           H
ATOM    683  CG  ASP    45     -24.670   2.513 -22.145  0.00  0.00           C
ATOM    684  OD1 ASP    45     -25.813   3.019 -22.038  0.00  0.00           O
ATOM    685  OD2 ASP    45     -24.495   1.271 -22.113  0.00  0.00           O
ATOM    686  C   ASP    45     -24.063   5.262 -20.670  0.00  0.00           C
ATOM    687  O   ASP    45     -25.079   5.911 -20.419  0.00  0.00           O
ATOM    688  N   GLU    46     -23.196   4.914 -19.709  0.00  0.00           N
ATOM    689  H   GLU    46     -22.341   4.437 -19.979  0.00  0.00           H
ATOM    690  CA  GLU    46     -23.443   5.058 -18.263  0.00  0.00           C
ATOM    691  HA  GLU    46     -24.107   5.907 -18.086  0.00  0.00           H
ATOM    692  CB  GLU    46     -24.131   3.790 -17.708  0.00  0.00           C
ATOM    693 2HB  GLU    46     -23.649   2.915 -18.138  0.00  0.00           H
ATOM    694 3HB  GLU    46     -23.982   3.750 -16.631  0.00  0.00           H
ATOM    695  CG  GLU    46     -25.640   3.678 -17.960  0.00  0.00           C
ATOM    696 2HG  GLU    46     -25.867   3.850 -19.011  0.00  0.00           H
ATOM    697 3HG  GLU    46     -25.941   2.651 -17.739  0.00  0.00           H
ATOM    698  CD  GLU    46     -26.433   4.632 -17.049  0.00  0.00           C
ATOM    699  OE1 GLU    46     -26.887   5.708 -17.509  0.00  0.00           O
ATOM    700  OE2 GLU    46     -26.600   4.294 -15.854  0.00  0.00           O
ATOM    701  C   GLU    46     -22.138   5.348 -17.491  0.00  0.00           C
ATOM    702  O   GLU    46     -21.474   4.435 -16.993  0.00  0.00           O
ATOM    703  N   SER    47     -21.797   6.637 -17.353  0.00  0.00           N
ATOM    704  H   SER    47     -22.368   7.307 -17.851  0.00  0.00           H
ATOM    705  CA  SER    47     -20.611   7.229 -16.685  0.00  0.00           C
ATOM    706  HA  SER    47     -19.725   6.829 -17.166  0.00  0.00           H
ATOM    707  CB  SER    47     -20.611   8.751 -16.929  0.00  0.00           C
ATOM    708 2HB  SER    47     -21.363   9.216 -16.289  0.00  0.00           H
ATOM    709 3HB  SER    47     -19.631   9.154 -16.667  0.00  0.00           H
ATOM    710  OG  SER    47     -20.906   9.069 -18.283  0.00  0.00           O
ATOM    711  HG  SER    47     -20.775  10.029 -18.408  0.00  0.00           H
ATOM    712  C   SER    47     -20.456   6.959 -15.166  0.00  0.00           C
ATOM    713  O   SER    47     -19.944   7.796 -14.418  0.00  0.00           O
ATOM    714  N   LEU    48     -20.987   5.832 -14.680  0.00  0.00           N
ATOM    715  H   LEU    48     -21.315   5.179 -15.377  0.00  0.00           H
ATOM    716  CA  LEU    48     -21.125   5.466 -13.264  0.00  0.00           C
ATOM    717  HA  LEU    48     -20.174   5.681 -12.779  0.00  0.00           H
ATOM    718  CB  LEU    48     -22.200   6.345 -12.577  0.00  0.00           C
ATOM    719 2HB  LEU    48     -22.582   5.808 -11.711  0.00  0.00           H
ATOM    720 3HB  LEU    48     -21.695   7.231 -12.188  0.00  0.00           H
ATOM    721  CG  LEU    48     -23.400   6.845 -13.414  0.00  0.00           C
ATOM    722  HG  LEU    48     -23.051   7.563 -14.156  0.00  0.00           H
ATOM    723  CD1 LEU    48     -24.152   5.728 -14.132  0.00  0.00           C
ATOM    724 1HD1 LEU    48     -23.547   5.312 -14.930  0.00  0.00           H
ATOM    725 2HD1 LEU    48     -24.409   4.947 -13.423  0.00  0.00           H
ATOM    726 3HD1 LEU    48     -25.059   6.129 -14.585  0.00  0.00           H
ATOM    727  CD2 LEU    48     -24.402   7.554 -12.504  0.00  0.00           C
ATOM    728 1HD2 LEU    48     -24.823   6.851 -11.785  0.00  0.00           H
ATOM    729 2HD2 LEU    48     -23.905   8.364 -11.969  0.00  0.00           H
ATOM    730 3HD2 LEU    48     -25.207   7.977 -13.105  0.00  0.00           H
ATOM    731  C   LEU    48     -21.375   3.964 -13.006  0.00  0.00           C
ATOM    732  O   LEU    48     -21.045   3.474 -11.925  0.00  0.00           O
ATOM    733  N   ARG    49     -21.889   3.190 -13.978  0.00  0.00           N
ATOM    734  H   ARG    49     -22.156   3.624 -14.852  0.00  0.00           H
ATOM    735  CA  ARG    49     -22.026   1.719 -13.857  0.00  0.00           C
ATOM    736  HA  ARG    49     -22.524   1.501 -12.912  0.00  0.00           H
ATOM    737  CB  ARG    49     -22.883   1.193 -15.022  0.00  0.00           C
ATOM    738 2HB  ARG    49     -23.654   1.926 -15.250  0.00  0.00           H
ATOM    739 3HB  ARG    49     -22.259   1.121 -15.909  0.00  0.00           H
ATOM    740  CG  ARG    49     -23.574  -0.168 -14.794  0.00  0.00           C
ATOM    741 2HG  ARG    49     -24.189  -0.370 -15.671  0.00  0.00           H
ATOM    742 3HG  ARG    49     -22.814  -0.950 -14.751  0.00  0.00           H
ATOM    743  CD  ARG    49     -24.470  -0.294 -13.541  0.00  0.00           C
ATOM    744 2HD  ARG    49     -25.225  -1.062 -13.719  0.00  0.00           H
ATOM    745 3HD  ARG    49     -23.843  -0.643 -12.718  0.00  0.00           H
ATOM    746  NE  ARG    49     -25.122   0.972 -13.125  0.00  0.00           N
ATOM    747  HE  ARG    49     -24.841   1.344 -12.233  0.00  0.00           H
ATOM    748  CZ  ARG    49     -25.909   1.751 -13.846  0.00  0.00           C
ATOM    749  NH1 ARG    49     -26.454   1.387 -14.963  0.00  0.00           N
ATOM    750 1HH1 ARG    49     -26.499   0.405 -15.185  0.00  0.00           H
ATOM    751 2HH1 ARG    49     -27.033   2.069 -15.436  0.00  0.00           H
ATOM    752  NH2 ARG    49     -26.164   2.964 -13.474  0.00  0.00           N
ATOM    753 1HH2 ARG    49     -25.736   3.363 -12.661  0.00  0.00           H
ATOM    754 2HH2 ARG    49     -26.569   3.571 -14.195  0.00  0.00           H
ATOM    755  C   ARG    49     -20.666   1.016 -13.792  0.00  0.00           C
ATOM    756  O   ARG    49     -20.517   0.022 -13.083  0.00  0.00           O
ATOM    757  N   LYS    50     -19.655   1.612 -14.438  0.00  0.00           N
ATOM    758  H   LYS    50     -19.903   2.407 -15.009  0.00  0.00           H
ATOM    759  CA  LYS    50     -18.231   1.236 -14.367  0.00  0.00           C
ATOM    760  HA  LYS    50     -18.102   0.284 -14.884  0.00  0.00           H
ATOM    761  CB  LYS    50     -17.407   2.302 -15.118  0.00  0.00           C
ATOM    762 2HB  LYS    50     -17.904   2.528 -16.063  0.00  0.00           H
ATOM    763 3HB  LYS    50     -17.388   3.220 -14.530  0.00  0.00           H
ATOM    764  CG  LYS    50     -15.975   1.832 -15.442  0.00  0.00           C
ATOM    765 2HG  LYS    50     -15.730   0.946 -14.860  0.00  0.00           H
ATOM    766 3HG  LYS    50     -15.944   1.536 -16.492  0.00  0.00           H
ATOM    767  CD  LYS    50     -14.873   2.877 -15.200  0.00  0.00           C
ATOM    768 2HD  LYS    50     -13.931   2.446 -15.534  0.00  0.00           H
ATOM    769 3HD  LYS    50     -15.057   3.766 -15.799  0.00  0.00           H
ATOM    770  CE  LYS    50     -14.737   3.277 -13.725  0.00  0.00           C
ATOM    771 2HE  LYS    50     -15.545   3.975 -13.481  0.00  0.00           H
ATOM    772 3HE  LYS    50     -14.861   2.384 -13.104  0.00  0.00           H
ATOM    773  NZ  LYS    50     -13.413   3.907 -13.461  0.00  0.00           N
ATOM    774 1HZ  LYS    50     -12.660   3.237 -13.564  0.00  0.00           H
ATOM    775 2HZ  LYS    50     -13.238   4.669 -14.105  0.00  0.00           H
ATOM    776 3HZ  LYS    50     -13.362   4.286 -12.526  0.00  0.00           H
ATOM    777  C   LYS    50     -17.720   1.046 -12.929  0.00  0.00           C
ATOM    778  O   LYS    50     -16.898   0.170 -12.681  0.00  0.00           O
ATOM    779  N   TYR    51     -18.224   1.818 -11.960  0.00  0.00           N
ATOM    780  H   TYR    51     -18.900   2.529 -12.202  0.00  0.00           H
ATOM    781  CA  TYR    51     -17.827   1.679 -10.552  0.00  0.00           C
ATOM    782  HA  TYR    51     -16.740   1.652 -10.510  0.00  0.00           H
ATOM    783  CB  TYR    51     -18.285   2.904  -9.749  0.00  0.00           C
ATOM    784 2HB  TYR    51     -19.375   2.897  -9.697  0.00  0.00           H
ATOM    785 3HB  TYR    51     -17.907   2.811  -8.730  0.00  0.00           H
ATOM    786  CG  TYR    51     -17.815   4.240 -10.306  0.00  0.00           C
ATOM    787  CD1 TYR    51     -18.745   5.278 -10.506  0.00  0.00           C
ATOM    788  HD1 TYR    51     -19.787   5.126 -10.261  0.00  0.00           H
ATOM    789  CE1 TYR    51     -18.322   6.520 -11.020  0.00  0.00           C
ATOM    790  HE1 TYR    51     -19.033   7.320 -11.171  0.00  0.00           H
ATOM    791  CZ  TYR    51     -16.963   6.734 -11.326  0.00  0.00           C
ATOM    792  OH  TYR    51     -16.562   7.942 -11.813  0.00  0.00           O
ATOM    793  HH  TYR    51     -15.607   7.970 -11.991  0.00  0.00           H
ATOM    794  CE2 TYR    51     -16.027   5.697 -11.121  0.00  0.00           C
ATOM    795  HE2 TYR    51     -14.982   5.871 -11.329  0.00  0.00           H
ATOM    796  CD2 TYR    51     -16.453   4.452 -10.611  0.00  0.00           C
ATOM    797  HD2 TYR    51     -15.727   3.673 -10.429  0.00  0.00           H
ATOM    798  C   TYR    51     -18.323   0.376  -9.903  0.00  0.00           C
ATOM    799  O   TYR    51     -17.614  -0.196  -9.074  0.00  0.00           O
ATOM    800  N   LYS    52     -19.498  -0.138 -10.301  0.00  0.00           N
ATOM    801  H   LYS    52     -20.017   0.358 -11.017  0.00  0.00           H
ATOM    802  CA  LYS    52     -19.991  -1.468  -9.879  0.00  0.00           C
ATOM    803  HA  LYS    52     -19.801  -1.603  -8.816  0.00  0.00           H
ATOM    804  CB  LYS    52     -21.506  -1.620 -10.125  0.00  0.00           C
ATOM    805 2HB  LYS    52     -21.686  -1.825 -11.183  0.00  0.00           H
ATOM    806 3HB  LYS    52     -21.845  -2.490  -9.560  0.00  0.00           H
ATOM    807  CG  LYS    52     -22.343  -0.392  -9.729  0.00  0.00           C
ATOM    808 2HG  LYS    52     -21.880   0.122  -8.886  0.00  0.00           H
ATOM    809 3HG  LYS    52     -22.353   0.301 -10.573  0.00  0.00           H
ATOM    810  CD  LYS    52     -23.792  -0.755  -9.366  0.00  0.00           C
ATOM    811 2HD  LYS    52     -24.412   0.126  -9.526  0.00  0.00           H
ATOM    812 3HD  LYS    52     -24.159  -1.552 -10.016  0.00  0.00           H
ATOM    813  CE  LYS    52     -23.877  -1.181  -7.889  0.00  0.00           C
ATOM    814 2HE  LYS    52     -23.342  -2.126  -7.760  0.00  0.00           H
ATOM    815 3HE  LYS    52     -23.371  -0.416  -7.293  0.00  0.00           H
ATOM    816  NZ  LYS    52     -25.279  -1.311  -7.410  0.00  0.00           N
ATOM    817 1HZ  LYS    52     -25.787  -0.440  -7.564  0.00  0.00           H
ATOM    818 2HZ  LYS    52     -25.768  -2.066  -7.869  0.00  0.00           H
ATOM    819 3HZ  LYS    52     -25.318  -1.504  -6.418  0.00  0.00           H
ATOM    820  C   LYS    52     -19.254  -2.602 -10.590  0.00  0.00           C
ATOM    821  O   LYS    52     -19.091  -3.687 -10.040  0.00  0.00           O
ATOM    822  N   GLU    53     -18.796  -2.352 -11.810  0.00  0.00           N
ATOM    823  H   GLU    53     -19.021  -1.450 -12.205  0.00  0.00           H
ATOM    824  CA  GLU    53     -18.231  -3.358 -12.709  0.00  0.00           C
ATOM    825  HA  GLU    53     -19.019  -4.075 -12.945  0.00  0.00           H
ATOM    826  CB  GLU    53     -17.812  -2.646 -13.996  0.00  0.00           C
ATOM    827 2HB  GLU    53     -18.521  -1.855 -14.243  0.00  0.00           H
ATOM    828 3HB  GLU    53     -16.836  -2.184 -13.850  0.00  0.00           H
ATOM    829  CG  GLU    53     -17.723  -3.608 -15.173  0.00  0.00           C
ATOM    830 2HG  GLU    53     -17.188  -3.082 -15.953  0.00  0.00           H
ATOM    831 3HG  GLU    53     -17.132  -4.481 -14.885  0.00  0.00           H
ATOM    832  CD  GLU    53     -19.084  -4.048 -15.738  0.00  0.00           C
ATOM    833  OE1 GLU    53     -19.080  -4.877 -16.675  0.00  0.00           O
ATOM    834  OE2 GLU    53     -20.149  -3.582 -15.279  0.00  0.00           O
ATOM    835  C   GLU    53     -17.050  -4.144 -12.112  0.00  0.00           C
ATOM    836  O   GLU    53     -17.049  -5.375 -12.152  0.00  0.00           O
ATOM    837  N   ALA    54     -16.083  -3.459 -11.491  0.00  0.00           N
ATOM    838  H   ALA    54     -16.128  -2.450 -11.514  0.00  0.00           H
ATOM    839  CA  ALA    54     -14.934  -4.084 -10.821  0.00  0.00           C
ATOM    840  HA  ALA    54     -14.489  -4.804 -11.510  0.00  0.00           H
ATOM    841  CB  ALA    54     -13.897  -2.996 -10.534  0.00  0.00           C
ATOM    842 1HB  ALA    54     -13.631  -2.483 -11.459  0.00  0.00           H
ATOM    843 2HB  ALA    54     -14.311  -2.285  -9.822  0.00  0.00           H
ATOM    844 3HB  ALA    54     -12.997  -3.443 -10.110  0.00  0.00           H
ATOM    845  C   ALA    54     -15.291  -4.856  -9.528  0.00  0.00           C
ATOM    846  O   ALA    54     -14.448  -5.565  -8.979  0.00  0.00           O
ATOM    847  N   LEU    55     -16.532  -4.742  -9.040  0.00  0.00           N
ATOM    848  H   LEU    55     -17.175  -4.128  -9.524  0.00  0.00           H
ATOM    849  CA  LEU    55     -17.067  -5.538  -7.930  0.00  0.00           C
ATOM    850  HA  LEU    55     -16.239  -5.906  -7.324  0.00  0.00           H
ATOM    851  CB  LEU    55     -17.944  -4.605  -7.073  0.00  0.00           C
ATOM    852 2HB  LEU    55     -17.417  -3.664  -6.924  0.00  0.00           H
ATOM    853 3HB  LEU    55     -18.863  -4.387  -7.617  0.00  0.00           H
ATOM    854  CG  LEU    55     -18.328  -5.162  -5.695  0.00  0.00           C
ATOM    855  HG  LEU    55     -18.843  -6.112  -5.819  0.00  0.00           H
ATOM    856  CD1 LEU    55     -17.109  -5.343  -4.792  0.00  0.00           C
ATOM    857 1HD1 LEU    55     -16.494  -6.172  -5.141  0.00  0.00           H
ATOM    858 2HD1 LEU    55     -16.514  -4.431  -4.775  0.00  0.00           H
ATOM    859 3HD1 LEU    55     -17.440  -5.548  -3.777  0.00  0.00           H
ATOM    860  CD2 LEU    55     -19.268  -4.196  -4.981  0.00  0.00           C
ATOM    861 1HD2 LEU    55     -18.743  -3.262  -4.776  0.00  0.00           H
ATOM    862 2HD2 LEU    55     -20.142  -4.007  -5.604  0.00  0.00           H
ATOM    863 3HD2 LEU    55     -19.598  -4.634  -4.039  0.00  0.00           H
ATOM    864  C   LEU    55     -17.859  -6.756  -8.448  0.00  0.00           C
ATOM    865  O   LEU    55     -17.780  -7.839  -7.868  0.00  0.00           O
ATOM    866  N   LEU    56     -18.585  -6.586  -9.559  0.00  0.00           N
ATOM    867  H   LEU    56     -18.612  -5.650  -9.946  0.00  0.00           H
ATOM    868  CA  LEU    56     -19.436  -7.603 -10.192  0.00  0.00           C
ATOM    869  HA  LEU    56     -19.955  -8.173  -9.423  0.00  0.00           H
ATOM    870  CB  LEU    56     -20.463  -6.871 -11.086  0.00  0.00           C
ATOM    871 2HB  LEU    56     -20.042  -5.925 -11.435  0.00  0.00           H
ATOM    872 3HB  LEU    56     -20.632  -7.474 -11.976  0.00  0.00           H
ATOM    873  CG  LEU    56     -21.842  -6.601 -10.467  0.00  0.00           C
ATOM    874  HG  LEU    56     -22.382  -5.945 -11.151  0.00  0.00           H
ATOM    875  CD1 LEU    56     -22.637  -7.900 -10.337  0.00  0.00           C
ATOM    876 1HD1 LEU    56     -22.736  -8.369 -11.317  0.00  0.00           H
ATOM    877 2HD1 LEU    56     -22.139  -8.592  -9.658  0.00  0.00           H
ATOM    878 3HD1 LEU    56     -23.632  -7.688  -9.957  0.00  0.00           H
ATOM    879  CD2 LEU    56     -21.772  -5.909  -9.106  0.00  0.00           C
ATOM    880 1HD2 LEU    56     -21.314  -6.564  -8.366  0.00  0.00           H
ATOM    881 2HD2 LEU    56     -21.182  -4.997  -9.192  0.00  0.00           H
ATOM    882 3HD2 LEU    56     -22.776  -5.646  -8.777  0.00  0.00           H
ATOM    883  C   LEU    56     -18.674  -8.618 -11.062  0.00  0.00           C
ATOM    884  O   LEU    56     -18.980  -9.812 -11.035  0.00  0.00           O
ATOM    885  N   GLY    57     -17.721  -8.146 -11.867  0.00  0.00           N
ATOM    886  H   GLY    57     -17.524  -7.149 -11.826  0.00  0.00           H
ATOM    887  CA  GLY    57     -17.154  -8.895 -12.992  0.00  0.00           C
ATOM    888 2HA  GLY    57     -16.876  -9.897 -12.661  0.00  0.00           H
ATOM    889 3HA  GLY    57     -17.886  -8.998 -13.788  0.00  0.00           H
ATOM    890  C   GLY    57     -15.915  -8.214 -13.558  0.00  0.00           C
ATOM    891  O   GLY    57     -15.925  -7.707 -14.679  0.00  0.00           O
ATOM    892  N   ARG    58     -14.847  -8.212 -12.749  0.00  0.00           N
ATOM    893  H   ARG    58     -14.986  -8.631 -11.839  0.00  0.00           H
ATOM    894  CA  ARG    58     -13.500  -7.691 -13.057  0.00  0.00           C
ATOM    895  HA  ARG    58     -13.506  -6.601 -13.007  0.00  0.00           H
ATOM    896  CB  ARG    58     -12.520  -8.248 -12.004  0.00  0.00           C
ATOM    897 2HB  ARG    58     -12.566  -9.338 -12.029  0.00  0.00           H
ATOM    898 3HB  ARG    58     -11.502  -7.952 -12.266  0.00  0.00           H
ATOM    899  CG  ARG    58     -12.825  -7.755 -10.576  0.00  0.00           C
ATOM    900 2HG  ARG    58     -12.348  -6.786 -10.431  0.00  0.00           H
ATOM    901 3HG  ARG    58     -13.895  -7.600 -10.455  0.00  0.00           H
ATOM    902  CD  ARG    58     -12.350  -8.734  -9.486  0.00  0.00           C
ATOM    903 2HD  ARG    58     -11.602  -9.410  -9.903  0.00  0.00           H
ATOM    904 3HD  ARG    58     -11.876  -8.159  -8.687  0.00  0.00           H
ATOM    905  NE  ARG    58     -13.490  -9.486  -8.917  0.00  0.00           N
ATOM    906  HE  ARG    58     -14.368  -8.993  -8.867  0.00  0.00           H
ATOM    907  CZ  ARG    58     -13.496 -10.709  -8.412  0.00  0.00           C
ATOM    908  NH1 ARG    58     -12.431 -11.454  -8.361  0.00  0.00           N
ATOM    909 1HH1 ARG    58     -11.550 -11.063  -8.641  0.00  0.00           H
ATOM    910 2HH1 ARG    58     -12.469 -12.376  -7.962  0.00  0.00           H
ATOM    911  NH2 ARG    58     -14.601 -11.211  -7.940  0.00  0.00           N
ATOM    912 1HH2 ARG    58     -15.456 -10.682  -7.967  0.00  0.00           H
ATOM    913 2HH2 ARG    58     -14.610 -12.142  -7.559  0.00  0.00           H
ATOM    914  C   ARG    58     -13.033  -8.067 -14.469  0.00  0.00           C
ATOM    915  O   ARG    58     -12.531  -7.219 -15.206  0.00  0.00           O
ATOM    916  N   VAL    59     -13.251  -9.334 -14.833  0.00  0.00           N
ATOM    917  H   VAL    59     -13.680  -9.935 -14.147  0.00  0.00           H
ATOM    918  CA  VAL    59     -12.917  -9.906 -16.142  0.00  0.00           C
ATOM    919  HA  VAL    59     -11.971  -9.471 -16.458  0.00  0.00           H
ATOM    920  CB  VAL    59     -12.709 -11.436 -16.054  0.00  0.00           C
ATOM    921  HB  VAL    59     -12.599 -11.830 -17.063  0.00  0.00           H
ATOM    922  CG1 VAL    59     -11.407 -11.726 -15.304  0.00  0.00           C
ATOM    923 1HG1 VAL    59     -10.587 -11.235 -15.821  0.00  0.00           H
ATOM    924 2HG1 VAL    59     -11.460 -11.359 -14.278  0.00  0.00           H
ATOM    925 3HG1 VAL    59     -11.219 -12.800 -15.293  0.00  0.00           H
ATOM    926  CG2 VAL    59     -13.833 -12.225 -15.364  0.00  0.00           C
ATOM    927 1HG2 VAL    59     -13.992 -11.874 -14.345  0.00  0.00           H
ATOM    928 2HG2 VAL    59     -14.760 -12.149 -15.930  0.00  0.00           H
ATOM    929 3HG2 VAL    59     -13.562 -13.280 -15.327  0.00  0.00           H
ATOM    930  C   VAL    59     -13.938  -9.560 -17.236  0.00  0.00           C
ATOM    931  O   VAL    59     -13.544  -9.057 -18.285  0.00  0.00           O
ATOM    932  N   ALA    60     -15.224  -9.826 -17.007  0.00  0.00           N
ATOM    933  H   ALA    60     -15.477 -10.194 -16.103  0.00  0.00           H
ATOM    934  CA  ALA    60     -16.303  -9.739 -18.004  0.00  0.00           C
ATOM    935  HA  ALA    60     -16.169  -8.838 -18.603  0.00  0.00           H
ATOM    936  CB  ALA    60     -16.220 -10.963 -18.931  0.00  0.00           C
ATOM    937 1HB  ALA    60     -15.269 -10.969 -19.462  0.00  0.00           H
ATOM    938 2HB  ALA    60     -16.309 -11.884 -18.352  0.00  0.00           H
ATOM    939 3HB  ALA    60     -17.030 -10.927 -19.661  0.00  0.00           H
ATOM    940  C   ALA    60     -17.688  -9.647 -17.325  0.00  0.00           C
ATOM    941  O   ALA    60     -17.991 -10.507 -16.465  0.00  0.00           O
ATOM    942  OXT ALA    60     -18.459  -8.731 -17.663  0.00  0.00           O
TER     943      ALA    60
ATOM    944  N   GLY   271       1.610  11.293 -21.596  0.00  0.00           N
ATOM    945  H1  GLY   271       1.834  12.277 -21.563  0.00  0.00           H
ATOM    946  H2  GLY   271       1.070  11.055 -20.779  0.00  0.00           H
ATOM    947  H3  GLY   271       2.471  10.768 -21.579  0.00  0.00           H
ATOM    948  CA  GLY   271       0.852  10.980 -22.827  0.00  0.00           C
ATOM    949 2HA  GLY   271       1.464  11.213 -23.699  0.00  0.00           H
ATOM    950 3HA  GLY   271       0.597   9.921 -22.851  0.00  0.00           H
ATOM    951  C   GLY   271      -0.419  11.807 -22.913  0.00  0.00           C
ATOM    952  O   GLY   271      -0.353  13.008 -23.180  0.00  0.00           O
ATOM    953  N   SER   272      -1.582  11.185 -22.694  0.00  0.00           N
ATOM    954  H   SER   272      -1.578  10.205 -22.445  0.00  0.00           H
ATOM    955  CA  SER   272      -2.891  11.863 -22.673  0.00  0.00           C
ATOM    956  HA  SER   272      -3.012  12.399 -23.616  0.00  0.00           H
ATOM    957  CB  SER   272      -4.018  10.820 -22.592  0.00  0.00           C
ATOM    958 2HB  SER   272      -4.984  11.324 -22.541  0.00  0.00           H
ATOM    959 3HB  SER   272      -4.000  10.208 -23.495  0.00  0.00           H
ATOM    960  OG  SER   272      -3.856   9.982 -21.458  0.00  0.00           O
ATOM    961  HG  SER   272      -4.577   9.322 -21.455  0.00  0.00           H
ATOM    962  C   SER   272      -3.018  12.885 -21.527  0.00  0.00           C
ATOM    963  O   SER   272      -2.389  12.746 -20.472  0.00  0.00           O
ATOM    964  N   LYS   273      -3.853  13.920 -21.724  0.00  0.00           N
ATOM    965  H   LYS   273      -4.291  13.993 -22.630  0.00  0.00           H
ATOM    966  CA  LYS   273      -4.111  14.986 -20.729  0.00  0.00           C
ATOM    967  HA  LYS   273      -3.197  15.113 -20.145  0.00  0.00           H
ATOM    968  CB  LYS   273      -4.369  16.339 -21.432  0.00  0.00           C
ATOM    969 2HB  LYS   273      -4.076  17.125 -20.734  0.00  0.00           H
ATOM    970 3HB  LYS   273      -3.708  16.432 -22.294  0.00  0.00           H
ATOM    971  CG  LYS   273      -5.821  16.646 -21.857  0.00  0.00           C
ATOM    972 2HG  LYS   273      -6.453  16.662 -20.969  0.00  0.00           H
ATOM    973 3HG  LYS   273      -5.844  17.654 -22.274  0.00  0.00           H
ATOM    974  CD  LYS   273      -6.455  15.688 -22.879  0.00  0.00           C
ATOM    975 2HD  LYS   273      -6.421  14.666 -22.505  0.00  0.00           H
ATOM    976 3HD  LYS   273      -7.504  15.964 -22.991  0.00  0.00           H
ATOM    977  CE  LYS   273      -5.772  15.779 -24.252  0.00  0.00           C
ATOM    978 2HE  LYS   273      -5.825  16.816 -24.596  0.00  0.00           H
ATOM    979 3HE  LYS   273      -4.714  15.522 -24.154  0.00  0.00           H
ATOM    980  NZ  LYS   273      -6.430  14.886 -25.243  0.00  0.00           N
ATOM    981 1HZ  LYS   273      -6.403  13.917 -24.957  0.00  0.00           H
ATOM    982 2HZ  LYS   273      -7.400  15.140 -25.376  0.00  0.00           H
ATOM    983 3HZ  LYS   273      -5.977  14.948 -26.146  0.00  0.00           H
ATOM    984  C   LYS   273      -5.203  14.652 -19.696  0.00  0.00           C
ATOM    985  O   LYS   273      -5.374  15.395 -18.726  0.00  0.00           O
ATOM    986  N   ARG   274      -5.957  13.563 -19.910  0.00  0.00           N
ATOM    987  H   ARG   274      -5.717  12.997 -20.708  0.00  0.00           H
ATOM    988  CA  ARG   274      -7.034  13.086 -19.021  0.00  0.00           C
ATOM    989  HA  ARG   274      -7.779  13.876 -18.918  0.00  0.00           H
ATOM    990  CB  ARG   274      -7.691  11.823 -19.621  0.00  0.00           C
ATOM    991 2HB  ARG   274      -6.912  11.138 -19.962  0.00  0.00           H
ATOM    992 3HB  ARG   274      -8.248  11.304 -18.838  0.00  0.00           H
ATOM    993  CG  ARG   274      -8.668  12.082 -20.780  0.00  0.00           C
ATOM    994 2HG  ARG   274      -8.146  12.549 -21.617  0.00  0.00           H
ATOM    995 3HG  ARG   274      -9.047  11.114 -21.113  0.00  0.00           H
ATOM    996  CD  ARG   274      -9.850  12.969 -20.353  0.00  0.00           C
ATOM    997 2HD  ARG   274     -10.057  12.796 -19.294  0.00  0.00           H
ATOM    998 3HD  ARG   274      -9.570  14.016 -20.488  0.00  0.00           H
ATOM    999  NE  ARG   274     -11.078  12.668 -21.115  0.00  0.00           N
ATOM   1000  HE  ARG   274     -11.050  11.875 -21.739  0.00  0.00           H
ATOM   1001  CZ  ARG   274     -12.248  13.269 -20.987  0.00  0.00           C
ATOM   1002  NH1 ARG   274     -12.410  14.323 -20.236  0.00  0.00           N
ATOM   1003 1HH1 ARG   274     -11.618  14.708 -19.751  0.00  0.00           H
ATOM   1004 2HH1 ARG   274     -13.311  14.764 -20.157  0.00  0.00           H
ATOM   1005  NH2 ARG   274     -13.295  12.814 -21.612  0.00  0.00           N
ATOM   1006 1HH2 ARG   274     -13.224  11.986 -22.181  0.00  0.00           H
ATOM   1007 2HH2 ARG   274     -14.188  13.262 -21.498  0.00  0.00           H
ATOM   1008  C   ARG   274      -6.525  12.787 -17.604  0.00  0.00           C
ATOM   1009  O   ARG   274      -5.356  12.450 -17.405  0.00  0.00           O
ATOM   1010  N   TRP   275      -7.426  12.871 -16.623  0.00  0.00           N
ATOM   1011  H   TRP   275      -8.366  13.147 -16.861  0.00  0.00           H
ATOM   1012  CA  TRP   275      -7.171  12.411 -15.254  0.00  0.00           C
ATOM   1013  HA  TRP   275      -6.280  12.917 -14.877  0.00  0.00           H
ATOM   1014  CB  TRP   275      -8.354  12.779 -14.341  0.00  0.00           C
ATOM   1015 2HB  TRP   275      -9.275  12.839 -14.924  0.00  0.00           H
ATOM   1016 3HB  TRP   275      -8.494  11.976 -13.616  0.00  0.00           H
ATOM   1017  CG  TRP   275      -8.187  14.048 -13.557  0.00  0.00           C
ATOM   1018  CD1 TRP   275      -7.543  15.165 -13.973  0.00  0.00           C
ATOM   1019  HD1 TRP   275      -7.078  15.293 -14.946  0.00  0.00           H
ATOM   1020  NE1 TRP   275      -7.531  16.101 -12.956  0.00  0.00           N
ATOM   1021  HE1 TRP   275      -7.076  17.005 -13.039  0.00  0.00           H
ATOM   1022  CE2 TRP   275      -8.178  15.639 -11.832  0.00  0.00           C
ATOM   1023  CZ2 TRP   275      -8.416  16.197 -10.565  0.00  0.00           C
ATOM   1024  HZ2 TRP   275      -8.048  17.186 -10.329  0.00  0.00           H
ATOM   1025  CH2 TRP   275      -9.134  15.453  -9.615  0.00  0.00           C
ATOM   1026  HH2 TRP   275      -9.327  15.868  -8.632  0.00  0.00           H
ATOM   1027  CZ3 TRP   275      -9.606  14.169  -9.941  0.00  0.00           C
ATOM   1028  HZ3 TRP   275     -10.164  13.600  -9.207  0.00  0.00           H
ATOM   1029  CE3 TRP   275      -9.354  13.615 -11.213  0.00  0.00           C
ATOM   1030  HE3 TRP   275      -9.719  12.624 -11.450  0.00  0.00           H
ATOM   1031  CD2 TRP   275      -8.629  14.333 -12.190  0.00  0.00           C
ATOM   1032  C   TRP   275      -6.879  10.902 -15.215  0.00  0.00           C
ATOM   1033  O   TRP   275      -7.589  10.101 -15.829  0.00  0.00           O
ATOM   1034  N   ASN   276      -5.852  10.527 -14.449  0.00  0.00           N
ATOM   1035  H   ASN   276      -5.347  11.248 -13.953  0.00  0.00           H
ATOM   1036  CA  ASN   276      -5.360   9.157 -14.306  0.00  0.00           C
ATOM   1037  HA  ASN   276      -5.938   8.477 -14.937  0.00  0.00           H
ATOM   1038  CB  ASN   276      -3.884   9.087 -14.748  0.00  0.00           C
ATOM   1039 2HB  ASN   276      -3.315   9.852 -14.219  0.00  0.00           H
ATOM   1040 3HB  ASN   276      -3.470   8.120 -14.463  0.00  0.00           H
ATOM   1041  CG  ASN   276      -3.662   9.254 -16.247  0.00  0.00           C
ATOM   1042  OD1 ASN   276      -4.559   9.140 -17.071  0.00  0.00           O
ATOM   1043  ND2 ASN   276      -2.441   9.530 -16.646  0.00  0.00           N
ATOM   1044 1HD2 ASN   276      -2.275   9.616 -17.636  0.00  0.00           H
ATOM   1045 2HD2 ASN   276      -1.690   9.605 -15.977  0.00  0.00           H
ATOM   1046  C   ASN   276      -5.544   8.709 -12.850  0.00  0.00           C
ATOM   1047  O   ASN   276      -4.780   9.101 -11.964  0.00  0.00           O
ATOM   1048  N   SER   277      -6.582   7.913 -12.596  0.00  0.00           N
ATOM   1049  H   SER   277      -7.167   7.603 -13.361  0.00  0.00           H
ATOM   1050  CA  SER   277      -6.844   7.300 -11.290  0.00  0.00           C
ATOM   1051  HA  SER   277      -6.962   8.096 -10.555  0.00  0.00           H
ATOM   1052  CB  SER   277      -8.168   6.519 -11.328  0.00  0.00           C
ATOM   1053 2HB  SER   277      -8.210   5.823 -10.488  0.00  0.00           H
ATOM   1054 3HB  SER   277      -8.990   7.231 -11.221  0.00  0.00           H
ATOM   1055  OG  SER   277      -8.340   5.825 -12.556  0.00  0.00           O
ATOM   1056  HG  SER   277      -9.227   5.419 -12.565  0.00  0.00           H
ATOM   1057  C   SER   277      -5.666   6.417 -10.845  0.00  0.00           C
ATOM   1058  O   SER   277      -5.195   5.552 -11.588  0.00  0.00           O
ATOM   1059  N   CYS   278      -5.174   6.654  -9.627  0.00  0.00           N
ATOM   1060  H   CYS   278      -5.609   7.380  -9.075  0.00  0.00           H
ATOM   1061  CA  CYS   278      -4.085   5.898  -9.000  0.00  0.00           C
ATOM   1062  HA  CYS   278      -3.502   5.383  -9.765  0.00  0.00           H
ATOM   1063  CB  CYS   278      -3.162   6.890  -8.280  0.00  0.00           C
ATOM   1064 2HB  CYS   278      -2.846   7.652  -8.995  0.00  0.00           H
ATOM   1065 3HB  CYS   278      -3.723   7.387  -7.487  0.00  0.00           H
ATOM   1066  SG  CYS   278      -1.670   6.157  -7.552  0.00  0.00           S
ATOM   1067  C   CYS   278      -4.656   4.857  -8.023  0.00  0.00           C
ATOM   1068  O   CYS   278      -5.661   5.124  -7.360  0.00  0.00           O
ATOM   1069  N   LYS   279      -4.017   3.678  -7.938  0.00  0.00           N
ATOM   1070  H   LYS   279      -3.187   3.571  -8.505  0.00  0.00           H
ATOM   1071  CA  LYS   279      -4.434   2.508  -7.134  0.00  0.00           C
ATOM   1072  HA  LYS   279      -5.237   2.007  -7.673  0.00  0.00           H
ATOM   1073  CB  LYS   279      -3.279   1.483  -7.055  0.00  0.00           C
ATOM   1074 2HB  LYS   279      -3.616   0.632  -6.460  0.00  0.00           H
ATOM   1075 3HB  LYS   279      -3.091   1.107  -8.062  0.00  0.00           H
ATOM   1076  CG  LYS   279      -1.942   2.026  -6.498  0.00  0.00           C
ATOM   1077 2HG  LYS   279      -1.176   1.940  -7.270  0.00  0.00           H
ATOM   1078 3HG  LYS   279      -2.038   3.086  -6.261  0.00  0.00           H
ATOM   1079  CD  LYS   279      -1.456   1.300  -5.234  0.00  0.00           C
ATOM   1080 2HD  LYS   279      -0.613   1.857  -4.821  0.00  0.00           H
ATOM   1081 3HD  LYS   279      -2.259   1.299  -4.493  0.00  0.00           H
ATOM   1082  CE  LYS   279      -1.003  -0.137  -5.522  0.00  0.00           C
ATOM   1083 2HE  LYS   279      -1.800  -0.664  -6.051  0.00  0.00           H
ATOM   1084 3HE  LYS   279      -0.129  -0.104  -6.179  0.00  0.00           H
ATOM   1085  NZ  LYS   279      -0.670  -0.857  -4.264  0.00  0.00           N
ATOM   1086 1HZ  LYS   279       0.053  -0.377  -3.745  0.00  0.00           H
ATOM   1087 2HZ  LYS   279      -1.488  -0.932  -3.662  0.00  0.00           H
ATOM   1088 3HZ  LYS   279      -0.338  -1.794  -4.451  0.00  0.00           H
ATOM   1089  C   LYS   279      -5.023   2.870  -5.758  0.00  0.00           C
ATOM   1090  O   LYS   279      -4.288   3.242  -4.843  0.00  0.00           O
ATOM   1091  N   GLN   280      -6.348   2.731  -5.605  0.00  0.00           N
ATOM   1092  H   GLN   280      -6.901   2.520  -6.423  0.00  0.00           H
ATOM   1093  CA  GLN   280      -7.058   2.978  -4.336  0.00  0.00           C
ATOM   1094  HA  GLN   280      -6.935   4.029  -4.071  0.00  0.00           H
ATOM   1095  CB  GLN   280      -8.564   2.666  -4.483  0.00  0.00           C
ATOM   1096 2HB  GLN   280      -8.726   1.886  -5.231  0.00  0.00           H
ATOM   1097 3HB  GLN   280      -8.920   2.264  -3.533  0.00  0.00           H
ATOM   1098  CG  GLN   280      -9.449   3.888  -4.790  0.00  0.00           C
ATOM   1099 2HG  GLN   280     -10.418   3.714  -4.321  0.00  0.00           H
ATOM   1100 3HG  GLN   280      -9.033   4.786  -4.332  0.00  0.00           H
ATOM   1101  CD  GLN   280      -9.687   4.141  -6.279  0.00  0.00           C
ATOM   1102  OE1 GLN   280      -8.818   3.994  -7.124  0.00  0.00           O
ATOM   1103  NE2 GLN   280     -10.891   4.514  -6.661  0.00  0.00           N
ATOM   1104 1HE2 GLN   280     -11.042   4.703  -7.638  0.00  0.00           H
ATOM   1105 2HE2 GLN   280     -11.630   4.620  -5.983  0.00  0.00           H
ATOM   1106  C   GLN   280      -6.479   2.157  -3.170  0.00  0.00           C
ATOM   1107  O   GLN   280      -6.428   2.634  -2.036  0.00  0.00           O
ATOM   1108  N   ASN   281      -6.031   0.930  -3.460  0.00  0.00           N
ATOM   1109  H   ASN   281      -6.110   0.636  -4.423  0.00  0.00           H
ATOM   1110  CA  ASN   281      -5.359   0.037  -2.512  0.00  0.00           C
ATOM   1111  HA  ASN   281      -4.696   0.615  -1.863  0.00  0.00           H
ATOM   1112  CB  ASN   281      -6.445  -0.667  -1.656  0.00  0.00           C
ATOM   1113 2HB  ASN   281      -7.412  -0.629  -2.157  0.00  0.00           H
ATOM   1114 3HB  ASN   281      -6.201  -1.720  -1.526  0.00  0.00           H
ATOM   1115  CG  ASN   281      -6.579  -0.080  -0.262  0.00  0.00           C
ATOM   1116  OD1 ASN   281      -5.676  -0.178   0.556  0.00  0.00           O
ATOM   1117  ND2 ASN   281      -7.715   0.487   0.075  0.00  0.00           N
ATOM   1118 1HD2 ASN   281      -7.799   0.881   0.999  0.00  0.00           H
ATOM   1119 2HD2 ASN   281      -8.460   0.577  -0.598  0.00  0.00           H
ATOM   1120  C   ASN   281      -4.478  -0.992  -3.245  0.00  0.00           C
ATOM   1121  O   ASN   281      -3.263  -1.044  -3.043  0.00  0.00           O
ATOM   1122  N   LYS   282      -5.102  -1.817  -4.097  0.00  0.00           N
ATOM   1123  H   LYS   282      -6.093  -1.668  -4.222  0.00  0.00           H
ATOM   1124  CA  LYS   282      -4.567  -3.081  -4.636  0.00  0.00           C
ATOM   1125  HA  LYS   282      -3.475  -3.069  -4.637  0.00  0.00           H
ATOM   1126  CB  LYS   282      -5.048  -4.247  -3.741  0.00  0.00           C
ATOM   1127 2HB  LYS   282      -6.140  -4.237  -3.726  0.00  0.00           H
ATOM   1128 3HB  LYS   282      -4.732  -5.190  -4.192  0.00  0.00           H
ATOM   1129  CG  LYS   282      -4.533  -4.228  -2.286  0.00  0.00           C
ATOM   1130 2HG  LYS   282      -3.533  -4.661  -2.251  0.00  0.00           H
ATOM   1131 3HG  LYS   282      -4.473  -3.211  -1.914  0.00  0.00           H
ATOM   1132  CD  LYS   282      -5.480  -5.011  -1.367  0.00  0.00           C
ATOM   1133 2HD  LYS   282      -6.488  -4.603  -1.457  0.00  0.00           H
ATOM   1134 3HD  LYS   282      -5.505  -6.051  -1.697  0.00  0.00           H
ATOM   1135  CE  LYS   282      -5.056  -4.982   0.110  0.00  0.00           C
ATOM   1136 2HE  LYS   282      -5.632  -5.745   0.640  0.00  0.00           H
ATOM   1137 3HE  LYS   282      -3.999  -5.259   0.177  0.00  0.00           H
ATOM   1138  NZ  LYS   282      -5.289  -3.660   0.757  0.00  0.00           N
ATOM   1139 1HZ  LYS   282      -4.736  -2.927   0.334  0.00  0.00           H
ATOM   1140 2HZ  LYS   282      -6.263  -3.392   0.718  0.00  0.00           H
ATOM   1141 3HZ  LYS   282      -5.034  -3.688   1.737  0.00  0.00           H
ATOM   1142  C   LYS   282      -5.056  -3.273  -6.079  0.00  0.00           C
ATOM   1143  O   LYS   282      -6.182  -3.711  -6.303  0.00  0.00           O
ATOM   1144  N   GLN   283      -4.225  -2.939  -7.067  0.00  0.00           N
ATOM   1145  H   GLN   283      -3.316  -2.593  -6.806  0.00  0.00           H
ATOM   1146  CA  GLN   283      -4.544  -3.008  -8.509  0.00  0.00           C
ATOM   1147  HA  GLN   283      -5.531  -2.564  -8.641  0.00  0.00           H
ATOM   1148  CB  GLN   283      -3.554  -2.123  -9.298  0.00  0.00           C
ATOM   1149 2HB  GLN   283      -3.818  -2.177 -10.355  0.00  0.00           H
ATOM   1150 3HB  GLN   283      -3.684  -1.084  -8.993  0.00  0.00           H
ATOM   1151  CG  GLN   283      -2.073  -2.514  -9.113  0.00  0.00           C
ATOM   1152 2HG  GLN   283      -1.639  -1.914  -8.313  0.00  0.00           H
ATOM   1153 3HG  GLN   283      -2.009  -3.560  -8.812  0.00  0.00           H
ATOM   1154  CD  GLN   283      -1.229  -2.323 -10.376  0.00  0.00           C
ATOM   1155  OE1 GLN   283      -1.411  -1.404 -11.166  0.00  0.00           O
ATOM   1156  NE2 GLN   283      -0.263  -3.187 -10.617  0.00  0.00           N
ATOM   1157 1HE2 GLN   283       0.282  -3.075 -11.457  0.00  0.00           H
ATOM   1158 2HE2 GLN   283      -0.084  -3.947  -9.976  0.00  0.00           H
ATOM   1159  C   GLN   283      -4.650  -4.439  -9.103  0.00  0.00           C
ATOM   1160  O   GLN   283      -4.387  -4.645 -10.287  0.00  0.00           O
ATOM   1161  N   GLY   284      -5.000  -5.448  -8.297  0.00  0.00           N
ATOM   1162  H   GLY   284      -5.269  -5.212  -7.352  0.00  0.00           H
ATOM   1163  CA  GLY   284      -5.114  -6.848  -8.733  0.00  0.00           C
ATOM   1164 2HA  GLY   284      -6.106  -7.007  -9.153  0.00  0.00           H
ATOM   1165 3HA  GLY   284      -4.377  -7.055  -9.511  0.00  0.00           H
ATOM   1166  C   GLY   284      -4.906  -7.862  -7.608  0.00  0.00           C
ATOM   1167  O   GLY   284      -4.102  -8.775  -7.780  0.00  0.00           O
ATOM   1168  N   ALA   285      -5.565  -7.680  -6.457  0.00  0.00           N
ATOM   1169  H   ALA   285      -6.255  -6.944  -6.434  0.00  0.00           H
ATOM   1170  CA  ALA   285      -5.385  -8.434  -5.204  0.00  0.00           C
ATOM   1171  HA  ALA   285      -4.416  -8.149  -4.786  0.00  0.00           H
ATOM   1172  CB  ALA   285      -6.461  -7.957  -4.216  0.00  0.00           C
ATOM   1173 1HB  ALA   285      -6.361  -6.888  -4.036  0.00  0.00           H
ATOM   1174 2HB  ALA   285      -7.456  -8.159  -4.616  0.00  0.00           H
ATOM   1175 3HB  ALA   285      -6.353  -8.486  -3.272  0.00  0.00           H
ATOM   1176  C   ALA   285      -5.374  -9.979  -5.360  0.00  0.00           C
ATOM   1177  O   ALA   285      -6.417 -10.631  -5.290  0.00  0.00           O
ATOM   1178  N   ASN   286      -4.185 -10.561  -5.578  0.00  0.00           N
ATOM   1179  H   ASN   286      -3.382  -9.949  -5.621  0.00  0.00           H
ATOM   1180  CA  ASN   286      -3.964 -11.954  -6.013  0.00  0.00           C
ATOM   1181  HA  ASN   286      -2.942 -11.981  -6.398  0.00  0.00           H
ATOM   1182  CB  ASN   286      -4.012 -12.889  -4.789  0.00  0.00           C
ATOM   1183 2HB  ASN   286      -3.740 -12.320  -3.903  0.00  0.00           H
ATOM   1184 3HB  ASN   286      -5.024 -13.265  -4.648  0.00  0.00           H
ATOM   1185  CG  ASN   286      -3.055 -14.072  -4.888  0.00  0.00           C
ATOM   1186  OD1 ASN   286      -2.727 -14.582  -5.951  0.00  0.00           O
ATOM   1187  ND2 ASN   286      -2.516 -14.511  -3.772  0.00  0.00           N
ATOM   1188 1HD2 ASN   286      -1.863 -15.278  -3.822  0.00  0.00           H
ATOM   1189 2HD2 ASN   286      -2.753 -14.078  -2.892  0.00  0.00           H
ATOM   1190  C   ASN   286      -4.855 -12.393  -7.210  0.00  0.00           C
ATOM   1191  O   ASN   286      -5.285 -13.546  -7.310  0.00  0.00           O
ATOM   1192  N   SER   287      -5.127 -11.447  -8.117  0.00  0.00           N
ATOM   1193  H   SER   287      -4.700 -10.540  -7.964  0.00  0.00           H
ATOM   1194  CA  SER   287      -5.998 -11.582  -9.295  0.00  0.00           C
ATOM   1195  HA  SER   287      -6.066 -12.633  -9.573  0.00  0.00           H
ATOM   1196  CB  SER   287      -7.430 -11.107  -8.970  0.00  0.00           C
ATOM   1197 2HB  SER   287      -7.395 -10.100  -8.548  0.00  0.00           H
ATOM   1198 3HB  SER   287      -8.023 -11.088  -9.885  0.00  0.00           H
ATOM   1199  OG  SER   287      -8.060 -11.982  -8.050  0.00  0.00           O
ATOM   1200  HG  SER   287      -8.831 -11.526  -7.664  0.00  0.00           H
ATOM   1201  C   SER   287      -5.370 -10.855 -10.501  0.00  0.00           C
ATOM   1202  O   SER   287      -4.373 -11.341 -11.039  0.00  0.00           O
ATOM   1203  N   ARG   288      -5.931  -9.720 -10.955  0.00  0.00           N
ATOM   1204  H   ARG   288      -6.726  -9.346 -10.451  0.00  0.00           H
ATOM   1205  CA  ARG   288      -5.541  -8.998 -12.189  0.00  0.00           C
ATOM   1206  HA  ARG   288      -4.455  -8.892 -12.201  0.00  0.00           H
ATOM   1207  CB  ARG   288      -5.972  -9.826 -13.425  0.00  0.00           C
ATOM   1208 2HB  ARG   288      -5.847  -9.219 -14.323  0.00  0.00           H
ATOM   1209 3HB  ARG   288      -5.304 -10.682 -13.517  0.00  0.00           H
ATOM   1210  CG  ARG   288      -7.422 -10.347 -13.378  0.00  0.00           C
ATOM   1211 2HG  ARG   288      -7.566 -10.984 -12.505  0.00  0.00           H
ATOM   1212 3HG  ARG   288      -8.107  -9.501 -13.296  0.00  0.00           H
ATOM   1213  CD  ARG   288      -7.770 -11.146 -14.642  0.00  0.00           C
ATOM   1214 2HD  ARG   288      -8.634 -10.665 -15.092  0.00  0.00           H
ATOM   1215 3HD  ARG   288      -6.935 -11.107 -15.341  0.00  0.00           H
ATOM   1216  NE  ARG   288      -8.109 -12.556 -14.362  0.00  0.00           N
ATOM   1217  HE  ARG   288      -8.239 -12.815 -13.397  0.00  0.00           H
ATOM   1218  CZ  ARG   288      -8.316 -13.511 -15.252  0.00  0.00           C
ATOM   1219  NH1 ARG   288      -8.196 -13.320 -16.534  0.00  0.00           N
ATOM   1220 1HH1 ARG   288      -7.921 -12.426 -16.890  0.00  0.00           H
ATOM   1221 2HH1 ARG   288      -8.403 -14.057 -17.183  0.00  0.00           H
ATOM   1222  NH2 ARG   288      -8.671 -14.704 -14.870  0.00  0.00           N
ATOM   1223 1HH2 ARG   288      -8.789 -14.912 -13.893  0.00  0.00           H
ATOM   1224 2HH2 ARG   288      -8.822 -15.428 -15.552  0.00  0.00           H
ATOM   1225  C   ARG   288      -6.151  -7.583 -12.243  0.00  0.00           C
ATOM   1226  O   ARG   288      -7.182  -7.372 -11.609  0.00  0.00           O
ATOM   1227  N   PRO   289      -5.579  -6.621 -12.994  0.00  0.00           N
ATOM   1228  CD  PRO   289      -4.284  -6.719 -13.652  0.00  0.00           C
ATOM   1229 2HD  PRO   289      -4.208  -7.603 -14.284  0.00  0.00           H
ATOM   1230 3HD  PRO   289      -3.498  -6.729 -12.895  0.00  0.00           H
ATOM   1231  CG  PRO   289      -4.154  -5.459 -14.497  0.00  0.00           C
ATOM   1232 2HG  PRO   289      -4.602  -5.632 -15.476  0.00  0.00           H
ATOM   1233 3HG  PRO   289      -3.113  -5.150 -14.594  0.00  0.00           H
ATOM   1234  CB  PRO   289      -4.981  -4.431 -13.729  0.00  0.00           C
ATOM   1235 2HB  PRO   289      -5.358  -3.648 -14.388  0.00  0.00           H
ATOM   1236 3HB  PRO   289      -4.365  -3.994 -12.940  0.00  0.00           H
ATOM   1237  CA  PRO   289      -6.109  -5.253 -13.097  0.00  0.00           C
ATOM   1238  HA  PRO   289      -6.303  -4.860 -12.097  0.00  0.00           H
ATOM   1239  C   PRO   289      -7.418  -5.137 -13.905  0.00  0.00           C
ATOM   1240  O   PRO   289      -8.303  -4.373 -13.517  0.00  0.00           O
ATOM   1241  N   VAL   290      -7.570  -5.916 -14.986  0.00  0.00           N
ATOM   1242  H   VAL   290      -6.785  -6.492 -15.251  0.00  0.00           H
ATOM   1243  CA  VAL   290      -8.813  -6.031 -15.782  0.00  0.00           C
ATOM   1244  HA  VAL   290      -9.660  -5.706 -15.176  0.00  0.00           H
ATOM   1245  CB  VAL   290      -8.795  -5.157 -17.068  0.00  0.00           C
ATOM   1246  HB  VAL   290      -7.990  -5.481 -17.719  0.00  0.00           H
ATOM   1247  CG1 VAL   290     -10.128  -5.264 -17.831  0.00  0.00           C
ATOM   1248 1HG1 VAL   290     -10.256  -6.251 -18.269  0.00  0.00           H
ATOM   1249 2HG1 VAL   290     -10.958  -5.076 -17.149  0.00  0.00           H
ATOM   1250 3HG1 VAL   290     -10.163  -4.535 -18.640  0.00  0.00           H
ATOM   1251  CG2 VAL   290      -8.574  -3.670 -16.820  0.00  0.00           C
ATOM   1252 1HG2 VAL   290      -9.483  -3.263 -16.393  0.00  0.00           H
ATOM   1253 2HG2 VAL   290      -7.723  -3.502 -16.162  0.00  0.00           H
ATOM   1254 3HG2 VAL   290      -8.373  -3.167 -17.766  0.00  0.00           H
ATOM   1255  C   VAL   290      -9.055  -7.504 -16.128  0.00  0.00           C
ATOM   1256  O   VAL   290      -9.694  -8.230 -15.369  0.00  0.00           O
ATOM   1257  N   ASN   291      -8.497  -7.972 -17.246  0.00  0.00           N
ATOM   1258  H   ASN   291      -7.891  -7.349 -17.775  0.00  0.00           H
ATOM   1259  CA  ASN   291      -8.737  -9.291 -17.817  0.00  0.00           C
ATOM   1260  HA  ASN   291      -8.877  -9.994 -17.002  0.00  0.00           H
ATOM   1261  CB  ASN   291     -10.044  -9.289 -18.636  0.00  0.00           C
ATOM   1262 2HB  ASN   291     -10.812  -8.744 -18.091  0.00  0.00           H
ATOM   1263 3HB  ASN   291      -9.909  -8.775 -19.582  0.00  0.00           H
ATOM   1264  CG  ASN   291     -10.560 -10.696 -18.901  0.00  0.00           C
ATOM   1265  OD1 ASN   291      -9.953 -11.698 -18.557  0.00  0.00           O
ATOM   1266  ND2 ASN   291     -11.725 -10.822 -19.483  0.00  0.00           N
ATOM   1267 1HD2 ASN   291     -12.050 -11.749 -19.704  0.00  0.00           H
ATOM   1268 2HD2 ASN   291     -12.331 -10.015 -19.581  0.00  0.00           H
ATOM   1269  C   ASN   291      -7.487  -9.746 -18.588  0.00  0.00           C
ATOM   1270  O   ASN   291      -7.469  -9.790 -19.816  0.00  0.00           O
ATOM   1271  N   GLN   292      -6.410  -9.964 -17.827  0.00  0.00           N
ATOM   1272  H   GLN   292      -6.495  -9.751 -16.847  0.00  0.00           H
ATOM   1273  CA  GLN   292      -5.115 -10.481 -18.274  0.00  0.00           C
ATOM   1274  HA  GLN   292      -4.733  -9.822 -19.052  0.00  0.00           H
ATOM   1275  CB  GLN   292      -4.149 -10.402 -17.076  0.00  0.00           C
ATOM   1276 2HB  GLN   292      -4.123  -9.363 -16.747  0.00  0.00           H
ATOM   1277 3HB  GLN   292      -4.543 -10.988 -16.244  0.00  0.00           H
ATOM   1278  CG  GLN   292      -2.702 -10.828 -17.376  0.00  0.00           C
ATOM   1279 2HG  GLN   292      -2.474 -10.657 -18.429  0.00  0.00           H
ATOM   1280 3HG  GLN   292      -2.032 -10.202 -16.786  0.00  0.00           H
ATOM   1281  CD  GLN   292      -2.413 -12.287 -17.012  0.00  0.00           C
ATOM   1282  OE1 GLN   292      -2.174 -13.136 -17.862  0.00  0.00           O
ATOM   1283  NE2 GLN   292      -2.401 -12.628 -15.738  0.00  0.00           N
ATOM   1284 1HE2 GLN   292      -2.221 -13.592 -15.500  0.00  0.00           H
ATOM   1285 2HE2 GLN   292      -2.580 -11.941 -15.022  0.00  0.00           H
ATOM   1286  C   GLN   292      -5.255 -11.897 -18.868  0.00  0.00           C
ATOM   1287  O   GLN   292      -5.338 -12.876 -18.125  0.00  0.00           O
ATOM   1288  N   THR   293      -5.325 -11.989 -20.199  0.00  0.00           N
ATOM   1289  H   THR   293      -5.279 -11.123 -20.725  0.00  0.00           H
ATOM   1290  CA  THR   293      -5.599 -13.217 -20.984  0.00  0.00           C
ATOM   1291  HA  THR   293      -4.991 -14.028 -20.583  0.00  0.00           H
ATOM   1292  CB  THR   293      -7.094 -13.640 -20.923  0.00  0.00           C
ATOM   1293  HB  THR   293      -7.434 -13.932 -21.917  0.00  0.00           H
ATOM   1294  CG2 THR   293      -7.345 -14.815 -19.976  0.00  0.00           C
ATOM   1295 1HG2 THR   293      -6.745 -15.674 -20.274  0.00  0.00           H
ATOM   1296 2HG2 THR   293      -7.083 -14.543 -18.956  0.00  0.00           H
ATOM   1297 3HG2 THR   293      -8.397 -15.098 -20.015  0.00  0.00           H
ATOM   1298  OG1 THR   293      -7.933 -12.608 -20.469  0.00  0.00           O
ATOM   1299 1HG  THR   293      -8.804 -12.985 -20.268  0.00  0.00           H
ATOM   1300  C   THR   293      -5.189 -13.019 -22.462  0.00  0.00           C
ATOM   1301  O   THR   293      -5.018 -11.876 -22.902  0.00  0.00           O
ATOM   1302  N   PRO   294      -5.011 -14.095 -23.258  0.00  0.00           N
ATOM   1303  CD  PRO   294      -5.212 -15.492 -22.895  0.00  0.00           C
ATOM   1304 2HD  PRO   294      -6.176 -15.658 -22.420  0.00  0.00           H
ATOM   1305 3HD  PRO   294      -4.404 -15.820 -22.239  0.00  0.00           H
ATOM   1306  CG  PRO   294      -5.171 -16.276 -24.203  0.00  0.00           C
ATOM   1307 2HG  PRO   294      -6.167 -16.293 -24.649  0.00  0.00           H
ATOM   1308 3HG  PRO   294      -4.799 -17.290 -24.056  0.00  0.00           H
ATOM   1309  CB  PRO   294      -4.234 -15.442 -25.070  0.00  0.00           C
ATOM   1310 2HB  PRO   294      -4.417 -15.616 -26.130  0.00  0.00           H
ATOM   1311 3HB  PRO   294      -3.200 -15.686 -24.820  0.00  0.00           H
ATOM   1312  CA  PRO   294      -4.531 -13.996 -24.644  0.00  0.00           C
ATOM   1313  HA  PRO   294      -3.599 -13.429 -24.656  0.00  0.00           H
ATOM   1314  C   PRO   294      -5.535 -13.306 -25.596  0.00  0.00           C
ATOM   1315  O   PRO   294      -6.718 -13.175 -25.262  0.00  0.00           O
ATOM   1316  N   PRO   295      -5.101 -12.866 -26.796  0.00  0.00           N
ATOM   1317  CD  PRO   295      -3.724 -12.882 -27.277  0.00  0.00           C
ATOM   1318 2HD  PRO   295      -3.238 -13.843 -27.105  0.00  0.00           H
ATOM   1319 3HD  PRO   295      -3.164 -12.086 -26.785  0.00  0.00           H
ATOM   1320  CG  PRO   295      -3.803 -12.603 -28.776  0.00  0.00           C
ATOM   1321 2HG  PRO   295      -3.953 -13.541 -29.314  0.00  0.00           H
ATOM   1322 3HG  PRO   295      -2.913 -12.091 -29.139  0.00  0.00           H
ATOM   1323  CB  PRO   295      -5.053 -11.733 -28.901  0.00  0.00           C
ATOM   1324 2HB  PRO   295      -5.503 -11.812 -29.891  0.00  0.00           H
ATOM   1325 3HB  PRO   295      -4.788 -10.695 -28.690  0.00  0.00           H
ATOM   1326  CA  PRO   295      -5.979 -12.253 -27.794  0.00  0.00           C
ATOM   1327  HA  PRO   295      -6.460 -11.390 -27.342  0.00  0.00           H
ATOM   1328  C   PRO   295      -7.041 -13.250 -28.322  0.00  0.00           C
ATOM   1329  O   PRO   295      -6.675 -14.322 -28.819  0.00  0.00           O
ATOM   1330  N   PRO   296      -8.348 -12.925 -28.229  0.00  0.00           N
ATOM   1331  CD  PRO   296      -8.894 -11.710 -27.643  0.00  0.00           C
ATOM   1332 2HD  PRO   296      -8.515 -10.837 -28.174  0.00  0.00           H
ATOM   1333 3HD  PRO   296      -8.641 -11.670 -26.585  0.00  0.00           H
ATOM   1334  CG  PRO   296     -10.412 -11.779 -27.800  0.00  0.00           C
ATOM   1335 2HG  PRO   296     -10.713 -11.274 -28.718  0.00  0.00           H
ATOM   1336 3HG  PRO   296     -10.928 -11.350 -26.942  0.00  0.00           H
ATOM   1337  CB  PRO   296     -10.662 -13.278 -27.922  0.00  0.00           C
ATOM   1338 2HB  PRO   296     -11.616 -13.490 -28.406  0.00  0.00           H
ATOM   1339 3HB  PRO   296     -10.638 -13.737 -26.933  0.00  0.00           H
ATOM   1340  CA  PRO   296      -9.445 -13.753 -28.729  0.00  0.00           C
ATOM   1341  HA  PRO   296      -9.265 -14.809 -28.524  0.00  0.00           H
ATOM   1342  C   PRO   296      -9.662 -13.560 -30.242  0.00  0.00           C
ATOM   1343  O   PRO   296      -8.969 -12.788 -30.907  0.00  0.00           O
ATOM   1344  N   GLU   297     -10.684 -14.225 -30.784  0.00  0.00           N
ATOM   1345  H   GLU   297     -11.199 -14.849 -30.181  0.00  0.00           H
ATOM   1346  CA  GLU   297     -11.175 -14.082 -32.168  0.00  0.00           C
ATOM   1347  HA  GLU   297     -10.313 -14.039 -32.832  0.00  0.00           H
ATOM   1348  CB  GLU   297     -12.006 -15.334 -32.526  0.00  0.00           C
ATOM   1349 2HB  GLU   297     -12.808 -15.434 -31.791  0.00  0.00           H
ATOM   1350 3HB  GLU   297     -12.466 -15.211 -33.507  0.00  0.00           H
ATOM   1351  CG  GLU   297     -11.198 -16.646 -32.544  0.00  0.00           C
ATOM   1352 2HG  GLU   297     -10.515 -16.686 -31.693  0.00  0.00           H
ATOM   1353 3HG  GLU   297     -11.906 -17.468 -32.416  0.00  0.00           H
ATOM   1354  CD  GLU   297     -10.412 -16.852 -33.858  0.00  0.00           C
ATOM   1355  OE1 GLU   297     -10.564 -17.927 -34.493  0.00  0.00           O
ATOM   1356  OE2 GLU   297      -9.627 -15.964 -34.267  0.00  0.00           O
ATOM   1357  C   GLU   297     -11.956 -12.761 -32.407  0.00  0.00           C
ATOM   1358  O   GLU   297     -13.013 -12.745 -33.047  0.00  0.00           O
ATOM   1359  N   GLY   298     -11.460 -11.636 -31.876  0.00  0.00           N
ATOM   1360  H   GLY   298     -10.575 -11.699 -31.386  0.00  0.00           H
[truncated: 1,061,562 more chars]
