# Supplementary material for: RhoGDI phosphorylation by PKC promotes its interaction with death receptor p75NTR to gate axon growth and neuron survival
Source: EMBO Rep. 2024 Jan 22;25(3):30. doi: 10.1038/s44319-024-00064-2 (PMC10933337; doi:10.1038/s44319-024-00064-2)
Supplement: Supplementary file 10 — Source Data Fig. 6 [file 44319_2024_64_MOESM10_ESM.zip]

Archive with 89 entries (73 files):
- 6A/
- 6A/HA_CoIP.jpg
- __MACOSX/6A/._HA_CoIP.jpg
- 6A/FLAG_CoIP.jpg
- __MACOSX/6A/._FLAG_CoIP.jpg
- 6B/
- __MACOSX/._6B
- 6B/IP p75NTR:IB p75NTR.jpg
- __MACOSX/6B/._IP p75NTR:IB p75NTR.jpg
- 6B/IP p75NTR:IB Flag (RhoGDI).jpg
- __MACOSX/6B/._IP p75NTR:IB Flag (RhoGDI).jpg
- 6C/
- __MACOSX/._6C
- 6C/6C.xlsx
- __MACOSX/6C/._6C.xlsx
- 6D/
- __MACOSX/._6D
- 6D/IP RhoGDI:IB P-Ser96 RhoGDI.jpg
- __MACOSX/6D/._IP RhoGDI:IB P-Ser96 RhoGDI.jpg
- 6D/IP RhoGDI:IB RhoGDI.jpg
- __MACOSX/6D/._IP RhoGDI:IB RhoGDI.jpg
- 6E/
- __MACOSX/._6E
- 6E/IP Flag (RhoGDI):IB P-Ser96 RhoGDI.jpg
- __MACOSX/6E/._IP Flag (RhoGDI):IB P-Ser96 RhoGDI.jpg
- 6E/IP RhoGDI:IB RhoGDI.jpg
- __MACOSX/6E/._IP RhoGDI:IB RhoGDI.jpg
- 6F/
- __MACOSX/._6F
- 6F/IP RhoGDI:IB p-Ser 96.jpg
- __MACOSX/6F/._IP RhoGDI:IB p-Ser 96.jpg
- 6F/IP RhoGDI:IB RhoGDI.jpg
- __MACOSX/6F/._IP RhoGDI:IB RhoGDI.jpg
- 6G/
- __MACOSX/._6G
- 6G/IP p75NTR:IB p75NTR.jpg
- __MACOSX/6G/._IP p75NTR:IB p75NTR.jpg
- 6G/IP p75NTR:IB Flag (RhoGDI).jpg
- __MACOSX/6G/._IP p75NTR:IB Flag (RhoGDI).jpg
- 6G/IP p75NTR:IB Myc (RIP2).jpg
- __MACOSX/6G/._IP p75NTR:IB Myc (RIP2).jpg
- 6H/
- __MACOSX/._6H
- 6H/IP p75NTR:IB p75NTR.jpg
- __MACOSX/6H/._IP p75NTR:IB p75NTR.jpg
- 6H/IP p75NTR:IB Flag (RhoGDI).jpg
- __MACOSX/6H/._IP p75NTR:IB Flag (RhoGDI).jpg
- 6H/IP p75NTR:IB Myc (RIP2).jpg
- __MACOSX/6H/._IP p75NTR:IB Myc (RIP2).jpg
- 6I/
- __MACOSX/._6I
- 6I/6I.xlsx
- __MACOSX/6I/._6I.xlsx
- 6J/
- __MACOSX/._6J
- 6J/IP p75NTR:IB RIP2.jpg
- __MACOSX/6J/._IP p75NTR:IB RIP2.jpg
- 6J/IP P75NTR:IB P75NTR.jpg
- __MACOSX/6J/._IP P75NTR:IB P75NTR.jpg
- 6K/
- __MACOSX/._6K
- 6K/IP p75NTR:IB RhoGDI.jpg
- __MACOSX/6K/._IP p75NTR:IB RhoGDI.jpg
- 6K/IP p75NTR:IB p75NTR.jpg
- __MACOSX/6K/._IP p75NTR:IB p75NTR.jpg
- 6K/IP p75NTR:IB Myc (RIP2).jpg
- __MACOSX/6K/._IP p75NTR:IB Myc (RIP2).jpg
- 6L/
- __MACOSX/._6L
- 6L/IP p75NTR:IB RIP2.jpg
- __MACOSX/6L/._IP p75NTR:IB RIP2.jpg
- 6L/IP p75NTR:IB p75NTR.jpg
- __MACOSX/6L/._IP p75NTR:IB p75NTR.jpg
- 6M/
- __MACOSX/._6M
- 6M/6M.xlsx
- __MACOSX/6M/._6M.xlsx
- 6N/
- __MACOSX/._6N
- 6N/6N.xlsx
- __MACOSX/6N/._6N.xlsx
- 6O/
- __MACOSX/._6O
- 6O/6O.xlsx
- __MACOSX/6O/._6O.xlsx
- 6P/
- __MACOSX/._6P
- 6P/6P.xlsx
- __MACOSX/6P/._6P.xlsx
