# Supplementary material for: RhoGDI phosphorylation by PKC promotes its interaction with death receptor p75NTR to gate axon growth and neuron survival
Source: EMBO Rep. 2024 Jan 22;25(3):30. doi: 10.1038/s44319-024-00064-2 (PMC10933337; doi:10.1038/s44319-024-00064-2)
Supplement: Supplementary file 10 — Source Data Fig. 6 [file 44319_2024_64_MOESM10_ESM.zip › 6C/6C.xlsx]

## Sheet: Sheet1
	6B
	EXP1		sample	OD@490nm	minus blank	average	fold change	fold change average
			Blank	0.07
		minus NGF	WT+Vector	0.509	0.439	0.4415	1	1
				0.514	0.444		1
			WT+RhoGDI WT	0.497	0.427	0.391	0.967157	0.885617
				0.425	0.355		0.804077
			WT+S34D	0.654	0.584	0.5775	1.32276	1.30804
				0.641	0.571		1.29332
		plus NGF	WT+Vector	0.32	0.25	0.251	0.566251	0.568516
				0.322	0.252		0.570781
			WT+RhoGDI WT	0.309	0.239	0.235	0.541336	0.532276
				0.301	0.231		0.523216
			WT+S34D	0.704	0.634	0.63	1.43601	1.42695
				0.696	0.626		1.41789
		plus MAG	WT+Vector	0.658	0.588	0.566	1.33182	1.28199
				0.614	0.544		1.23216
			WT+RhoGDI WT	0.635	0.565	0.5565	1.27973	1.26048
				0.618	0.548		1.24122
			WT+S34D	0.691	0.621	0.628	1.40657	1.42242
				0.705	0.635		1.43828
	EXP2		sample	OD@490nm	minus blank	average	fold change	fold change average
			Blank	0.059
		minus NGF	WT+Vector	0.467	0.408	0.414	1	1
				0.479	0.42		1
			WT+RhoGDI WT	0.429	0.37	0.3795	0.89372	0.916667
				0.448	0.389		0.939614
			WT+S34D	0.611	0.552	0.536	1.33333	1.29469
				0.579	0.52		1.25604
		plus NGF	WT+Vector	0.316	0.257	0.2435	0.620773	0.588164
				0.289	0.23		0.555556
			WT+RhoGDI WT	0.237	0.178	0.1705	0.429952	0.411836
				0.222	0.163		0.39372
			WT+S34D	0.61	0.551	0.541	1.33092	1.30676
				0.59	0.531		1.28261
		plus MAG	WT+Vector	0.571	0.512	0.5285	1.23671	1.27657
				0.604	0.545		1.31643
			WT+RhoGDI WT	0.551	0.492	0.5005	1.18841	1.20894
				0.568	0.509		1.22947
			WT+S34D	0.592	0.533	0.5425	1.28744	1.31039
				0.611	0.552		1.33333
	EXP3		sample	OD@490nm	minus blank	average	fold change	fold change average
			Blank	0.057
		minus NGF	WT+Vector	0.362	0.302	0.3115	1	1
				0.381	0.321		1
			WT+RhoGDI WT	0.311	0.251	0.165333	0.807074	0.790997
				0.301	0.241		0.77492
			WT+S34D	0.594	0.534	0.158667	1.71704	1.70579
				0.587	0.527		1.69453
		plus NGF	WT+Vector	0.288	0.228	0.475	0.651429	0.655714
				0.291	0.231		0.66
			WT+RhoGDI WT	0.228	0.168	0.406	0.48	0.464286
				0.217	0.157		0.448571
			WT+S34D	0.614	0.554	0.567333	1.58286	1.60143
				0.627	0.567		1.62
		plus MAG	WT+Vector	0.456	0.396	0.475	1.13143	1.23571
				0.529	0.469		1.34
			WT+RhoGDI WT	0.51	0.45	0.406	1.28571	1.29571
				0.517	0.457		1.30571
			WT+S34D	0.542	0.482	0.567333	1.37714	1.40429
				0.561	0.501		1.43143
