# Supplementary material for: RhoGDI phosphorylation by PKC promotes its interaction with death receptor p75NTR to gate axon growth and neuron survival
Source: EMBO Rep. 2024 Jan 22;25(3):30. doi: 10.1038/s44319-024-00064-2 (PMC10933337; doi:10.1038/s44319-024-00064-2)
Supplement: Supplementary file 10 — Source Data Fig. 6 [file 44319_2024_64_MOESM10_ESM.zip › 6I/6I.xlsx]

## Sheet: Sheet1
		EXPERIMENT 1
				MINUS BLANK	MEAN	FOLD CHANGE
		BLANK	0.082
			0.084
		POSITIVE	0.532
		UN	0.154	0.072	0.0756667	1
			0.167	0.085
			0.152	0.07
		UN NGF	0.33	0.248	0.214333	2.8326
			0.221	0.139
			0.338	0.256
		WT RhoGDI	0.156	0.074	0.0636667	0.84141
			0.142	0.06
			0.139	0.057
		WT NGF	0.281	0.199	0.200667	2.65198
			0.279	0.197
			0.288	0.206
		S34D	0.122	0.04	0.049	0.647577
			0.139	0.057
			0.132	0.05
		S34D NGF	0.179	0.097	0.0873333	1.15419
			0.174	0.092
			0.155	0.073
		S34A	0.116	0.034	0.0593333	0.784141
			0.154	0.072
			0.154	0.072
		S34A NGF	0.332	0.25	0.238333	3.14978
			0.301	0.219
			0.328	0.246
		EXPERIMENT 2
				minus blank	mean	fold change
		BLANK	0.056
		POSITIVE	0.522
		UN	0.292	0.236	0.231	1
			0.289	0.233
			0.28	0.224
		UN NGF	0.603	0.547	0.575333	2.49062
			0.582	0.526
			0.709	0.653
		WT RhoGDI	0.262	0.206	0.213333	0.923521
			0.277	0.221
			0.269	0.213
		WT NGF	0.562	0.506	0.489333	2.11833
			0.509	0.453
			0.565	0.509
		S34D	0.224	0.168	0.165333	0.715729
			0.229	0.173
			0.211	0.155
		S34D NGF	0.362	0.306	0.278667	1.20635
			0.326	0.27
			0.316	0.26
		S34A	0.286	0.23	0.228667	0.989899
			0.302	0.246
			0.266	0.21
		S34A NGF	0.701	0.645	0.606667	2.62626
			0.618	0.562
			0.669	0.613
		EXPERIMENT 3
				minus blank	mean	fold change	fold change
		BLANK	0.042
		POSITIVE	0.611
		UN	0.284	0.228	0.231	1	1
			0.288	0.232			1
			0.275	0.219			1
		UN NGF	0.682	0.626	0.338667	2.67677	2.70996
			0.678	0.622			2.69264
			0.663	0.607			2.62771
		WT RhoGDI	0.263	0.207	0.213333	0.933622	0.896104
			0.293	0.237			1.02597
			0.259	0.203			0.878788
		WT NGF	0.552	0.496	0.312667	2.09091	2.14719
			0.513	0.457			1.97835
			0.552	0.496			2.14719
		S34D	0.202	0.146	0.0653333	0.708514	0.632035
			0.236	0.18			0.779221
			0.221	0.165			0.714286
		S34D NGF	0.381	0.325	0.072	1.26407	1.40693
			0.336	0.28			1.21212
			0.327	0.271			1.17316
		S34A	0.301	0.245	0.218667	1.00722	1.06061
			0.294	0.238			1.0303
			0.271	0.215			0.930736
		S34A NGF	0.624	0.568	0.326333	2.32179	2.45887
			0.596	0.54			2.33766
			0.557	0.501			2.16883
							0
