# Supplementary material for: RhoGDI phosphorylation by PKC promotes its interaction with death receptor p75NTR to gate axon growth and neuron survival
Source: EMBO Rep. 2024 Jan 22;25(3):30. doi: 10.1038/s44319-024-00064-2 (PMC10933337; doi:10.1038/s44319-024-00064-2)
Supplement: Supplementary file 10 — Source Data Fig. 6 [file 44319_2024_64_MOESM10_ESM.zip › 6M/6M.xlsx]

## Sheet: Sheet1
	6L
	EXP1	IP p75NTR/IB RIP2
		Image Name	Channel	Signal	Minus Background
		IgG	G	18032
		Untreated	G	773204	755172
		NGF	G	1500589	1482557
		MAG	G	108476	90444
		MAG+NGF	G	438316	420284
		IP p75NTR/IB p75NTR
		Image Name	Channel	Signal	Minus Background
		IgG	G	20167
		Untreated	G	186402	166235
		NGF	G	163208	143041
		MAG	G	215139	194972
		MAG+NGF	G	290112	269945
		Densitometry of RIP2 immunoprecipitates
				fold change
		Untreated	4.5428	1
		NGF	10.3646	2.28154
		MAG	0.463882	0.102114
		MAG+NGF	1.55692	0.342724
	EXP2	IP p75NTR/IB RIP2
		Image Name	Channel	Signal	Minus Background
		IgG	G	11539
		Untreated	G	615569	604030
		NGF	G	997754	986215
		MAG	G	210303	198764
		MAG+NGF	G	231690	220151
		IP p75NTR/IB p75NTR
		Image Name	Channel	Signal	Minus Background
		IgG	G	22776
		Untreated	G	168656	145880
		NGF	G	167073	144297
		MAG	G	217407	194631
		MAG+NGF	G	201146	178370
		Densitometry of RIP2 immunoprecipitates
				fold change
		Untreated	3.64985	1
		NGF	5.97196	1.63622
		MAG	0.967324	0.265031
		MAG+NGF	1.15185	0.315588
	EXP3	IP p75NTR/IB RIP2
		Image Name	Channel	Signal	Minus Background
		IgG	G	4291
		Untreated	G	341343	337052
		NGF	G	1000039	995748
		MAG	G	73142	68851
		MAG+NGF	G	100478	96187
		IP p75NTR/IB p75NTR
		Image Name	Channel	Signal	Minus Background
		IgG	G	35282
		Untreated	G	3787881	3752599
		NGF	G	4932864	4897582
		MAG	G	3598820	3563538
		MAG+NGF	G	3879710	3844428
		Densitometry of RIP2 immunoprecipitates
				fold change
		Untreated	0.0901145	1
		NGF	0.20273	2.24969
		MAG	0.0203239	0.225534
		MAG+NGF	0.0258983	0.287394
