# Supplementary material for: RhoGDI phosphorylation by PKC promotes its interaction with death receptor p75NTR to gate axon growth and neuron survival
Source: EMBO Rep. 2024 Jan 22;25(3):30. doi: 10.1038/s44319-024-00064-2 (PMC10933337; doi:10.1038/s44319-024-00064-2)
Supplement: Supplementary file 10 — Source Data Fig. 6 [file 44319_2024_64_MOESM10_ESM.zip › 6N/6N.xlsx]

## Sheet: Sheet1
		6M
				OD @490nm
				Blank 0.120	minus blank	Fold change	Fold change average
			UN	0.514	0.394	1	1
				0.509	0.389	1
				0.512	0.392	1			0.391667
			NGF	0.402	0.282	0.721228	0.606991
				0.338	0.218	0.557545
				0.332	0.212	0.542199
			MAG	0.992	0.872	2.23018	2.13811
				0.989	0.869	2.22251
				0.887	0.767	1.96164
			MAG+NGF	0.958	0.838	2.14322	2.07587
				0.885	0.765	1.95652
				0.952	0.832	2.12788
				OD @490nm
				Blank 0.131	minus blank	Fold change	Fold change average
			UN	0.621	0.49	1	1		0.485
				0.618	0.487	1
				0.609	0.478	1
			NGF	0.502	0.371	0.764948	0.720275
				0.507	0.376	0.775258
				0.432	0.301	0.620619
			MAG	0.921	0.79	1.62887	1.7134
				0.973	0.842	1.73608
				0.992	0.861	1.77526
			MAG+NGF	0.901	0.77	1.58763	1.62213
				0.9262	0.7952	1.63959
				0.926	0.795	1.63918
				OD @490nm
				Blank 0.121	minus blank	Fold change	Fold change average
			UN	0.511	0.39	1	1		0.397
				0.524	0.403	1
				0.519	0.398	1
			NGF	0.403	0.282	0.710327	0.706129
				0.411	0.29	0.730479
				0.39	0.269	0.677582
			MAG	0.827	0.706	1.77834	1.96222
				0.911	0.79	1.98992
				0.962	0.841	2.11839
			MAG+NGF	0.826	0.705	1.77582	1.90596
				0.88	0.759	1.91184
				0.927	0.806	2.03023
