# Supplementary material for: RhoGDI phosphorylation by PKC promotes its interaction with death receptor p75NTR to gate axon growth and neuron survival
Source: EMBO Rep. 2024 Jan 22;25(3):30. doi: 10.1038/s44319-024-00064-2 (PMC10933337; doi:10.1038/s44319-024-00064-2)
Supplement: Supplementary file 10 — Source Data Fig. 6 [file 44319_2024_64_MOESM10_ESM.zip › 6O/6O.xlsx]

## Sheet: Sheet1
6N
					Blank: 0.141
	EXP1			OD@450nm	minus blank	fold change	average	SD	SEM
			UN	0.179	0.038	1	1	0
				0.177	0.036	1
				0.172	0.031	1
			NGF	0.216	0.075	2.14286	2.01905	0.214444	0.123813
				0.216	0.075	2.14286			0
				0.203	0.062	1.77143			0
			MAG	0.169	0.028	0.8	0.695238	0.157359	0.090854
				0.159	0.018	0.514286			0
				0.168	0.027	0.771429			0
			MAG+NGF	0.182	0.041	1.17143	1.12381	0.0436436	0.0251984
				0.179	0.038	1.08571
				0.18	0.039	1.11429
					Blank:0.12
	EXP2		sample	OD@450nm	minus blank	average	fold change
			WT	0.159	0.039	0.0455	1
				0.172	0.052
			WT NGF	0.224	0.104	0.1165	2.56044
				0.249	0.129
			WT NGF+MAG	0.181	0.061	0.0595	1.30769
				0.178	0.058
			WT MAG	0.144	0.024	0.023	0.505495
				0.142	0.022
	EXP3			Blank:0.120
			sample	OD@450nm	minus blank	average	fold change
			WT	0.992	0.872	0.8705	1
				0.989	0.869
			WT NGF	1.887	1.767	1.8025	2.07065
				1.958	1.838
			WT NGF+MAG	0.895	0.775	0.8035	0.923033
				0.952	0.832
			WT MAG	0.654	0.534	0.5805	0.666858
				0.747	0.627
