# Supplementary material for: RhoGDI phosphorylation by PKC promotes its interaction with death receptor p75NTR to gate axon growth and neuron survival
Source: EMBO Rep. 2024 Jan 22;25(3):30. doi: 10.1038/s44319-024-00064-2 (PMC10933337; doi:10.1038/s44319-024-00064-2)
Supplement: Supplementary file 10 — Source Data Fig. 6 [file 44319_2024_64_MOESM10_ESM.zip › 6P/6P.xlsx]

## Sheet: Sheet1
	EXP1	sample	OD@450nm	minus blank	average	fold change
		Blank	0.14
		UN	0.171	0.031	0.0315	1
			0.172	0.032
		UN NGF	0.17	0.03	0.0315	0.952381
			0.173	0.033
		UN NGF+MAG	0.167	0.027	0.0295	0.936508
			0.172	0.032
		WT	0.159	0.019	0.0255	0.809524
			0.172	0.032
		WT NGF	0.224	0.084	0.0965	3.06349
			0.249	0.109
		WT NGF+MAG	0.181	0.041	0.04	1.26984
			0.179	0.039
		K303A	0.176	0.036	0.0325	1.03175
			0.169	0.029
		K303A NGF	0.213	0.073	0.0745	2.36508
			0.216	0.076
		K303A NGF+MAG	0.221	0.081	0.0865	2.74603
			0.232	0.092
	EXP2	sample	OD@450nm	minus blank	average	fold change
		Blank	0.145
		UN	0.162	0.017	0.02	1
			0.168	0.023
		UN NGF	0.165	0.02	0.0205	1.025
			0.166	0.021
		UN NGF+MAG	0.161	0.016	0.0175	0.875
			0.164	0.019
		WT	0.163	0.018	0.019	0.95
			0.165	0.02
		WT NGF	0.231	0.086	0.088	4.4
			0.235	0.09
		WT NGF+MAG	0.177	0.032	0.0305	1.525
			0.174	0.029
		K303A	0.165	0.02	0.0175	0.875
			0.16	0.015
		K303A NGF	0.23	0.085	0.0875	4.375
			0.235	0.09
		K303A NGF+MAG	0.229	0.084	0.085	4.25
			0.231	0.086
	EXP3	sample	OD@450nm	minus blank	average	fold change
		Blank	0.1455
		UN	0.181	0.0355	0.0365	1
			0.183	0.0375
		UN NGF	0.183	0.0375	0.0375	1.0274
			0.183	0.0375
		UN NGF+MAG	0.179	0.0335	0.036	0.986301
			0.184	0.0385
		WT	0.187	0.0415	0.041	1.12329
			0.186	0.0405
		WT NGF	0.251	0.1055	0.1095	3
			0.259	0.1135
		WT NGF+MAG	0.183	0.0375	0.04	1.09589
			0.188	0.0425
		K303A	0.179	0.0335	0.0325	0.890411
			0.177	0.0315
		K303A NGF	0.251	0.1055	0.106	2.90411
			0.252	0.1065
		K303A NGF+MAG	0.256	0.1105	0.1035	2.83562
			0.242	0.0965
