# Supplementary material for: RhoGDI phosphorylation by PKC promotes its interaction with death receptor p75NTR to gate axon growth and neuron survival
Source: EMBO Rep. 2024 Jan 22;25(3):30. doi: 10.1038/s44319-024-00064-2 (PMC10933337; doi:10.1038/s44319-024-00064-2)
Supplement: Supplementary file 11 — Source Data Fig. 7 [file 44319_2024_64_MOESM11_ESM.zip]

Archive with 118 entries (103 files):
- 7I/
- __MACOSX/._7I
- 7I/7I RAW.xlsx
- __MACOSX/7I/._7I RAW.xlsx
- 7I/7I processed readings.xlsx
- __MACOSX/7I/._7I processed readings.xlsx
- 7A/
- __MACOSX/._7A
- 7A/7A RhoGDI S34D and p75NTR WT.jpg
- __MACOSX/7A/._7A RhoGDI S34D and p75NTR WT.jpg
- 7A/7A RhoGDI S34D and p75NTR KO.jpg
- __MACOSX/7A/._7A RhoGDI S34D and p75NTR KO.jpg
- 7A/7A RhoGDI WT and p75NTR KO.jpg
- __MACOSX/7A/._7A RhoGDI WT and p75NTR KO.jpg
- 7A/7A.xlsx
- __MACOSX/7A/._7A.xlsx
- 7A/7A RhoGDI WT and p75NTR WT.jpg
- __MACOSX/7A/._7A RhoGDI WT and p75NTR WT.jpg
- 7B/
- __MACOSX/._7B
- 7B/7B.xlsx
- __MACOSX/7B/._7B.xlsx
- 7B/7B - P75NTR WT.jpg
- __MACOSX/7B/._7B - P75NTR WT.jpg
- 7B/7B - K3030A.jpg
- __MACOSX/7B/._7B - K3030A.jpg
- 7C/
- __MACOSX/._7C
- 7C/7C.xlsx
- __MACOSX/7C/._7C.xlsx
- 7C/RhoGDI S34D: p75NTR KO.jpg
- __MACOSX/7C/._RhoGDI S34D: p75NTR KO.jpg
- 7C/RhoGDI WT:p75NTR WT.jpg
- __MACOSX/7C/._RhoGDI WT:p75NTR WT.jpg
- 7C/RhoGDI WT: p75NTR KO.jpg
- __MACOSX/7C/._RhoGDI WT: p75NTR KO.jpg
- 7C/RhoGDI S34D:p75NTR WT.jpg
- __MACOSX/7C/._RhoGDI S34D:p75NTR WT.jpg
- 7D/
- __MACOSX/._7D
- 7D/p75NTR WT + MAG.jpg
- __MACOSX/7D/._p75NTR WT + MAG.jpg
- 7D/p75NTR K303A + MAG.jpg
- __MACOSX/7D/._p75NTR K303A + MAG.jpg
- 7D/7D.xlsx
- __MACOSX/7D/._7D.xlsx
- 7E/
- __MACOSX/._7E
- 7E/Fc-Control/
- __MACOSX/7E/._Fc-Control
- 7E/Fc-MAG/
- __MACOSX/7E/._Fc-MAG
- 7E/Fc-Control/eGFP-RhoGDI WT.png
- __MACOSX/7E/Fc-Control/._eGFP-RhoGDI WT.png
- 7E/Fc-Control/Merge.png
- __MACOSX/7E/Fc-Control/._Merge.png
- 7E/Fc-Control/Cleaved caspase 3.png
- __MACOSX/7E/Fc-Control/._Cleaved caspase 3.png
- 7E/Fc-Control/DAPI.png
- __MACOSX/7E/Fc-Control/._DAPI.png
- 7E/Fc-MAG/eGFP-RhoGDI WT.png
- __MACOSX/7E/Fc-MAG/._eGFP-RhoGDI WT.png
- 7E/Fc-MAG/Merge.png
- __MACOSX/7E/Fc-MAG/._Merge.png
- 7E/Fc-MAG/Cleaved caspase 3.png
- __MACOSX/7E/Fc-MAG/._Cleaved caspase 3.png
- 7E/Fc-MAG/DAPI.png
- __MACOSX/7E/Fc-MAG/._DAPI.png
- 7F/
- __MACOSX/._7F
- 7F/7F Raw data.xlsx
- __MACOSX/7F/._7F Raw data.xlsx
- 7F/7F.xlsx
- __MACOSX/7F/._7F.xlsx
- 7G/
- __MACOSX/._7G
- 7G/Fc-Control/
- __MACOSX/7G/._Fc-Control
- 7G/Fc-MAG/
- __MACOSX/7G/._Fc-MAG
- 7G/Fc-Control/eGFP-RhoGDI S34D.jpg
- __MACOSX/7G/Fc-Control/._eGFP-RhoGDI S34D.jpg
- 7G/Fc-Control/Merge.jpg
- __MACOSX/7G/Fc-Control/._Merge.jpg
- 7G/Fc-Control/Cleaved caspase 3.jpg
- __MACOSX/7G/Fc-Control/._Cleaved caspase 3.jpg
- 7G/Fc-Control/DAPI.jpg
- __MACOSX/7G/Fc-Control/._DAPI.jpg
- 7G/Fc-MAG/eGFP-RhoGDI S34D.png
- __MACOSX/7G/Fc-MAG/._eGFP-RhoGDI S34D.png
- 7G/Fc-MAG/Merge.png
- __MACOSX/7G/Fc-MAG/._Merge.png
- 7G/Fc-MAG/Cleaved caspase 3.png
- __MACOSX/7G/Fc-MAG/._Cleaved caspase 3.png
- 7G/Fc-MAG/DAPI.png
- __MACOSX/7G/Fc-MAG/._DAPI.png
- 7H/
- __MACOSX/._7H
- 7H/p75NTR K303A/
- __MACOSX/7H/._p75NTR K303A
- 7H/p75NTR WT/
- __MACOSX/7H/._p75NTR WT
- 7H/p75NTR K303A/eGFP-p75NTR.jpg
- __MACOSX/7H/p75NTR K303A/._eGFP-p75NTR.jpg
- 7H/p75NTR K303A/Merge.jpg
- __MACOSX/7H/p75NTR K303A/._Merge.jpg
- 7H/p75NTR K303A/Cleaved caspase 3.jpg
- __MACOSX/7H/p75NTR K303A/._Cleaved caspase 3.jpg
- 7H/p75NTR K303A/DAPI.jpg
- __MACOSX/7H/p75NTR K303A/._DAPI.jpg
- 7H/p75NTR WT/eGFP-p75NTR.jpg
- __MACOSX/7H/p75NTR WT/._eGFP-p75NTR.jpg
- 7H/p75NTR WT/Merge.jpg
- __MACOSX/7H/p75NTR WT/._Merge.jpg
- 7H/p75NTR WT/Cleaved caspase 3.jpg
- __MACOSX/7H/p75NTR WT/._Cleaved caspase 3.jpg
- 7H/p75NTR WT/DAPI.jpg
- __MACOSX/7H/p75NTR WT/._DAPI.jpg
