# Supplementary material for: RhoGDI phosphorylation by PKC promotes its interaction with death receptor p75NTR to gate axon growth and neuron survival
Source: EMBO Rep. 2024 Jan 22;25(3):30. doi: 10.1038/s44319-024-00064-2 (PMC10933337; doi:10.1038/s44319-024-00064-2)
Supplement: Supplementary file 11 — Source Data Fig. 7 [file 44319_2024_64_MOESM11_ESM.zip › 7I/7I RAW.xlsx]

## Sheet: Sheet1
	KO CGNs
	EXP1					Threshold 96	threshold 52 - 61
	PLUS MAG		EXP1			Total area	Total area					EXP1			Total area	Total area					EXP1			Total area	Total area
			WT p75	PLUS MAG	PLUS P75	green	red	Ratio	*100			K303A p75	PLUS MAG	PLUS P75	green	red	Ratio	*100			Vector	PLUS MAG	PLUS P75	green	red	Ratio	*100
		coverslip 3	series 17			585.829	19.684	0.0336002	3.36002
			series 16			879.272	54.659	0.0621639	6.21639												series 16			1099.86	4.978	0.00452601	0.452601
			series 15			529.901	21.896	0.0413209	4.13209		coverslip 3	series 15			473.127	1.204	0.00254477	0.254477		coverslip 3	series 15			1101.35	11.648	0.0105761	1.05761
			series 14			734.509	51.764	0.0704743	7.04743			series 14			839.311	3.969	0.00472888	0.472888			series 14			941.048	1.301	0.0013825	0.13825
			series 13			774.406	32.665	0.0421807	4.21807			series 13			1064.23	1.497	0.00140665	0.140665			series 13			1558.7	11.751	0.00753899	0.753899
			series 12			1002.66	158.312	0.157892	15.7892			series 12			1430.83	0.813	0.0005682	0.05682			series 12			1410.79	3.351	0.00237526	0.237526
			series 11			864.307	172.469	0.199546	19.9546			series 11			1200.71	0.846	0.000704585	0.0704585			series 11			1022	15.407	0.0150753	1.50753
		coverslip 2	series 10			503.558	37.529	0.0745277	7.45277		coverslip 2	series 10			1264.66	1.041	0.000823148	0.0823148		coverslip 2	series 10			1230	12.458	0.0101285	1.01285
			series 09			967.545	42.328	0.0437478	4.37478			series 09			632.452	0.195	0.000308324	0.0308324			series 09			967.545	13.651	0.0141089	1.41089
			series 08			1009.55	44.703	0.0442802	4.42802			series 08			1710.24	2.896	0.00169332	0.169332			series 08			1416.29	4.804	0.00339196	0.339196
			series 07			879.309	36.021	0.0409651	4.09651			series 07			1256.38	0.878	0.000698834	0.0698834			series 07			651.55	2.896	0.00444479	0.444479
			series 06			799.26	30.876	0.0386307	3.86307			series 06			656.3	1.009	0.00153741	0.153741			series 06			594.613	22.254	0.037426	3.7426
		coverlslip 1	series 05			825.535	45.946	0.055656	5.5656		coverlslip 1	series 05			566.633	0.716	0.0012636	0.12636		coverlslip 1	series 05			791.415	2.375	0.00300095	0.300095
			series 04			1022.49	47.271	0.0462314	4.62314			series 04			1955.72	3.742	0.00191336	0.191336			series 04			1100.02	4.01	0.0036454	0.36454
			series 03			599.199	32.401	0.0540739	5.40739			series 03			1487.7	1.627	0.00109363	0.109363			series 03			852.91	1.074	0.0013825	0.13825
			series 02			1401.39	28.496	0.0203341	2.03341			series 02			1202.96	2.212	0.0018388	0.18388			series 02			525.248	1.985	0.00377917	0.377917
			series 01			561.206	39.579	0.0705249	7.05249			series 01			1652.3	47.013	0.0284531	2.84531			series 01			1083.49	1.497	0.00138165	0.138165
								average	6.44794								average	0.330511								average	0.776025
	EXP1
	MINUS MAG
			EXP1			Total area	Total area					EXP1			Total area	Total area					EXP1			Total area	Total area
			WT p75	MINUS MAG	PLUS P75	green	red	Ratio	*100			K303A p75	MINUS MAG	PLUS P75	green	red	Ratio	*100			Vector	MINUS MAG	PLUS P75	green	red	Ratio	*100
		coverslip 3	series 17			494.448	2.644	0.00534738	0.534738												series 17			542.342	1.745	0.00321753	0.321753
			series 16			307.153	2.546	0.00828903	0.828903			series 16			493.562	5.466	0.0110746	1.10746			series 16			495.388	2.534	0.00511518	0.511518
			series 15			499.643	1.072	0.00214553	0.214553		coverslip 3	series 15			503.374	1.192	0.00236802	0.236802		coverslip 3	series 15			596.643	1.621	0.00271687	0.271687
			series 14			593.387	1.007	0.00169704	0.169704			series 14			560.695	1.469	0.00261996	0.261996			series 14			533.485	1.965	0.00368333	0.368333
			series 13			538.279	1.388	0.00257859	0.257859			series 13			626.487	1.223	0.00195216	0.195216			series 13			545.544	1.889	0.0034626	0.34626
			series 12			613.822	2.056	0.00334951	0.334951			series 12			645.394	1.673	0.00259221	0.259221			series 12			514.889	1.088	0.00211308	0.211308
			series 11			577.981	1.045	0.00180802	0.180802			series 11			574.234	1.016	0.00176931	0.176931			series 11			597.881	1.992	0.00333177	0.333177
		coverslip 2	series 10			596.309	0.966	0.00161997	0.161997		coverslip 2	series 10			593.263	1.72	0.00289922	0.289922		coverslip 2	series 10			591.338	1.856	0.00313864	0.313864
			series 09			846.357	1.654	0.00195426	0.195426			series 09			508.374	1.229	0.00241751	0.241751			series 09			621.376	0.922	0.0014838	0.14838
			series 08			542.163	1.273	0.002348	0.2348			series 08			533.457	1.867	0.00349981	0.349981			series 08			493.251	1.495	0.00303091	0.303091
			series 07			599.342	1.825	0.00304501	0.304501			series 07			523.845	1.461	0.00278899	0.278899			series 07			583.491	2.896	0.00496323	0.496323
			series 06			642.604	2.006	0.00312167	0.312167			series 06			602.434	1.839	0.00305262	0.305262			series 06			594.613	1.866	0.00313818	0.313818
		coverlslip 1	series 05			623.54	1.954	0.00313372	0.313372		coverlslip 1	series 05			564.833	1.794	0.00317616	0.317616		coverlslip 1	series 05			652.39	1.008	0.00154509	0.154509
			series 04			698.879	2.309	0.00330386	0.330386			series 04			566.078	1.592	0.00281233	0.281233			series 04			575.371	2.019	0.00350904	0.350904
			series 03			579.044	2.616	0.00451779	0.451779			series 03			497.623	1.859	0.00373576	0.373576			series 03			584.375	1.957	0.00368333	0.368333
			series 02			520.648	1.993	0.00382792	0.382792			series 02			521.439	1.526	0.00292652	0.292652			series 02			596.643	1.642	0.00275206	0.275206
			series 01			629.231	1.827	0.00290354	0.290354			series 01			542.97	3.671	0.00676096	0.676096			series 01			522.394	1.495	0.00286182	0.286182
								Average	0.323475								Average	0.352788								Average	0.316156
	EXP2					Threshold 96	threshold 52 - 61
	PLUS MAG		EXP2			Total area	Total area					EXP2			Total area	Total area					EXP2			Total area	Total area
			WT p75	PLUS MAG	PLUS P75	green	red	Ratio	*100			K303A p75	PLUS MAG	PLUS P75	green	red	Ratio	*100			Vector	PLUS MAG	PLUS P75	green	red	Ratio	*100
			series 18			997.725	10.184				coverslip 3	series 18			926.845	1.865	0.0020122	0.20122
			series 17			1034.46	10.476					series 17			995.293	1.204	0.00120969	0.120969			series 16			924.643	0.297	0.000321205	0.0321205
		coverslip 3	series 16			1657.99	3.026	0.0018251	0.18251			series 16			929.584	1.226	0.00131887	0.131887		coverslip 3	series 15			926.991	0.854	0.00092126	0.092126
			series 15			1239.53	15.096	0.0121788	1.21788			series 15			839.311	1.028	0.00122481	0.122481			series 14			923.911	1.056	0.00114297	0.114297
			series 14			928.423	32.665	0.0351833	3.51833			series 14			1055.3	1.374	0.001302	0.1302			series 13			1072.23	1.229	0.00114621	0.114621
			series 13			1324.73	5.629	0.00424916	0.424916			series 13			1075.48	1.893	0.00176014	0.176014			series 12			1201.97	0.945	0.000786211	0.0786211
			series 12			736.786	2.867	0.00389122	0.389122			series 12			1294.59	2.048	0.00158196	0.158196			series 11			415.149	1.004	0.00241841	0.241841
		coverslip 2	series 11	g		922.384	14.023	0.015203	1.5203		coverslip 2	series 11			1092.99	1.738	0.00159013	0.159013		coverslip 2	series 10			937.559	1.295	0.00138125	0.138125
			series 10			933.293	2.495	0.00267333	0.267333			series 10			974.448	1.006	0.00103238	0.103238			series 09			978.989	1.297	0.00132484	0.132484
			series 09			1032.32	133.949	0.129755	12.9755			series 09			984.898	2.059	0.00209057	0.209057			series 08			1093.98	0.938	0.000857423	0.0857423
			series 08			822.394	3.645	0.00443218	0.443218			series 08			1022.98	1.97	0.00192575	0.192575			series 07			1156.07	0.803	0.000694594	0.0694594
			series 07			1099.27	15.206	0.0138329	1.38329			series 07			928.903	1.598	0.00172031	0.172031			series 06			857.989	1.506	0.00175527	0.175527
		coverlslip 1	series 06			921.656	45.946	0.0498516	4.98516		coverlslip 1	series 06			992.304	3.598	0.0036259	0.36259		coverlslip 1	series 05			927.779	1.036	0.00111665	0.111665
			series 05			934.203	47.271	0.0506004	5.06004			series 05			938.709	2.072	0.00220729	0.220729			series 04			1118.7	1.204	0.00107625	0.107625
			series 04			956.384	52.293	0.0546778	5.46778			series 04			920.405	2.692	0.0029248	0.29248			series 03			1011.26	0.996	0.00114297	0.114297
			series 03			967.557	106.684	0.110261	11.0261			series 03			1249.4	1.008	0.000806784	0.0806784			series 02			1148.69	0.928	0.000807879	0.0807879
			series 02			827.446	38.034	0.0459655	4.59655			series 02			1022.39	1.697	0.00165983	0.165983			series 01			1120.25	0.198	0.000176746	0.0176746
			series 01					Average	3.56387			series 01			840.298	1.678	0.00199691	0.199691								Average	0.106688
																	Average	0.177724
	EXP2
	MINUS MAG
			EXP2			Total area	Total area					EXP2			Total area	Total area					EXP2			Total area	Total area
			WT p75	MINUS MAG	PLUS P75	green	red	Ratio	*100			K303A p75	MINUS MAG	PLUS P75	green	red	Ratio	*100			Vector	MINUS MAG	PLUS P75	green	red	Ratio	*100
												series 16			837.995	0.992	0.00118378	0.118378			series 16			902.993	0.996	0.001103	0.1103
		coverslip 3	series 15			905.565	0.929	0.00102588	0.102588		coverslip 3	series 15			902.562	0.803	0.00088969	0.088969		coverslip 3	series 15			921.867	1.705	0.00184951	0.184951
			series 14			911.294	0.903	0.000990899	0.0990899			series 14			906.38	1.043	0.00115073	0.115073			series 14			917.035	1.293	0.00140998	0.140998
			series 13			927.394	1.003	0.00108153	0.108153			series 13			839.304	0.845	0.00100679	0.100679			series 13			1008.45	0.982	0.000973769	0.0973769
			series 12			1003.97	1.092	0.00108768	0.108768			series 12			933.405	0.941	0.00100814	0.100814			series 12			923.449	0.934	0.00101143	0.101143
			series 11			929.033	1.034	0.00111299	0.111299			series 11			904.505	0.993	0.00109784	0.109784			series 11			953.293	0.912	0.000956684	0.0956684
		coverslip 2	series 10			955.306	1.931	0.00202134	0.202134		coverslip 2	series 10			928.394	0.928	0.000999576	0.0999576		coverslip 2	series 10			905.687	0.934	0.00103126	0.103126
			series 09			904.299	0.938	0.00103727	0.103727			series 09			939.495	1.039	0.00110591	0.110591			series 09			902.523	0.915	0.00101382	0.101382
			series 08			1002.3	0.893	0.000890947	0.0890947			series 08			911.203	1.002	0.00109965	0.109965			series 08			1006.5	0.929	0.000923001	0.0923001
			series 07			1093.29	0.783	0.000716185	0.0716185			series 07			923.394	0.938	0.00101582	0.101582			series 07			894.685	0.917	0.00102494	0.102494
			series 06			901.942	3.878	0.00429961	0.429961			series 06			829.933	0.899	0.00108322	0.108322			series 06			945.687	1.021	0.00107964	0.107964
		coverlslip 1	series 05			938.495	2.087	0.00222377	0.222377		coverlslip 1	series 05			954.495	1.033	0.00108225	0.108225		coverlslip 1	series 05			988.045	1.002	0.00101412	0.101412
			series 04			920.864	2.077	0.00225549	0.225549			series 04			1002.5	1.021	0.00101846	0.101846			series 04			923.554	0.935	0.00101239	0.101239
			series 03			1195.93	0.028	2.34127e-05	0.00234127			series 03			938.394	0.883	0.000940969	0.0940969			series 03			899.047	0.877	0.00140998	0.140998
			series 02			1093.39	1.587	0.00145144	0.145144			series 02			918.586	0.892	0.000971058	0.0971058			series 02			966.904	0.824	0.000852205	0.0852205
			series 01			920.304	1.709	0.001857	0.1857			series 01			942.303	0.921	0.000977393	0.0977393			series 01			901.203	1.019	0.00113071	0.113071
								Average	0.14717								Average	0.103945								Average	0.111228
