# Supplementary material for: RhoGDI phosphorylation by PKC promotes its interaction with death receptor p75NTR to gate axon growth and neuron survival
Source: EMBO Rep. 2024 Jan 22;25(3):30. doi: 10.1038/s44319-024-00064-2 (PMC10933337; doi:10.1038/s44319-024-00064-2)
Supplement: Supplementary file 11 — Source Data Fig. 7 [file 44319_2024_64_MOESM11_ESM.zip › 7I/7I processed readings.xlsx]

## Sheet: Sheet1
		minus MAG		plus MAG
	pHAGE eGFP Vector	0.316156	0.111228	0.776025	0.106688
	p75NTR WT	0.323475	0.14717	6.44794	3.56387
	p75NTR K303A	0.352788	0.103945	0.330511	0.177724
