# Supplementary material for: RhoGDI phosphorylation by PKC promotes its interaction with death receptor p75NTR to gate axon growth and neuron survival
Source: EMBO Rep. 2024 Jan 22;25(3):30. doi: 10.1038/s44319-024-00064-2 (PMC10933337; doi:10.1038/s44319-024-00064-2)
Supplement: Supplementary file 11 — Source Data Fig. 7 [file 44319_2024_64_MOESM11_ESM.zip › 7A/7A.xlsx]

## Sheet: Sheet1
	7A
		EXP1
		S34D minus p75	SAMPLE	PIXEL	um	Growth cone collapsed	S34D plus p75	SAMPLE	PIXEL	um	Growth cone collapsed	WT RhoGDI minus p75	SAMPLE	PIXEL	um	Growth cone collapsed	WT RhoGDI plus p75	SAMPLE	PIXEL	um	Growth cone collapsed
		KO CGN	1	940.968	94.0968	0	WT CGN	1	255.772	25.5772	1	KO CGN	1	459.086	45.9086	0	WT CGN	1	867.231	86.7231	0
			2	549.437	54.9437	0		2	416.322	41.6322	1		2	419.151	41.9151	0		2	1020.96	102.096	0
			3	895.592	89.5592	0		3	439.964	43.9964	1		3	1143.79	114.379	0		3	923.346	92.3346	0
			4	994.849	99.4849	1		4	383.054	38.3054	1		4	1510.16	151.016	0		4	1022.5	102.25	0
			5	1114.2	111.42	0		5	309.523	30.9523	0		5	1399.03	139.903	1		5	824.23	82.423	1
			6	826.005	82.6005	0		6	380.82	38.082	1		6	818.83	81.883	0		6	719.223	71.9223	0
			7	988.544	98.8544	0		7	525.19	52.519	1		7	523.799	52.3799	0		7	891.202	89.1202	0
			8	824.448	82.4448	0		8	534.665	53.4665	1		8	446.329	44.6329	0		8	921.134	92.1134	0
			9	830.195	83.0195	0		9	396.809	39.6809	1		9	839.297	83.9297	1		9	632.197	63.2197	0
			10	729.394	72.9394	0		10	464.191	46.4191	0		10	765.894	76.5894	0		10	718.088	71.8088	0
			11	639.587	63.9587	0		11	428.783	42.8783	1		11	1280.91	128.091	0		11	828.142	82.8142	0
			12	839.079	83.9079	1		12	348.199	34.8199	1		12	1243.64	124.364	0		12	982.249	98.2249	0
			13	944.476	94.4476	0		13	534.781	53.4781	1		13	1231.72	123.172	0		13	892.302	89.2302	0
			14	956.194	95.6194	0		14	329.051	32.9051	1		14	568.319	56.8319	1		14	797.294	79.7294	1
			15	1256.48	125.648	0		15	376.556	37.6556	1		15	524.779	52.4779	0		15	543.337	54.3337	0
											percentage
				average	88.863	13.3333				40.8245	86.6667				87.8316	20				83.8895	13.3333
		EXP2	SAMPLE	PIXEL	um	Growth cone collapsed	S34D plus p75	SAMPLE	PIXEL	um	Growth cone collapsed	WT RhoGDI minus p75	SAMPLE	PIXEL	um	Growth cone collapsed	WT RhoGDI plus p75	SAMPLE	PIXEL	um	Growth cone collapsed
		S34D minus p75	1	882.875	88.2875	0	WT CGN	1	384.192	38.4192	1	KO CGN	1	694.527	69.4527	0	WT CGN	1	926.376	92.6376	0
		KO CGN	2	726.384	72.6384	0		2	251.28	25.128	1		2	593.233	59.3233	0		2	867.339	86.7339	0
			3	638.965	63.8965	0		3	427.556	42.7556	0		3	887.799	88.7799	0		3	932.243	93.2243	0
			4	584.447	58.4447	0		4	547.991	54.7991	1		4	789.973	78.9973	1		4	832.089	83.2089	0
			5	594.866	59.4866	0		5	639.062	63.9062	1		5	695.96	69.596	0		5	738.922	73.8922	1
			6	974.956	97.4956	1		6	261.109	26.1109	1		6	728.381	72.8381	0		6	649.191	64.9191	0
			7	784.884	78.4884	0		7	280.934	28.0934	1		7	799.937	79.9937	0		7	649.466	64.9466	0
			8	819.846	81.9846	0		8	538.997	53.8997	1		8	475.484	47.5484	0		8	820.348	82.0348	1
			9	827.974	82.7974	0		9	529.876	52.9876	1		9	594.669	59.4669	0		9	765.882	76.5882	0
			10	846.756	84.6756	0		10	529.887	52.9887	0		10	975.978	97.5978	0		10	649.064	64.9064	0
			11	835.954	83.5954	0		11	499.786	49.9786	1		11	736.464	73.6464	0		11	833.045	83.3045	0
			12	836.464	83.6464	1		12	625.993	62.5993	1		12	945.657	94.5657	1		12	835.106	83.5106	1
			13	937.944	93.7944	0		13	422.981	42.2981	0		13	846.997	84.6997	0		13	735.108	73.5108	0
			14	937.583	93.7583	0		14	228.743	22.8743	1		14	633.475	63.3475	0		14	849.126	84.9126	0
			15	827.975	82.7975	0		15	398.739	39.8739	1		15	756.549	75.6549	0		15	892.743	89.2743	0
											percentage
				average	80.3858	13.3333				43.7808	80				74.3672	13.3333				79.8403	20
		EXP3	SAMPLE	PIXEL	um	Growth cone collapsed	S34D plus p75	SAMPLE	PIXEL	um	Growth cone collapsed	WT RhoGDI minus p75	SAMPLE	PIXEL	um	Growth cone collapsed	WT RhoGDI plus p75	SAMPLE	PIXEL	um	Growth cone collapsed
		S34D minus p75	1	837.997	83.7997	0	WT CGN	1	419.885	41.9885	1	KO CGN	1	534.719	53.4719	0	WT CGN	1	759.575	75.9575	0
		KO CGN	2	856.364	85.6364	0		2	512.92	51.292	1		2	822.739	82.2739	0		2	768.862	76.8862	0
			3	745.689	74.5689	0		3	339.689	33.9689	0		3	864.226	86.4226	0		3	593.52	59.352	0
			4	978.659	97.8659	0		4	545.298	54.5298	1		4	723.459	72.3459	1		4	734.191	73.4191	1
			5	745.792	74.5792	1		5	322.491	32.2491	1		5	719.295	71.9295	0		5	854.609	85.4609	0
			6	993.286	99.3286	0		6	423.354	42.3354	1		6	803.462	80.3462	0		6	844.696	84.4696	0
			7	835.059	83.5059	0		7	537.253	53.7253	1		7	839.681	83.9681	1		7	723.558	72.3558	0
			8	738.23	73.823	0		8	543.39	54.339	0		8	720.493	72.0493	0		8	934.598	93.4598	0
			9	821.49	82.149	0		9	380.294	38.0294	1		9	833.729	83.3729	0		9	833.934	83.3934	0
			10	629.055	62.9055	0		10	424.633	42.4633	1		10	713.482	71.3482	0		10	778.825	77.8825	0
			11	829.179	82.9179	0		11	521.192	52.1192	1		11	727.943	72.7943	0		11	685.915	68.5915	0
			12	697.598	69.7598	0		12	434.629	43.4629	0		12	862.371	86.2371	0		12	853.544	85.3544	0
			13	722.433	72.2433	0		13	410.011	41.0011	1		13	739.081	73.9081	0		13	840.389	84.0389	1
			14	865.887	86.5887	0		14	428.672	42.8672	1		14	692.679	69.2679	0		14	892.258	89.2258	0
			15	811.896	81.1896	0		15	394.224	39.4224	1		15	728.284	72.8284	1		15	883.962	88.3962	0
											percentage
				average	80.7241	6.66667				44.2529	80				75.5043	20				79.8829	13.3333
