# Supplementary material for: RhoGDI phosphorylation by PKC promotes its interaction with death receptor p75NTR to gate axon growth and neuron survival
Source: EMBO Rep. 2024 Jan 22;25(3):30. doi: 10.1038/s44319-024-00064-2 (PMC10933337; doi:10.1038/s44319-024-00064-2)
Supplement: Supplementary file 11 — Source Data Fig. 7 [file 44319_2024_64_MOESM11_ESM.zip › 7B/7B.xlsx]

## Sheet: Sheet1
	7B
													minus MAG WT vs K303A						minus MAG WT vs K303A
	MAG WT vs K303A		WT	SERIES	COLLAPSE			K303A	SERIES	COLLAPSE		EXP1-WT		NO: GROWTHCONES	SERIES	NO: COLLAPSED		EXP1-K303A	NO: GROWTHCONES	SERIES	NO: COLLAPSED
EXP1			1	48	YES				108	YES				1	51	1			1	76	0
			2	47	YES				107	NO				1	50	1			1	75	0
			3	46	YES				106	NO				1	49	0			1	74	1
			4	45	YES				100	NO				1	48	0			3	73	0
			5	44	YES				99	NO				1	47	0			1	72	0
			6	42	YES				98	YES				1	46	0			1	71	0
			7	39	YES				97	NO				1	44	0			1	70	0
			8	38	YES				96	NO				2	43	1			1	69	1
			9	37	YES				95	YES				1	42	0			1	68	0
			10	35	YES				94	NO				1	40	0			1	67	0
			11	34	NO				90	NO				1	38	0			2	66	0
			12	33	YES				89	YES				1	37	1			1	65	1
			13	32	NO				88	NO				1	36	0			1	64	0
			14	31	NO				86	YES				1	35	0			1	63	0
			15	30	YES				84	NO				1	34	0			1	62	0
			16	29	NO				83	NO				1	33	0			1	61	1
			17	28	NO				82	NO				2	30	1			1	60	0
			18	27	YES				81	NO				1	29	0			1	59	0
			19	25	YES				79	NO				1	27	1			2	58	0
			20	24	NO				78	YES				2	25	0			2	57	0
			21	22	YES				77	NO				2	24	0			1	56	0
			22	20	YES				76	NO				2	23	0			1	55	0
			23	19	YES				75	NO				1	17	1			1	54	1
			24	18	YES				74	NO				1	16	1			1	53	0
			25	17	NO				73	NO				1	15	0			1	52	1
			26	16	NO				72	NO				1	14	0			2	51	0
			27	15	NO				71	NO				1	13	0			1	50	1
			28	14	NO				70	NO				1	12	0			1	49	0
			29	13	YES				69	NO				1	11	0			1	48	1
			30	12	YES				68	YES				1	10	0			1	47	1
			31	10	YES				67	NO				1	4	0			1	46	0
			32	9	YES				66	NO									1	45	1
			33	8	YES				65	YES									1	44	0
			34	7	NO				64	YES				36		8			1	43	0
			35	6	NO				63	NO					22.2222			1	42	0
			36	5	NO				62	NO
			37	4	NO				55	NO								Total	41		10
			38	2	YES				53	NO								Percentage collapsed		24.3902
			39	1	YES
										23.6842
		% collapsed			64.1026
													minus MAG WT vs K303A				minus MAG WT vs K303A
			NO: GROWTHCONES	SERIES	NO: COLLAPSED			NO: GROWTHCONES	SERIES	NO: COLLAPSED	EXP2-WT		NO: GROWTHCONES	SERIES	NO: COLLAPSED	EXP2-K303A	NO: GROWTHCONES	SERIES	NO: COLLAPSED
	EXP2							K303A					WT
		WT	2	102	2			1	64	0			1	32	0		1	43	0
			1	101	1			2	63	0			1	30	0		1	42	0
			2	100	2			2	62	1			1	29	0		1	41	0
			2	99	2			2	61	0			1	28	0		1	39	0
			1	98	1			1	60	0			2	27	1		1	38	0
			1	97	1			1	59	0			1	26	0		1	37	0
			2	95	2			1	58	0			1	25	0		1	36	1
			1	94	1			1	57	0			1	24	1		1	35	0
			1	93	1			2	56	0			1	21	0		1	34	0
			1	92	1			2	55	1			1	20	0		1	33	0
			2	91	2			1	54	0			1	19	1		1	32	0
			1	90	0			1	53	0			1	18	0		1	30	0
			1	89	0			2	52	1			2	17	0		1	29	0
			1	88	1			1	51	0			1	16	1		1	28	0
			2	86	1			2	50	1			1	15	0		1	27	0
			1	85	1			2	49	0			5	14	2		1	26	0
			1	83	1			2	48	1			1	13	0		1	25	0
			1	82	0			3	47	0			1	12	0		1	24	0
			1	81	1			1	46	0			2	11	0		1	23	0
			1	80	1			2	45	1			2	10	1		1	22	0
			1	78	1			2	44	0			3	9	0		1	21	0
			1	76	0			1	43	0			2	8	0		1	20	0
			2	75	1			1	42	0			1	7	0		1	19	0
			1	74	1			1	41	0			1	6	0		1	18	0
			2	73	2			1	40	1			2	5	0		1	17	0
			1	72	1			2	39	0			1	4	1		1	16	0
			1	69	1			2	38	0			1	3	0		1	15	0
			1	67	0			2	37	0			1	2	0		1	14	0
			1	65	0			1	36	0			1	1	0		1	13	0
	Total 39		2	63	1			1	33	0							1	12	0
	collapsed 29		1	61	1			1	31	0			Total 42				11	0		1
	74.359		1	60	0		Total 46	1	30	0			collapsed 8				1	10	1
								collapsed 7					19.5122				1	9	0
								15.2174									1	8	0
																	1	7	0
																	1	6	0
																	1	5	1
																	1	4	1
																	1	3	1
																	Total 39
																	collapsed 5
							K303A										12.8205
	EXP3	WT	NO: GROWTHCONES	SERIES	NO: COLLAPSED		NO: GROWTHCONES	SERIES	NO: COLLAPSED			minus MAG WT				EXP3-minus MAG K303A
			1	40	1		1	34	0			NO: GROWTHCONES	SERIES	NO: COLLAPSED		NO: GROWTHCONES	SERIES	NO: COLLAPSED
			1	39	1		1	33	0			1	31	0		1	43	0
			1	38	1		1	32	0			1	30	1		1	42	0
			1	37	1		1	31	0			1	29	0		1	41	0
			2	36	1		1	30	0			1	28	0		1	40	0
			1	35	1		1	29	0			1	27	0		1	39	0
			1	34	1		1	28	0			1	26	0		1	38	0
			1	33	1		1	26	1			1	25	0		1	37	0
			1	32	1		1	25	0			1	24	0		1	36	0
			2	31	0		1	24	1			1	23	1		2	35	1
			1	29	0		1	23	0			1	22	0		1	34	0
			1	28	0		1	22	0			2	21	0		1	33	0
			1	27	1		1	21	1			1	20	0		1	32	1
			1	26	1		1	20	0			1	19	0		1	31	1
			1	25	0		1	19	0			1	18	0		2	30	1
			1	24	1		1	18	0			2	17	1		1	29	0
			1	23	1		1	17	0			1	16	0		1	28	1
			2	22	0		1	16	0			1	15	1		1	27	0
			1	21	1		1	15	1			2	14	0		1	26	0
			1	20	1		1	14	0			1	13	0		1	25	0
			1	19	1		1	13	0			1	12	0		2	24	0
			1	18	1		1	12	0			1	11	0		1	23	0
			1	17	1		2	11	0			2	10	1		1	22	0
			1	16	1		2	10	0			2	9	0		1	21	0
			1	15	0		1	9	0			2	8	0		1	20	0
			1	14	1		2	8	0			2	7	1		1	19	0
			1	12	1		1	7	1			1	6	0		1	18	0
			1	10	1		1	6	0			1	5	0		1	17	0
			1	8	0		1	5	0			1	4	0		1	16	0
			2	7	2		1	3	0			1	3	0		1	15	0
			1	6	0		1	1	0			1	2	1		1	14	0
			1	5	1							1	1	0		1	13	0
			1	3	0											1	11	0
			2	2	0											1	9	0
			1	1	1											1	8	0
													38	7
								34	5							37		5
				Total	40								18.4211
								14.7059								13.5135
				%	65
			PERCENTAGE OF GROWTH CONE COLLAPSE
				WT+MAG	K303A+MAG
			EXP1	64.1	7.69
			EXP2	62.6	14.6
			EXP3	65	14.7
