# Supplementary material for: RhoGDI phosphorylation by PKC promotes its interaction with death receptor p75NTR to gate axon growth and neuron survival
Source: EMBO Rep. 2024 Jan 22;25(3):30. doi: 10.1038/s44319-024-00064-2 (PMC10933337; doi:10.1038/s44319-024-00064-2)
Supplement: Supplementary file 11 — Source Data Fig. 7 [file 44319_2024_64_MOESM11_ESM.zip › 7C/7C.xlsx]

## Sheet: Sheet1
		7C
		EXP1
		S34D minus p75	SAMPLE	PIXEL	um		S34D plus p75	SAMPLE	PIXEL	um		WT RhoGDI minus p75	SAMPLE	PIXEL	um		WT RhoGDI plus p75	SAMPLE	PIXEL	um
		KO CGN	1	940.968	94.0968		WT CGN	1	255.772	25.5772		KO CGN	1	459.086	45.9086		WT CGN	1	867.231	86.7231
			2	549.437	54.9437			2	416.322	41.6322			2	419.151	41.9151			2	1020.96	102.096
			3	895.592	89.5592			3	439.964	43.9964			3	1143.79	114.379			3	923.346	92.3346
			4	994.849	99.4849			4	383.054	38.3054			4	1510.16	151.016			4	1022.5	102.25
			5	1114.2	111.42			5	309.523	30.9523			5	1399.03	139.903			5	824.23	82.423
			6	826.005	82.6005			6	380.82	38.082			6	818.83	81.883			6	719.223	71.9223
			7	988.544	98.8544			7	525.19	52.519			7	523.799	52.3799			7	891.202	89.1202
			8	824.448	82.4448			8	534.665	53.4665			8	446.329	44.6329			8	921.134	92.1134
			9	830.195	83.0195			9	396.809	39.6809			9	839.297	83.9297			9	632.197	63.2197
			10	729.394	72.9394			10	464.191	46.4191			10	765.894	76.5894			10	718.088	71.8088
			11	639.587	63.9587			11	428.783	42.8783			11	1280.91	128.091			11	828.142	82.8142
			12	839.079	83.9079			12	348.199	34.8199			12	1243.64	124.364			12	982.249	98.2249
			13	944.476	94.4476			13	534.781	53.4781			13	1231.72	123.172			13	892.302	89.2302
			14	956.194	95.6194			14	329.051	32.9051			14	568.319	56.8319			14	797.294	79.7294
			15	1256.48	125.648			15	376.556	37.6556			15	524.779	52.4779			15	543.337	54.3337
				average	88.863					40.8245					87.8316					83.8895
		EXP2	SAMPLE	PIXEL	um		S34D plus p75	SAMPLE	PIXEL	um		WT RhoGDI minus p75	SAMPLE	PIXEL	um		WT RhoGDI plus p75	SAMPLE	PIXEL	um
		S34D minus p75	1	882.875	88.2875		WT CGN	1	384.192	38.4192		KO CGN	1	694.527	69.4527		WT CGN	1	926.376	92.6376
		KO CGN	2	726.384	72.6384			2	251.28	25.128			2	593.233	59.3233			2	867.339	86.7339
			3	638.965	63.8965			3	427.556	42.7556			3	887.799	88.7799			3	932.243	93.2243
			4	584.447	58.4447			4	547.991	54.7991			4	789.973	78.9973			4	832.089	83.2089
			5	594.866	59.4866			5	639.062	63.9062			5	695.96	69.596			5	738.922	73.8922
			6	974.956	97.4956			6	261.109	26.1109			6	728.381	72.8381			6	649.191	64.9191
			7	784.884	78.4884			7	280.934	28.0934			7	799.937	79.9937			7	649.466	64.9466
			8	819.846	81.9846			8	538.997	53.8997			8	475.484	47.5484			8	820.348	82.0348
			9	827.974	82.7974			9	529.876	52.9876			9	594.669	59.4669			9	765.882	76.5882
			10	846.756	84.6756			10	529.887	52.9887			10	975.978	97.5978			10	649.064	64.9064
			11	835.954	83.5954			11	499.786	49.9786			11	736.464	73.6464			11	833.045	83.3045
			12	836.464	83.6464			12	625.993	62.5993			12	945.657	94.5657			12	835.106	83.5106
			13	937.944	93.7944			13	422.981	42.2981			13	846.997	84.6997			13	735.108	73.5108
			14	937.583	93.7583			14	228.743	22.8743			14	633.475	63.3475			14	849.126	84.9126
			15	827.975	82.7975			15	398.739	39.8739			15	756.549	75.6549			15	892.743	89.2743
				average	80.3858					43.7808					74.3672					79.8403
		EXP3	SAMPLE	PIXEL	um		S34D plus p75	SAMPLE	PIXEL	um		WT RhoGDI minus p75	SAMPLE	PIXEL	um		WT RhoGDI plus p75	SAMPLE	PIXEL	um
		S34D minus p75	1	837.997	83.7997		WT CGN	1	419.885	41.9885		KO CGN	1	534.719	53.4719		WT CGN	1	759.575	75.9575
		KO CGN	2	856.364	85.6364			2	512.92	51.292			2	822.739	82.2739			2	768.862	76.8862
			3	745.689	74.5689			3	339.689	33.9689			3	864.226	86.4226			3	593.52	59.352
			4	978.659	97.8659			4	545.298	54.5298			4	723.459	72.3459			4	734.191	73.4191
			5	745.792	74.5792			5	322.491	32.2491			5	719.295	71.9295			5	854.609	85.4609
			6	993.286	99.3286			6	423.354	42.3354			6	803.462	80.3462			6	844.696	84.4696
			7	835.059	83.5059			7	537.253	53.7253			7	839.681	83.9681			7	723.558	72.3558
			8	738.23	73.823			8	543.39	54.339			8	720.493	72.0493			8	934.598	93.4598
			9	821.49	82.149			9	380.294	38.0294			9	833.729	83.3729			9	833.934	83.3934
			10	629.055	62.9055			10	424.633	42.4633			10	713.482	71.3482			10	778.825	77.8825
			11	829.179	82.9179			11	521.192	52.1192			11	727.943	72.7943			11	685.915	68.5915
			12	697.598	69.7598			12	434.629	43.4629			12	862.371	86.2371			12	853.544	85.3544
			13	722.433	72.2433			13	410.011	41.0011			13	739.081	73.9081			13	840.389	84.0389
			14	865.887	86.5887			14	428.672	42.8672			14	692.679	69.2679			14	892.258	89.2258
			15	811.896	81.1896			15	394.224	39.4224			15	728.284	72.8284			15	883.962	88.3962
				average	80.7241					44.2529					75.5043					79.8829
