# Supplementary material for: RhoGDI phosphorylation by PKC promotes its interaction with death receptor p75NTR to gate axon growth and neuron survival
Source: EMBO Rep. 2024 Jan 22;25(3):30. doi: 10.1038/s44319-024-00064-2 (PMC10933337; doi:10.1038/s44319-024-00064-2)
Supplement: Supplementary file 11 — Source Data Fig. 7 [file 44319_2024_64_MOESM11_ESM.zip › 7D/7D.xlsx]

## Sheet: Sheet1
	7D
		Neurite length overnight
		EXP1		K303A	minus MAG	pixel	um		K303A	plus MAG	pixel	um
					K303A1	722.126	72.2126			1	779.709	77.9709
					K303A2	267.4	26.74			2	527.85	52.785
					K303A3	745.76	74.576			4	713.722	71.3722
					K303A4	734.564	73.4564			5	489.509	48.9509
					K303A5	1008.56	100.856			6	595.856	59.5856
					K303A6	376.87	37.687			7	388.078	38.8078
					K303A7	288.678	28.8678			8A	722.745	72.2745
					K303A8	975.338	97.5338			8B	516.785	51.6785
					K303A9	832.348	83.2348			9	380.161	38.0161
					K303A10	630.886	63.0886			10	872.961	87.2961
					K303A11	687.554	68.7554			11	348.088	34.8088
					K303A12	964.145	96.4145			12	982.242	98.2242
					K303A13	790.778	79.0778			13	1052.06	105.206
					K303A14	305.84	30.584			14	666.035	66.6035
					K303A15	826.378	82.6378			15	810.312	81.0312
					K303A16	628.625	62.8625			16	712.777	71.2777
					K303A17	630.783	63.0783			17	905.318	90.5318
					K303A18	769.174	76.9174			18	994.799	99.4799
					K303A19	1007.35	100.734			19	589.92	58.992
					K303A20	560.726	56.0726			20	855.648	85.5648
					K303A21	559.23	55.923			21	836.043	83.6043
					K303A22	799.786	79.9786			22	830.565	83.0565
					K303A23	881.24	88.124			23	1012.5	101.251
					K303A24	766.378	76.6378			24	490.667	49.0667
					K303A25	559.23	55.923			25A	639.35	63.935
					K303A26	809.668	80.9668			25B	748.171	74.8171
					K303A27	873.068	87.3068			26	873.532	87.3532
					K303A28	488.612	48.8612			27	513.876	51.3876
					K303A29	460.667	46.0667			28A	552.6	55.26
					K303A30	607.74	60.774			28B	598.963	59.8963
					K303A31	776.814	77.6814			29A	442.132	44.2132
					K303A32	865.664	86.5664			29B	724.32	72.432
					K303A33	654.167	65.4167			29C	557.197	55.7197
					K303A34	635.938	63.5938			30A	376.548	37.6548
					K303A35	931.795	93.1795			30B	736.114	73.6114
					K303A36	617.301	61.7301			31	1612.76	161.276
					K303A37	833.548	83.3548			32	695.106	69.5106
					K303A38	820.796	82.0796			36	671.171	67.1171
					K303A39	836.998	83.6998			37	642.611	64.2611
					K303A40	467.098	46.7098			39A	530.411	53.0411
					K303A41	468.97	46.897			39B	696.547	69.6547
					K303A42	765.785	76.5785			40	718.12	71.812
					K303A43	827.879	82.7879			41	1028.79	102.879
					K303A44	835.608	83.5608			42	586.165	58.6165
					K303A45	778.567	77.8567			46	591.411	59.1411
					K303A46	288.556	28.8556			47	762.644	76.2644
					K303A47	271.997	27.1997			48	532.117	53.2117
					K303A48	826.667	82.6667			49	869.201	86.9201
					K303A49	380.56	38.056			50A	444.842	44.4842
					K303A50	1266.77	126.677			50B	501.695	50.1695
					K303A51	299.086	29.9086			51	668.476	66.8476
					K303A52	573	57.3
						AVERAGE	68.429				AVERAGE	69.3906
			WT	minus MAG	pixel	um			WT	plus MAG	pixel	um
				wt68	633.153	63.3153				35	222.529	22.2529
				wt69	389.814	38.9814				39A	288	28.8
				wt68	557.528	55.7528				39B	504	50.4
				wt68	320.579	32.0579				30	438.539	43.8539
				wt67	1243.41	124.341				34	651.1	65.11
				wt67	359.377	35.9377				36	756.045	75.6045
				wt66	565.412	56.5412				50	435.821	43.5821
				wt66	1358.52	135.852				1	660.032	66.0032
				wt65	1160.73	116.073				2	216.663	21.6663
				wt63	727.969	72.7969				3A	265.459	26.5459
				wt63	422.486	42.2486				3B	397.4	39.74
				wt62	1296.84	129.684				4	234.828	23.4828
				wt60	332.348	33.2348				5	293.517	29.3517
				wt60	296.957	29.6957				6A	369.455	36.9455
				wt59	1093.11	109.311				6B	787.604	78.7604
				wt58	964.145	96.4145				7	563.969	56.3969
				wt58	292.918	29.2918				8	381.116	38.1116
				wt56	95.54	9.554				9	279.402	27.9402
				wt55	90.551	9.0551				10	1047.32	104.732
				wt54	628.625	62.8625				11	172.414	17.2414
				wt53	630.783	63.0783				12	503.395	50.3395
				wt53	469.174	46.9174				13	700.92	70.092
				wt52	2381.24	238.124				14	522.803	52.2803
				wt51	560.726	56.0726				15	423.814	42.3814
				wt51	559.23	55.923				17	430.765	43.0765
				wt50	831.711	83.1711				18	642.2	64.22
				wt50	273.068	27.3068				19	454.24	45.424
				wt49	488.612	48.8612				20	275.315	27.5315
				wt49	615.742	61.5742				22	336.819	33.6819
				wt48	307.74	30.774				21	466.312	46.6312
				wt47	849.486	84.9486				23	1200	120
				wt47	1097.56	109.756				24	356.996	35.6996
				wt46	654.167	65.4167				25	183.564	18.3564
				wt45	635.938	63.5938				26	171.949	17.1949
				wt44	931.795	93.1795				27	281.702	28.1702
				wt43	617.301	61.7301				28A	266.915	26.6915
				wt43	510.061	51.0061				28B	519.813	51.9813
				wt43	395.622	39.5622				29	746	74.6
				wt42	390.41	39.041				31	247.5	24.75
				wt42	416.102	41.6102				32	256.955	25.6955
				wt41	674.096	67.4096				33	266.619	26.6619
				wt41	548.988	54.8988				37A	156.938	15.6938
				wt41	374.938	37.4938				37B	298.839	29.8839
				wt40	563.774	56.3774				37C	392.898	39.2898
				wt39	764.904	76.4904				37D	109.462	10.9462
				wt38	544.109	54.4109				40	511.853	51.1853
				wt37	341.27	34.127				42A	375.466	37.5466
				wt36	816.094	81.6094				42B	161.081	16.1081
				wt35	889.85	88.985				44A	466.837	46.6837
				wt34	1258.27	125.827				44B	661.071	66.1071
				wt33	548.348	54.8348				45	320.969	32.0969
				wt31	977	97.7				46	446.807	44.6807
										47	332.42	33.242
										48	384.979	38.4979
										49A	436.76	43.676
										49B	366.242	36.6242
					AVERAGE	66.8233				AVERAGE		42.2186
		EXP2
					minus MAG	pixel	um			plus MAG
				1	wt68	348.22	34.822		1	wt91	342.122	34.2122
				2	wt69	389.814	38.9814		2	wt91	788.843	78.8843
				3	wt68	557.528	55.7528		3	wt90	377.623	37.7623
				4	wt68	320.579	32.0579		4	wt89	382.764	38.2764
				5	wt67	329.36	32.936		5	wt88	350.545	35.0545
				6	wt67	359.377	35.9377		6	wt87	439.844	43.9844
				7	wt66	565.412	56.5412		7	wt86	587.653	58.7653
				8	wt66	1358.52	135.852		8	wt86	499.659	49.9659
				9	wt65	1160.73	116.073		9	wt86	531.8	53.18
				10	wt63	727.969	72.7969		10	wt85	380.503	38.0503
				11	wt63	422.486	42.2486		11	wt85	326.058	32.6058
				12	wt62	1296.84	129.684		12	wt84	362.559	36.2559
				13	wt60	332.348	33.2348		13	wt83	351.971	35.1971
				14	wt60	296.957	29.6957		14	wt83	253.694	25.3694
				15	wt59	1093.11	109.311		15	wt82	611.733	61.1733
				16	wt58	964.145	96.4145		16	wt81	296.15	29.615
				17	wt58	292.918	29.2918		17	wt80	243.414	24.3414
				18	wt56	95.54	9.554		18	wt79	354.519	35.4519
				19	wt55	90.551	9.0551		19	wt78	603.485	60.3485
				20	wt54	628.625	62.8625		20	wt77	399.451	39.9451
				21	wt53	630.783	63.0783		21	wt77	262.173	26.2173
				22	wt53	469.174	46.9174		22	wt76	401.066	40.1066
				23	wt52	2381.24	238.124		23	wt76	352.223	35.2223
				24	wt51	560.726	56.0726		24	wt75	325.104	32.5104
				25	wt51	559.23	55.923		25	wt75	364.957	36.4957
				26	wt50	831.711	83.1711		26	wt74	210.721	21.0721
				27	wt50	273.068	27.3068		27	wt74	306.863	30.6863
				28	wt49	488.612	48.8612		28	wt73	772.154	77.2154
				29	wt49	615.742	61.5742		29	wt73	311.74	31.174
				30	wt48	307.74	30.774		30	wt72	808.659	80.8659
				31	wt47	849.486	84.9486		31	wt71	1076.76	107.676
				32	wt47	1097.56	109.756		32	wt71	369.821	36.9821
				33	wt46	654.167	65.4167		33	wt70	384.804	38.4804
				34	wt45	635.938	63.5938		34	wt69	442.132	44.2132
				35	wt44	931.795	93.1795		35	wt69	768.504	76.8504
				36	wt43	617.301	61.7301		36	wt68	288.116	28.8116
				37	wt43	510.061	51.0061		37	wt68	350.832	35.0832
				38	wt43	395.622	39.5622		38	wt67	253.478	25.3478
				39	wt42	390.41	39.041		39	wt66	371.955	37.1955
				40	wt42	416.102	41.6102		40	wt65	360.668	36.0668
				41	wt41	674.096	67.4096		41	wt65	822.928	82.2928
				42	wt41	548.988	54.8988		42	wt65	536.999	53.6999
				43	wt41	374.938	37.4938		43	wt64	570.951	57.0951
				44	wt40	563.774	56.3774		44	wt64	334.94	33.494
				45	wt39	764.904	76.4904		45	wt63	555.684	55.5684
				46	wt38	544.109	54.4109		46	wt62	962.342	96.2342
				47	wt37	341.27	34.127		47	wt62	1013.89	101.389
				48	wt36	816.094	81.6094		48	wt61	554.969	55.4969
				49	wt35	889.85	88.985		49	wt61	271.993	27.1993
				50	wt34	356	35.6		50	wt60	873.331	87.3331
				51	wt33	548.348	54.8348		51	wt59	354.382	35.4382
				52	wt31	977	97.7		52	wt59	759.815	75.9815
						Average	62.7824				average	47.8449
					K303A	minus MAG	pixel	um			K303A	plus MAG	um
					1	K303A1	223.76	22.376		1	K303A1	723.193	72.3193
					2	K303A2	267.4	26.74		2	K303A2	367.889	36.7889
					3	K303A3	745.76	74.576		3	K303A3	880.645	88.0645
					4	K303A4	734.564	73.4564		4	K303A4	376.88	37.688
					5	K303A5	1008.56	100.856		5	K303A5	564.456	56.4456
					6	K303A6	376.87	37.687		6	K303A6	547.887	54.7887
					7	K303A7	288.678	28.8678		7	K303A7	445.756	44.5756
					8	K303A8	975.338	97.5338		8	K303A8	435.776	43.5776
					9	K303A9	832.348	83.2348		9	K303A9	543.776	54.3776
					10	K303A10	230.886	23.0886		10	K303A10	560.776	56.0776
					11	K303A11	687.554	68.7554		11	K303A11	334.768	33.4768
					12	K303A12	964.145	96.4145		12	K303A12	254.675	25.4675
					13	K303A13	790.778	79.0778		13	K303A13	1099.68	109.968
					14	K303A14	305.84	30.584		14	K303A14	1077.27	107.727
					15	K303A15	826.378	82.6378		15	K303A15	678.887	67.8887
					16	K303A16	628.625	62.8625		16	K303A16	563.114	56.3114
					17	K303A17	630.783	63.0783		17	K303A17	547.887	54.7887
					18	K303A18	769.174	76.9174		18	K303A18	434.887	43.4887
					19	K303A19	1007.35	100.734		19	K303A19	647.99	64.799
					20	K303A20	560.726	56.0726		20	K303A20	656.998	65.6998
					21	K303A21	559.23	55.923		21	K303A21	1109.31	110.931
					22	K303A22	799.786	79.9786		22	K303A22	539.665	53.9665
					23	K303A23	881.24	88.124		23	K303A23	456.776	45.6776
					24	K303A24	766.378	76.6378		24	K303A24	665.786	66.5786
					25	K303A25	559.23	55.923		25	K303A25	643.778	64.3778
					26	K303A26	809.668	80.9668		26	K303A26	446.876	44.6876
					27	K303A27	873.068	87.3068		27	K303A27	406.776	40.6776
					28	K303A28	488.612	48.8612		28	K303A28	667.734	66.7734
					29	K303A29	460.667	46.0667		29	K303A29	533.895	53.3895
					30	K303A30	307.74	30.774		30	K303A30	835.223	83.5223
					31	K303A31	776.814	77.6814		31	K303A31	286.576	28.6576
					32	K303A32	865.664	86.5664		32	K303A32	576.889	57.6889
					33	K303A33	654.167	65.4167		33	K303A33	543.298	54.3298
					34	K303A34	635.938	63.5938		34	K303A34	826.446	82.6446
					35	K303A35	931.795	93.1795		35	K303A35	638.778	63.8778
					36	K303A36	617.301	61.7301		36	K303A36	804.773	80.4773
					37	K303A37	833.548	83.3548		37	K303A37	778.119	77.8119
					38	K303A38	820.796	82.0796		38	K303A38	775.228	77.5228
					39	K303A39	836.998	83.6998		39	K303A39	773.798	77.3798
					40	K303A40	467.098	46.7098		40	K303A40	538.006	53.8006
					41	K303A41	468.97	46.897		41	K303A41	856.335	85.6335
					42	K303A42	765.785	76.5785		42	K303A42	837.445	83.7445
					43	K303A43	827.879	82.7879		43	K303A43	836.446	83.6446
					44	K303A44	835.608	83.5608		44	K303A44	295.889	29.5889
					45	K303A45	778.567	77.8567		45	K303A45	836.507	83.6507
					46	K303A46	288.556	28.8556		46	K303A46	798.741	79.8741
					47	K303A47	271.997	27.1997		47	K303A47	827.885	82.7885
					48	K303A48	826.667	82.6667		48	K303A48	725.336	72.5336
					49	K303A49	380.56	38.056		49	K303A49	798.776	79.8776
					50	K303A50	1266.77	126.677		50	K303A50	854.997	85.4997
					51	K303A51	299.086	29.9086		51	K303A51	753.998	75.3998
					52	K303A52	573	57.3		52	K303A52	738.996	73.8996
							AVERAGE	66.1244				AVERAGE	64.9082
		EXP3
					WT p75 lenti	minus MAG	pixel	um		wt p75 lenti	plus MAG	pixel	um
					1	WT1	971.459	97.1459			WT73	314.615	31.4615
					2	WT4	858.615	85.8615			WT1	384.841	38.4841
					3	WT5	963.764	96.3764			WT2	322.738	32.2738
					4	WT7	657.845	65.7845			WT3	486.617	48.6617
					5	WT8	429.882	42.9882			WT4	772.945	77.2945
					6	WT9	857.875	85.7875			WT5-N1	745.63	74.563
					7	WT10	1218.53	121.853			WT5-N2	348.342	34.8342
					8	WT11	984.4	98.44			WT6	324.979	32.4979
					9	WT12	655.532	65.5532			WT7	1409	140.9
					10	WT13	1156.11	115.611			WT8	294	29.4
					11	WT14	502.711	50.2711			WT10	247.224	24.7224
					12	WT15	985.978	98.5978			WT11	408.458	40.8458
					13	WT16	574.902	57.4902			WT12-N1	324.303	32.4303
					14	WT17	384.347	38.4347			WT12-N2	385.33	38.533
					15	WT18-N1	459.654	45.9654			WT13	824.98	82.498
					16	WT18-N2	694.203	69.4203			WT14	279.179	27.9179
					17	WT19	390.009	39.0009			WT15	231.485	23.1485
					18	WT20	548.419	54.8419			WT16	391.312	39.1312
					19	WT21	661.578	66.1578			WT17	271.348	27.1348
					20	WT22-N1	1009.53	100.953			WT18	363.629	36.3629
					21	WT22-N2	650.437	65.0437			WT19	609.699	60.9699
					22	WT23	881.223	88.1223			WT20-N1	374.376	37.4376
					23	WT24	241.942	24.1942			WT20-N2	334.668	33.4668
					24	WT25	554.357	55.4357			WT21	699.662	69.9662
					25	WT26	996.153	99.6153			WT22-N1	248.767	24.8767
					26	WT27-N1	402.758	40.2758			WT22-N2	774.061	77.4061
					27	WT27-N2	562.761	56.2761			WT24-N1	309.161	30.9161
					28	WT28	721.267	72.1267			WT24-N2	459.96	45.996
					29	WT29	451.575	45.1575			WT25-N1	388.285	38.8285
					30	WT30	505.166	50.5166			WT25-N2	321.46	32.146
					31	WT31-N1	730.157	73.0157			WT25-N3	501.112	50.1112
					32	WT31-N2	672.873	67.2873			WT26	457.566	45.7566
					33	WT32	494.037	49.4037			WT27-N1	431.179	43.1179
					34	WT33	574.97	57.497			WT27-N2	1004.82	100.482
					35	WT34-N1	796.821	79.6821			WT28	496.899	49.6899
					36	WT34-N2	585.699	58.5699			WT29	375.363	37.5363
					37	WT35	485.964	48.5964			WT31	413.948	41.3948
					38	WT36	513.854	51.3854			WT32	525.46	52.546
					39	WT37-N1	391.911	39.1911			WT33	356.351	35.6351
					40	WT37-N2	279.684	27.9684			WT34	738.983	73.8983
					41	WT38-N1	486.835	48.6835			WT35	456.874	45.6874
					42	WT38-N2	483.213	48.3213			WT36	445.031	44.5031
					43	WT39-N1	365.598	36.5598			WT37	637.273	63.7273
					44	WT39-N2	1156.24	115.624			WT39-N1	482.928	48.2928
					45	WT39-N3	414.978	41.4978			WT39-N2	1266.3	126.63
					46	WT40	391	39.1			WT40	362.505	36.2505
					47	WT40	547	54.7			WT41	290.154	29.0154
					48	WT42-N1	561.459	56.1459			WT43-N1	717.756	71.7756
					49	WT42-N2	331.962	33.1962			WT43-N2	427.106	42.7106
					50	WT45-N1	577.603	57.7603			WT44-N1	274.002	27.4002
					51	WT45-N2	528.772	52.8772			WT44-N2	358.889	35.8889
					52	WT46-N1	478.193	47.8193			WT45	622.172	62.2172
					53	WT46-N2	663.83	66.383			WT47	309.299	30.9299
					54	WT47	321.843	32.1843			WT48	420.197	42.0197
					55	WT48	820.195	82.0195			WT49	432.984	43.2984
					56	WT49	612.85	61.285			WT50	507.672	50.7672
					57	WT50	577.121	57.7121
							AVERAGE	62.7678				AVERAGE	48.1498
					K303A p75 lenti	minus MAG	pixel	um		K303A p75 lenti	plus MAG	pixel	um
					1	K303A1-N1	645.147	64.5147			K303A51-N1	506.462	50.6462
					2	K303A1-N2	376.996	37.6996			K303A51-N2	399.142	39.9142
					3	K303A2	549.521	54.9521			K303A-052	552.81	55.281
					4	K303A21-N1	698.118	69.8118			K303A-072	471.417	47.1417
					5	K303A21-N2	792.072	79.2072			K303A-073-N1	763.963	76.3963
					6	K303A22	623.224	62.3224			K303A-073-N2	1017.49	101.749
					7	K303A23	616.302	61.6302			K303A-083	738.44	73.844
					8	K303A26	338.345	33.8345			K303A-055	1526.21	152.621
					9	K303A27-N1	1054.22	105.422			K303A-056	915.012	91.5012
					10	K303A27-N2	666.041	66.6041			K303A-057	811.291	81.1291
					11	K303A28	402.294	40.2294			K303A-058N1	648.419	64.8419
					12	K303A30	462.208	46.2208			K303A-058N2	522.511	52.2511
					13	K303A31-N1	845.316	84.5316			K303A-059	676.271	67.6271
					14	K303A31-N2	477.95	47.795			K303A-060	502.728	50.2728
					15	K303A32	898.521	89.8521			K303A-061	609.971	60.9971
					16	K303A33	752.964	75.2964			K303A-064	599.829	59.9829
					17	K303A34	375.507	37.5507			K303A-065	768.373	76.8373
					18	K303A35-N1	913.96	91.396			K303A-066N1	531.189	53.1189
					19	K303A35-N2	353.04	35.304			K303A-066N2	402.197	40.2197
					20	K303A36	443.401	44.3401			K303A-067	626.086	62.6086
					21	K303A37	720.376	72.0376			K303A-068N1	637.133	63.7133
					22	K303A38	771.009	77.1009			K303A-068N2	419.185	41.9185
					23	K303A40	788.755	78.8755			K303A-068	781.762	78.1762
					24	K303A41	912.632	91.2632			K303A-070	468.518	46.8518
					25	K303A42	392.08	39.208			K303A-071	632.227	63.2227
					26	K303A43	515.293	51.5293			K303A-074	1124.99	112.499
					27	K303A44	929.774	92.9774			K303A-075	396.92	39.692
					28	K303A45	917.67	91.767			K303A-076	1630.53	163.053
					29	K303A46	592.116	59.2116			K303A-077	905.676	90.5676
					30	K303A47	517.014	51.7014			K303A-078	916.532	91.6532
					31	K303A49-N1	666.681	66.6681			K303A-079	1029.65	102.965
					32	K303A49-N2	701.34	70.134			K303A-080	490.171	49.0171
					33	K303A50	635.013	63.5013			K303A-081	449.195	44.9195
					34	K303A13	505.219	50.5219			K303A-082N1	421.028	42.1028
					35	K303A39-N1	851.894	85.1894			K303A-082N2	447.845	44.7845
					36	K303A39-N2	430.072	43.0072			K303A-082N3	387.097	38.7097
					37	K303A25	935.754	93.5754			K303A-082N4	407.75	40.775
					38	K303A003	911.655	91.1655			K303A-084	427.435	42.7435
					39	K303A004	301.142	30.1142			K303A-085N1	1103.51	110.351
					40	K303A005	494.92	49.492			K303A-085N2	651.213	65.1213
					41	K303A007-N1	594.863	59.4863			K303A-087	396.596	39.6596
					42	K303A007-N2	470.642	47.0642			K303A-088N1	591.523	59.1523
					43	K303A009	786.296	78.6296			K303A-088N2	349.99	34.999
					44	K303A010	951.901	95.1901			K303A089N1	311.767	31.1767
					45	K303A011	806.86	80.686			K303A089N2	567.813	56.7813
					46	K303A012	449.592	44.9592			K303A090	664.75	66.475
					47	K303A014-N1	941.698	94.1698			K303A091N1	557.472	55.7472
					48	K303A014-N2	430.811	43.0811			K303A091N2	545.991	54.5991
					49	K303A-015	381.193	38.1193			K303A092N1	590.239	59.0239
					50	K303A-016	528	52.8			K303A092N2	689.213	68.9213
					51	GOOD K303A-017-N1	1014.91	101.491			K303A092N3	662.267	66.2267
					52	GOOD K303A-017-N2	721.458	72.1458			K303A092N4	240.854	24.0854
					53	K303A-018-N1	922.255	92.2255			K303A093N1	520.839	52.0839
					54	K303A-018-N2	271.003	27.1003			K303A093N2	446.581	44.6581
					55	K303A-019	327.761	32.7761			K303A093N3	179.335	17.9335
					56	K303A-029-N1	422.139	42.2139			K303A094N1	742.685	74.2685
					57	K303A-029-N2	373.911	37.3911			K303A094N2	238.966	23.8966
					58	K303A-029-N3	297.782	29.7782			K303A095N1	991.09	99.109
											K303A095N2	640.173	64.0173
							AVERAGE	62.8769				AVERAGE	63.1293
