# Supplementary material for: RhoGDI phosphorylation by PKC promotes its interaction with death receptor p75NTR to gate axon growth and neuron survival
Source: EMBO Rep. 2024 Jan 22;25(3):30. doi: 10.1038/s44319-024-00064-2 (PMC10933337; doi:10.1038/s44319-024-00064-2)
Supplement: Supplementary file 11 — Source Data Fig. 7 [file 44319_2024_64_MOESM11_ESM.zip › 7F/7F Raw data.xlsx]

## Sheet: Sheet1
	7F
			Cleaved caspase 3 cleavage
						Threshold 96	threshold 52 - 61							Threshold 96	threshold 52 - 61							Threshold 96	threshold 52 - 61
			EXP1			Total area	Total area					EXP2			Total area	Total area					EXP3			Total area	Total area
			S34D	PLUS MAG	PLUS P75	green	red	Ratio	*100			S34D	PLUS MAG	PLUS P75	green	red	Ratio	*100			S34D	PLUS MAG	PLUS P75	green	red	Ratio	*100
		coverslip 3	series 30			922.176	134.761	0.146134	14.6134		coverslip 3	series 31			1016.73	49.356	0.048544	4.8544		coverslip 3	series 30			1236.27	56.058	0.0453443	4.53444
			series 29			879.272	54.659	0.0621639	6.21639			series 30			1009.82	115.044	0.113925	11.3925			series 29			1082.67	49.063	0.0453165	4.53165
			series 28			529.901	21.896	0.0413209	4.13209			series 29			1001.29	76.718	0.0766189	7.66189			series 28			1049.39	72.3	0.0688972	6.88972
			series 27			1072.39	155.712	0.1452	14.52			series 28			927.76	74.668	0.080482	8.0482			series 27			949.117	55.584	0.0585639	5.85639
			series 26			774.406	32.665	0.0421807	4.21807			series 27			549.613	42.946	0.0781386	7.81386			series 26			598.518	70.276	0.117417	11.7417
			series 25			1002.66	158.312	0.157892	15.7892			series 26			1029.07	57.993	0.0563547	5.63547			series 25			1732.76	101.868	0.0587895	5.87894
			series 24			864.307	172.469	0.199546	19.9546			series 25			519.774	57.587	0.110792	11.0792			series 24			552.665	39.27	0.0710557	7.10557
			series 23			593.558	34.878	0.0587609	5.87609			series 24			1028.59	56.511	0.0549402	5.49402			series 23			974.592	51.373	0.0527123	5.27123
			series 22			622.181	56.123	0.0902036	9.02037			series 23			726.305	64.884	0.0893344	8.93344			series 22			622.181	50.021	0.0803962	8.03962
			series 21			1028.37	130.629	0.127025	12.7025			series 22			1018.64	142.941	0.140326	14.0326			series 21			1065.49	250.749	0.235336	23.5336
		coverslip 2	series 20			1042.36	198.465	0.190399	19.0399		coverslip 2	series 21			1005.83	108.741	0.108111	10.8111		coverslip 2	series 20			1234.84	83.16	0.0673447	6.73447
			series 19			979.054	172.99	0.176691	17.6691			series 20			826.179	91.652	0.110935	11.0935			series 19			833.161	116.997	0.140425	14.0425
			series 18			1087.41	215.318	0.198011	19.8011			series 19			1072.56	37.318	0.0347935	3.47935			series 18			1128.09	173.25	0.153578	15.3578
			series 17			1087.47	110.652	0.101752	10.1752			series 18			1007.35	104.589	0.103826	10.3826			series 17			1092.17	45.907	0.0420327	4.20327
			series 16			1029.59	114.947	0.111644	11.1644			series 17			757.909	63.867	0.0842674	8.42674			series 16			872.019	109.546	0.125623	12.5623
			series 15			1291.57	85.991	0.0665787	6.65787			series 16			1219.57	105.926	0.0868554	8.68554			series 15			1085.67	125.358	0.115466	11.5466
			series 14			817.207	38.392	0.0469795	4.69795			series 15			1027.23	152.794	0.148744	14.8744			series 14			907.374	125	0.13776	13.776
			series 13			879.309	56.021	0.0637102	6.37103			series 14			1242.34	124.477	0.100195	10.0195			series 13			1551	122.593	0.0790413	7.90413
			series 12			799.26	30.876	0.0386307	3.86307			series 13			1002.23	23.002	0.0229508	2.29508			series 12			1196.52	66.073	0.0552209	5.52209
			series 11			825.535	95.946	0.116223	11.6223			series 12			986.821	108.919	0.110374	11.0374			series 11			512.881	50.22	0.0979175	9.79175
		coverlslip 1	series 10			1022.49	77.271	0.0755716	7.55716		coverlslip 1	series 11			1186.99	35.171	0.0296304	2.96304		coverlslip 1	series 10			1021	52.228	0.0511538	5.11538
			series 09			599.199	24.401	0.0407227	4.07227			series 10			884.323	60.548	0.0684682	6.84682			series 09			592.276	70.276	0.118654	11.8654
			series 08			1401.39	141.496	0.100968	10.0968			series 09			778.524	50.862	0.0653313	6.53313			series 08			1479.23	101.868	0.0688657	6.88657
			series 07			561.206	22.579	0.040233	4.0233			series 08			827.934	29.347	0.0354461	3.54461			series 07			827.934	59.97	0.0724333	7.24333
			series 06			926.269	98.181	0.105996	10.5996			series 07			808.971	66.469	0.0821649	8.21649			series 06			651	29.93	0.0459754	4.59754
			series 05			572.448	59.604	0.104121	10.4121			series 06			423.507	68.691	0.162196	16.2196			series 05			313.184	56.552	0.180571	18.0571
			series 04			577.659	37.969	0.0657291	6.57291			series 05			499.826	57.36	0.11476	11.476			series 04			571.969	46.33	0.0810009	8.10009
			series 03			872.445	67.023	0.076822	7.6822			series 04			577.659	101.054	0.174937	17.4937			series 03			509.729	22.482	0.0441058	4.41058
			series 02			669.543	38.88	0.0580695	5.80695			series 03			660.942	28.573	0.0432307	4.32307			series 02			621.553	27.232	0.0438128	4.38128
			series 01			1026.42	89.992	0.0876759	8.76759			series 02			663.347	36.244	0.0546381	5.46381			series 01			308.564	77.369	0.250739	25.0739
																										Average of percentage cleaved caspase 3 positive ells
								average	9.78985								Average	8.6377									9.35183
		EXP1 S34D plus p75 minus MAG														EXP2 S34D plus p75 minus MAG
						Threshold 96	threshold 52 - 61							Threshold 96	threshold 52 - 61							Threshold 96	threshold 52 - 61
			EXP1			Total area	Total area					EXP2			Total area	Total area					EXP3			Total area	Total area
			S34D	MINUS MAG	PLUS P75	green	red	Ratio	*100			S34D	MINUS MAG	PLUS P75	green	red	Ratio	*100			S34D	MINUS MAG	PLUS P75	green	red	Ratio	*100
		coverslip 3	series 30			506.789	38.001	0.0749839	7.49839		coverslip 3	series 31			729.142	62.435	0.085628	8.5628		coverslip 3	series 30			726.561	122.202	0.168192	16.8192
			series 29			667.675	18.285	0.0273861	2.73861			series 2			869.529	69.69	0.0801468	8.01468			series 29			772.365	32.568	0.0421666	4.21666
			series 28			600.208	43.369	0.0722566	7.22566			series 1			892.407	101	0.113177	11.3177			series 28			829.981	36.082	0.0434733	4.34733
			series 27			586.578	60.223	0.102668	10.2668			series 30			927.407	80.72	0.0870384	8.70384			series 27			893.3	63.285	0.0708441	7.08441
			series 26			562.398	42.751	0.0760156	7.60156			series 29			1004.52	102.095	0.101636	10.1636			series 26			738.809	59.67	0.0807651	8.07651
			series 25			592.93	60.32	0.101732	10.1732			series 28			829.993	107.776	0.129852	12.9852			series 25			936.624	109.492	0.116901	11.6901
			series 24			554.811	68.747	0.123911	12.3911			series 27			932.503	84.362	0.0904683	9.04683			series 24			534.582	96.207	0.179967	17.9967
			series 23			527.5	24.563	0.0465649	4.65649			series 26			928.426	47.235	0.0508764	5.08764			series 23			923.354	62.695	0.0678992	6.78992
			series 22			542.213	54.399	0.100328	10.0328			series 25			521.302	46.525	0.0892477	8.92477			series 22			513.263	100.859	0.196505	19.6505
			series 21			484.151	8.362	0.0172715	1.72715			series 24			501.119	70.113	0.139913	13.9913			series 21			509.221	68.487	0.134494	13.4494
		coverslip 2	series 20			511.35	40.083	0.0783866	7.83866		coverslip 2	series 23			512.23	12.282	0.0239775	2.39775		coverslip 2	series 20			523.496	35.789	0.0683654	6.83654
			series 19			610.882	95.1	0.155677	15.5677			series 22			558.623	114.989	0.205844	20.5844			series 19			559.05	98.582	0.176338	17.6338
			series 18			564.005	16.723	0.0296504	2.96504			series 21			561.793	79.939	0.142293	14.2293			series 18			563.728	57.62	0.102212	10.2212
			series 17			744.464	27.915	0.0374968	3.74968			series 20			644.629	36.537	0.0566791	5.66791			series 17			923.155	107.31	0.116243	11.6243
			series 16			528.913	59.442	0.112385	11.2385			series 19			599.263	87.431	0.145898	14.5898			series 16			483.253	75.112	0.15543	15.543
			series 15			526.381	13.535	0.0257133	2.57133			series 18			552.16	42.686	0.0773073	7.73073			series 15			564.882	51.666	0.0914633	9.14633
			series 14			408.849	60.093	0.146981	14.6981			series 17			428.665	49.063	0.114455	11.4455			series 14			529.223	52.642	0.0994704	9.94704
			series 13			499.032	56.514	0.113247	11.3247			series 16			439.001	30.681	0.0698882	6.98882			series 13			526.256	95.328	0.181144	18.1144
			series 12			711.415	24.889	0.0349852	3.49852			series 15			826.839	74.733	0.090384	9.0384			series 12			891.064	70.992	0.079671	7.9671
			series 11			502.163	19.977	0.0397819	3.97819			series 14			582.223	73.953	0.127018	12.7018			series 11			535.433	99.33	0.185513	18.5513
		coverlslip 1	series 10			593.235	52.642	0.0887372	8.87372		coverlslip 1	series 13			563.502	93.121	0.165254	16.5254		coverlslip 1	series 10			520.865	52.967	0.10169	10.169
			series 09			467.925	56.318	0.120357	12.0357			series 12			502.383	74.083	0.147463	14.7463			series 09			652.48	53.211	0.0815519	8.15519
			series 08			708.654	40.734	0.0574808	5.74808			series 11			623.784	60.678	0.0972741	9.72741			series 08			822.349	25.345	0.0308203	3.08202
			series 07			453.732	4.132	0.0091067	0.91067			series 10			638.886	47.924	0.0750118	7.50118			series 07			566.742	90.847	0.160297	16.0297
			series 06			664.188	26.191	0.0394331	3.94331			series 09			504.829	36.57	0.0724404	7.24404			series 06			728.961	30.612	0.041994	4.1994
			series 05			612.605	30.193	0.0492862	4.92862			series 08			726.936	82.086	0.112921	11.2921			series 05			988.639	93.613	0.0946888	9.46888
			series 04			643.808	49.031	0.0761578	7.61578			series 07			603.669	42.816	0.0709263	7.09263			series 04			986.523	102.798	0.104202	10.4202
			series 03			642.818	38.717	0.0602301	6.02301			series 06			736.853	42.198	0.0572679	5.72679			series 03			1009.44	102.105	0.10115	10.115
			series 02			504.869	49.942	0.0989207	9.89207			series 05			532.783	23.425	0.0439672	4.39672			series 02			1017.67	112.97	0.111009	11.1009
			series 01			641.425	74.018	0.115396	11.5396			series 04			554.557	76.295	0.137578	13.7578			series 01			823.366	93.173	0.113161	11.3161
								average	7.44176								average	10.0061								average	10.9921
			EXP1			Total area	Total area					EXP2			Total area	Total area					EXP3			Total area	Total area
			WT	MINUS MAG	PLUS P75	green	red	Ratio	*100			WT	MINUS MAG	PLUS P75	green	red	Ratio	*100			WT	MINUS MAG	PLUS P75	green	red	Ratio	*100
		coverslip 3	series 30			322.145	14.761	0.045821	4.5821		coverslip 3	series 31			1016.73	49.356	0.048544	4.8544		coverslip 3	series 30			1236.27	56.058	0.0453444	4.53444
			series 29			879.272	24.659	0.0280448	2.80448			series 30			1009.82	115.044	0.113925	11.3925			series 29			1082.67	49.063	0.0453165	4.53165
			series 28			529.901	21.896	0.0413209	4.13209			series 29			1001.29	76.718	0.0766189	7.66189			series 28			1049.39	72.3	0.0688972	6.88972
			series 27			1072.39	15.712	0.0146513	1.46513			series 28			927.76	74.668	0.080482	8.0482			series 27			949.117	55.584	0.0585639	5.85639
			series 26			774.406	32.665	0.0421807	4.21807			series 27			549.613	42.946	0.0781386	7.81386			series 26			598.518	70.276	0.117417	11.7417
			series 25			1002.66	18.312	0.0182634	1.82634			series 26			1029.07	57.993	0.0563547	5.63547			series 25			1732.76	101.868	0.0587894	5.87894
			series 24			864.307	12.469	0.0144266	1.44266			series 25			519.774	57.587	0.110792	11.0792			series 24			552.665	39.27	0.0710557	7.10557
			series 23			593.558	34.878	0.0587609	5.87609			series 24			1028.59	56.511	0.0549402	5.49402			series 23			974.592	51.373	0.0527123	5.27123
			series 22			622.181	56.123	0.0902037	9.02037			series 23			726.305	64.884	0.0893344	8.93344			series 22			622.181	50.021	0.0803962	8.03962
			series 21			1028.37	10.629	0.0103357	1.03357			series 22			1018.64	142.941	0.140326	14.0326			series 21			1065.49	250.749	0.235336	23.5336
		coverslip 2	series 20			1042.36	28.465	0.0273081	2.73081		coverslip 2	series 21			1005.83	108.741	0.108111	10.8111		coverslip 2	series 20			1234.84	83.16	0.0673447	6.73447
			series 19			979.054	12.99	0.0132679	1.32679			series 20			826.179	91.652	0.110935	11.0935			series 19			833.161	116.997	0.140425	14.0425
			series 18			1087.41	25.318	0.0232829	2.32829			series 19			1072.56	37.318	0.0347935	3.47935			series 18			1128.09	173.25	0.153578	15.3578
			series 17			1087.47	10.652	0.00979524	0.979524			series 18			1007.35	104.589	0.103826	10.3826			series 17			1092.17	45.907	0.0420327	4.20327
			series 16			1029.59	14.947	0.0145175	1.45175			series 17			757.909	63.867	0.0842674	8.42674			series 16			872.019	109.546	0.125623	12.5623
			series 15			1291.57	35.991	0.0278661	2.78661			series 16			1219.57	105.926	0.0868554	8.68554			series 15			1085.67	125.358	0.115466	11.5466
			series 14			817.207	28.392	0.0347427	3.47427			series 15			1027.23	152.794	0.148744	14.8744			series 14			907.374	125	0.13776	13.776
			series 13			879.309	16.021	0.01822	1.822			series 14			1242.34	124.477	0.100195	10.0195			series 13			1551	122.593	0.0790413	7.90413
			series 12			799.26	30.876	0.0386307	3.86307			series 13			1002.23	23.002	0.0229508	2.29508			series 12			1196.52	66.073	0.0552209	5.52209
			series 11			825.535	25.946	0.0314293	3.14293			series 12			986.821	108.919	0.110374	11.0374			series 11			512.881	50.22	0.0979175	9.79175
		coverlslip 1	series 10			1022.49	27.271	0.0266712	2.66712		coverlslip 1	series 11			1186.99	35.171	0.0296304	2.96304		coverlslip 1	series 10			1021	52.228	0.0511538	5.11538
			series 09			599.199	24.401	0.0407227	4.07227			series 10			884.323	60.548	0.0684682	6.84682			series 09			592.276	70.276	0.118654	11.8654
			series 08			1401.39	141.496	0.100968	10.0968			series 09			778.524	50.862	0.0653313	6.53313			series 08			1479.23	101.868	0.0688657	6.88657
			series 07			561.206	22.579	0.040233	4.0233			series 08			827.934	29.347	0.0354461	3.54461			series 07			827.934	59.97	0.0724333	7.24333
			series 06			926.269	98.181	0.105996	10.5996			series 07			808.971	66.469	0.0821649	8.21649			series 06			651	29.93	0.0459754	4.59754
			series 05			572.448	59.604	0.104121	10.4121			series 06			423.507	68.691	0.162196	16.2196			series 05			313.184	56.552	0.180571	18.0571
			series 04			577.659	27.969	0.0484178	4.84178			series 05			499.826	57.36	0.11476	11.476			series 04			571.969	46.33	0.0810009	8.10009
			series 03			872.445	17.023	0.0195118	1.95118			series 04			577.659	101.054	0.174937	17.4937			series 03			509.729	22.482	0.0441058	4.41058
			series 02			669.543	28.88	0.0431339	4.31339			series 03			660.942	28.573	0.0432307	4.32307			series 02			621.553	27.232	0.0438128	4.38128
			series 01			1026.42	19.992	0.0194775	1.94775			series 02			663.347	36.244	0.0546381	5.46381			series 01			308.564	77.369	0.250739	25.0739
																										Average of percentage cleaved caspase 3 positive ells
								average	3.84108								Average	3.29674									4.01183
						Threshold 96	threshold 52 - 61								Threshold 96	threshold 52 - 61								Threshold 96	threshold 52 - 61
			EXP1			Total area	Total area					EXP2			Total area	Total area					EXP3			Total area	Total area
			WT	PLUS MAG	PLUS P75	green	red	Ratio	*100			WT	PLUS MAG	PLUS P75	green	red	Ratio	*100			WT	PLUS MAG	PLUS P75	green	red	Ratio	*100
		coverslip 3	series 65			729.795	58.889	0.0806925	8.06925		coverslip 3	series 31			634.567	49.356	0.077779	7.7779		coverslip 3	series 30			469.292	56.058	0.119452	11.9452
			series 64			879.272	52.974	0.0602476	6.02476			series 30			745.398	115.044	0.154339	15.4339			series 29			289.462	49.063	0.169497	16.9497
			series 63			529.901	51.622	0.0974182	9.74182			series 29			476.668	76.718	0.160946	16.0946			series 28			374.228	72.3	0.193198	19.3198
			series 62			1072.39	56.728	0.0528985	5.28985			series 28			927.76	74.668	0.080482	8.0482			series 27			496.979	55.584	0.111844	11.1844
			series 61			774.406	45.723	0.0590427	5.90427			series 27			549.613	42.946	0.0781386	7.81386			series 26			598.518	70.276	0.117417	11.7417
			series 60			1002.66	51.239	0.051103	5.1103			series 26			629.071	57.993	0.0921883	9.21883			series 25			1732.76	101.868	0.0587894	5.87894
			series 59			864.307	50.03	0.0578845	5.78845			series 25			519.774	57.587	0.110792	11.0792			series 24			552.665	39.27	0.0710557	7.10557
			series 58			593.558	46.769	0.0787943	7.87943			series 24			1028.59	56.511	0.0549402	5.49402			series 23			974.592	51.373	0.0527123	5.27123
			series 57			622.181	49.829	0.0800876	8.00876			series 23			726.305	64.884	0.0893344	8.93344			series 22			622.181	50.021	0.0803962	8.03962
			series 56			748	38.667	0.0516939	5.16939			series 22			718.638	42.941	0.0597533	5.97533			series 21			674.556	21.923	0.0324999	3.24999
		coverslip 2	series 55			723.448	44.468	0.0614668	6.14668		coverslip 2	series 21			705.829	38.741	0.0548872	5.48872		coverslip 2	series 20			487.282	50.807	0.104266	10.4266
			series 54			979.054	53.961	0.0551154	5.51154			series 20			826.179	91.652	0.110935	11.0935			series 19			475.798	11.659	0.0245041	2.45041
			series 53			684.228	29.995	0.0438377	4.38377			series 19			1072.56	37.318	0.0347935	3.47935			series 18			298.256	15.464	0.0518481	5.18481
			series 52			493.267	56.872	0.115297	11.5297			series 18			1007.35	104.589	0.103826	10.3826			series 17			294.326	45.907	0.155973	15.5973
			series 51			485.335	58.227	0.119973	11.9973			series 17			757.909	63.867	0.0842674	8.42674			series 16			872.019	10.523	0.0120674	1.20674
			series 50			495.267	48.969	0.0988739	9.88739			series 16			1219.57	105.926	0.0868554	8.68554			series 15			1085.67	24.765	0.0228109	2.28109
			series 49			593.709	38.392	0.0646647	6.46647			series 15			1027.23	152.794	0.148744	14.8744			series 14			907.374	125	0.13776	13.776
			series 48			879.309	56.021	0.0637103	6.37103			series 14			1242.34	124.477	0.100195	10.0195			series 13			1551	17.65	0.0113798	1.13798
			series 47			799.26	30.876	0.0386307	3.86307			series 13			1002.23	23.002	0.0229508	2.29508			series 12			534.569	66.073	0.123601	12.3601
			series 46			825.535	34.563	0.0418674	4.18674			series 12			986.821	108.919	0.110374	11.0374			series 11			512.881	20.22	0.0394243	3.94243
		coverlslip 1	series 45			322.487	56.287	0.17454	17.454		coverlslip 1	series 11			1186.99	35.171	0.0296304	2.96304		coverlslip 1	series 10			386.498	52.228	0.135131	13.5131
			series 44			599.199	53.883	0.089925	8.9925			series 10			884.323	60.548	0.0684682	6.84682			series 09			592.276	70.276	0.118654	11.8654
			series 43			1401.39	46.729	0.0333447	3.33447			series 09			778.524	50.862	0.0653313	6.53313			series 08			283.678	19.556	0.0689373	6.89373
			series 42			561.206	48.836	0.0870197	8.70197			series 08			827.934	29.347	0.0354461	3.54461			series 07			827.934	59.97	0.0724333	7.24333
			series 41			826.269	54.002	0.0653564	6.53564			series 07			808.971	66.469	0.0821649	8.21649			series 06			651	29.93	0.0459754	4.59754
			series 40			572.448	44.118	0.077069	7.7069			series 06			423.507	68.691	0.162196	16.2196			series 05			313.184	56.552	0.180571	18.0571
			series 39			577.659	48.284	0.0835856	8.35856			series 05			499.826	57.36	0.11476	11.476			series 04			571.969	46.33	0.0810009	8.10009
			series 38			872.445	58.483	0.0670335	6.70335			series 04			577.659	101.054	0.174937	17.4937			series 03			509.729	22.482	0.0441058	4.41058
			series 37			669.543	38.904	0.0581053	5.81053			series 03			660.942	28.573	0.0432307	4.32307			series 02			621.553	27.232	0.0438128	4.38128
			series 36			1026.42	39.462	0.0384464	3.84464			series 02			663.347	36.244	0.0546381	5.46381			series 01			378.992	27.369	0.0722152	7.22152
																										Average
								average	7.15908								Average	8.6377									8.51111
						Threshold 96	threshold 52 - 61								Threshold 96	threshold 52 - 61						Threshold 96	threshold 52 - 61
			EXP1			Total area	Total area					EXP2			Total area	Total area					EXP3			Total area	Total area
			Vector	PLUS MAG	PLUS P75	green	red	Ratio	*100			Vector	PLUS MAG	PLUS P75	green	red	Ratio	*100			Vector	PLUS MAG	PLUS P75	green	red	Ratio	*100
		coverslip 3	series 97			268.187	31.708	0.118231	11.8231		coverslip 3	series 31			492.228	32.672	0.0663757	6.63757		coverslip 3	series 30			1236.27	56.058	0.0453443	4.53444
			series 96			298.064	15.562	0.0522103	5.22103			series 30			483.435	30.283	0.0626413	6.26413			series 29			1082.67	49.063	0.0453165	4.53165
			series 95			317.842	29.507	0.0928354	9.28354			series 29			293.24	30.288	0.103287	10.3287			series 28			1049.39	72.3	0.0688972	6.88972
			series 94			539.566	44.215	0.0819455	8.19455			series 28			399.182	21.911	0.0548898	5.48897			series 27			949.117	35.662	0.0375739	3.75739
			series 93			467.808	47.957	0.102514	10.2514			series 27			298.687	29.476	0.0986853	9.86852			series 26			598.518	32.929	0.0550176	5.50176
			series 92			294.719	26.842	0.0910766	9.10766			series 26			554.719	29.068	0.0524013	5.24013			series 25			1732.76	27.921	0.0161136	1.61136
			series 91			392.55	14.78	0.0376512	3.76513			series 25			261.404	41.495	0.158739	15.8739			series 24			552.665	39.27	0.0710557	7.10557
			series 90			287.337	30.698	0.106836	10.6836			series 24			529.564	21.458	0.0405201	4.05201			series 23			974.592	51.373	0.0527123	5.27123
			series 89			398.223	12.73	0.031967	3.1967			series 23			296.141	22.765	0.0768722	7.68722			series 22			622.181	50.021	0.0803962	8.03962
			series 88			342.26	39.595	0.115687	11.5687			series 22			343.289	23.567	0.0686506	6.86506			series 21			1065.49	25.533	0.0239635	2.39635
		coverslip 2	series 87			396.374	21.027	0.0530484	5.30484		coverslip 2	series 21			384.675	23.981	0.0623409	6.23409		coverslip 2	series 20			284	83.16	0.292817	29.2817
			series 86			298.565	15.78	0.0528528	5.28528			series 20			380.781	21.692	0.0569671	5.69671			series 19			833.161	29.227	0.0350796	3.50797
			series 85			302.553	30.169	0.0997148	9.97148			series 19			452.295	20.595	0.0455344	4.55344			series 18			266	29.557	0.111117	11.1117
			series 84			378.047	11.652	0.0308216	3.08216			series 18			296.475	14.596	0.0492318	4.92318			series 17			265	45.907	0.173234	17.3234
			series 83			358.667	29.658	0.0826895	8.26895			series 17			263.389	21.682	0.0823193	8.23193			series 16			372	10.622	0.0285538	2.85538
			series 82			392.109	44.286	0.112943	11.2943			series 16			298.885	22.934	0.0767319	7.67319			series 15			299	25.623	0.0856956	8.56957
			series 81			339.511	39.609	0.116665	11.6665			series 15			520.07	32.619	0.0627204	6.27204			series 14			907.374	125	0.13776	13.776
			series 80			377.908	48.569	0.128521	12.8521			series 14			229.409	42.287	0.18433	18.433			series 13			1551	32.563	0.0209948	2.09948
			series 79			420.242	39.263	0.0934295	9.34295			series 13			449.586	42.549	0.0946404	9.46404			series 12			273.336	66.073	0.241728	24.1728
			series 78			635.26	48.122	0.0757517	7.57517			series 12			498.967	32.819	0.0657739	6.57739			series 11			512.881	50.22	0.0979175	9.79175
		coverlslip 1	series 77			396.167	43.791	0.110537	11.0537		coverlslip 1	series 11			593.945	32.558	0.0548165	5.48165		coverlslip 1	series 10			1021	52.228	0.0511538	5.11538
			series 76			289.045	44.639	0.154436	15.4436			series 10			246.297	27.938	0.113432	11.3432			series 09			592.276	29.322	0.0495073	4.95073
			series 75			340.267	29.503	0.0867054	8.67054			series 09			256.834	43.187	0.168151	16.8151			series 08			289.956	10.99	0.0379023	3.79023
			series 74			523.639	28.773	0.0549482	5.49482			series 08			498.419	44.098	0.0884758	8.84758			series 07			327.673	59.97	0.183018	18.3018
			series 73			396.429	19.683	0.0496508	4.96508			series 07			232.225	46.864	0.201804	20.1804			series 06			651	29.93	0.0459754	4.59754
			series 72			428.152	39.978	0.0933734	9.33734			series 06			594.458	39.599	0.0666136	6.66136			series 05			313.184	26.732	0.0853556	8.53556
			series 71			358.435	29.506	0.082319	8.2319			series 05			288.605	45.417	0.157367	15.7367			series 04			571.969	46.33	0.0810009	8.10009
			series 70			367.874	35.778	0.0972561	9.72561			series 04			299.729	36.734	0.122557	12.2557			series 03			509.729	22.482	0.0441058	4.41058
			series 69			402.331	29.202	0.072582	7.2582			series 03			386.708	29.337	0.0758634	7.58634			series 02			621.553	27.232	0.0438128	4.38128
			series 68			249	27.554	0.110659	11.0659			series 02			420.009	33.754	0.0803649	8.03649			series 01			308.564	77.369	0.250739	25.0739
																										Average of percentage cleaved caspase 3 positive ells
								average	8.63286								Average	8.977									8.6462
			EXP1			Total area	Total area					EXP2			Total area	Total area					EXP3			Total area	Total area
			V	MINUS MAG	PLUS P75	green	red	Ratio	*100			V	MINUS MAG	PLUS P75	green	red	Ratio	*100			V	MINUS MAG	PLUS P75	green	red	Ratio	*100
		coverslip 3	series 30			222.176	4.761	0.021429	2.1429		coverslip 3	series 31			1016.73	49.356	0.048544	4.8544		coverslip 3	series 30			1236.27	56.058	0.0453443	4.53444
			series 29			479.272	4.659	0.00972099	0.972099			series 30			1009.82	115.044	0.113925	11.3925			series 29			1082.67	49.063	0.0453165	4.53165
			series 28			529.901	7.896	0.0149009	1.49009			series 29			1001.29	76.718	0.0766189	7.66189			series 28			1049.39	72.3	0.0688972	6.88972
			series 27			572.394	5.712	0.00997914	0.997914			series 28			927.76	74.668	0.080482	8.0482			series 27			949.117	55.584	0.0585639	5.85639
			series 26			774.406	22.665	0.0292676	2.92676			series 27			549.613	42.946	0.0781386	7.81386			series 26			598.518	70.276	0.117417	11.7417
			series 25			502.662	28.312	0.0563241	5.63241			series 26			1029.07	57.993	0.0563547	5.63547			series 25			1732.76	101.868	0.0587895	5.87894
			series 24			464.307	17.469	0.0376238	3.76238			series 25			519.774	57.587	0.110792	11.0792			series 24			552.665	39.27	0.0710557	7.10557
			series 23			593.558	21.878	0.0368591	3.68591			series 24			1028.59	56.511	0.0549402	5.49402			series 23			974.592	51.373	0.0527123	5.27123
			series 22			622.181	26.123	0.0419862	4.19862			series 23			726.305	64.884	0.0893344	8.93344			series 22			622.181	50.021	0.0803962	8.03962
			series 21			528.374	12.629	0.0239016	2.39016			series 22			1018.64	142.941	0.140326	14.0326			series 21			1065.49	250.749	0.235336	23.5336
		coverslip 2	series 20			442.394	8.465	0.0191345	1.91345		coverslip 2	series 21			1005.83	108.741	0.108111	10.8111		coverslip 2	series 20			1234.84	83.16	0.0673447	6.73447
			series 19			485.475	12.99	0.0267573	2.67573			series 20			826.179	91.652	0.110935	11.0935			series 19			833.161	116.997	0.140425	14.0425
			series 18			385.485	21.318	0.0553018	5.53018			series 19			1072.56	37.318	0.0347935	3.47935			series 18			1128.09	173.25	0.153578	15.3578
			series 17			285.455	11.652	0.040819	4.0819			series 18			1007.35	104.589	0.103826	10.3826			series 17			1092.17	45.907	0.0420327	4.20327
			series 16			298.475	11.947	0.0400268	4.00268			series 17			757.909	63.867	0.0842674	8.42674			series 16			872.019	109.546	0.125623	12.5623
			series 15			294.374	15.991	0.054322	5.43221			series 16			1219.57	105.926	0.0868554	8.68554			series 15			1085.67	125.358	0.115466	11.5466
			series 14			349.047	38.392	0.109991	10.9991			series 15			1027.23	152.794	0.148744	14.8744			series 14			907.374	125	0.13776	13.776
			series 13			285.394	26.021	0.0911757	9.11757			series 14			1242.34	124.477	0.100195	10.0195			series 13			1551	122.593	0.0790413	7.90413
			series 12			799.26	30.876	0.0386307	3.86307			series 13			1002.23	23.002	0.0229508	2.29508			series 12			1196.52	66.073	0.0552209	5.52209
			series 11			325.535	95.946	0.294733	29.4733			series 12			986.821	108.919	0.110374	11.0374			series 11			512.881	50.22	0.0979175	9.79175
		coverlslip 1	series 10			302.487	20.271	0.0670145	6.70145		coverlslip 1	series 11			1186.99	35.171	0.0296304	2.96304		coverlslip 1	series 10			1021	52.228	0.0511538	5.11538
			series 09			599.199	24.401	0.0407227	4.07227			series 10			884.323	60.548	0.0684682	6.84682			series 09			592.276	70.276	0.118654	11.8654
			series 08			301.393	11.496	0.0381429	3.81429			series 09			778.524	50.862	0.0653313	6.53313			series 08			1479.23	101.868	0.0688657	6.88657
			series 07			561.206	22.579	0.040233	4.0233			series 08			827.934	29.347	0.0354461	3.54461			series 07			827.934	59.97	0.0724333	7.24333
			series 06			926.269	8.181	0.00883221	0.883221			series 07			808.971	66.469	0.0821649	8.21649			series 06			651	29.93	0.0459754	4.59754
			series 05			572.448	20.604	0.0359928	3.59928			series 06			423.507	68.691	0.162196	16.2196			series 05			313.184	56.552	0.180571	18.0571
			series 04			577.659	17.969	0.0311066	3.11066			series 05			499.826	57.36	0.11476	11.476			series 04			571.969	46.33	0.0810009	8.10009
			series 03			472.445	17.023	0.0360317	3.60317			series 04			577.659	101.054	0.174937	17.4937			series 03			509.729	22.482	0.0441058	4.41058
			series 02			469.543	38.88	0.0828039	8.28039			series 03			660.942	28.573	0.0432307	4.32307			series 02			621.553	27.232	0.0438128	4.38128
			series 01			426.417	19.992	0.0468837	4.68837			series 02			663.347	36.244	0.0546381	5.46381			series 01			308.564	77.369	0.250739	25.0739
																										Average of percentage cleaved caspase 3 positive ells
								average	4.93549								Average	3.6377									3.45183
