# Supplementary material for: RhoGDI phosphorylation by PKC promotes its interaction with death receptor p75NTR to gate axon growth and neuron survival
Source: EMBO Rep. 2024 Jan 22;25(3):30. doi: 10.1038/s44319-024-00064-2 (PMC10933337; doi:10.1038/s44319-024-00064-2)
Supplement: Supplementary file 11 — Source Data Fig. 7 [file 44319_2024_64_MOESM11_ESM.zip › 7F/7F.xlsx]

## Sheet: 7F
		Percentage cleaved caspase3 GFP
		Based on 3 independent experiments
			Fc-Fragment			Fc-MAG
		pHAGE vector	4.935	3.637	3.451	8.632	8.972	8.646
		RhoGDI - WT	3.841	3.296	4.011	7.159	8.637	8.511
		RhoGDI - S34D	7.441	10.006	10.992	9.789	8.637	9.351
