# Supplementary material for: RhoGDI phosphorylation by PKC promotes its interaction with death receptor p75NTR to gate axon growth and neuron survival
Source: EMBO Rep. 2024 Jan 22;25(3):30. doi: 10.1038/s44319-024-00064-2 (PMC10933337; doi:10.1038/s44319-024-00064-2)
Supplement: Supplementary file 12 — Appendix Source Data [file 44319_2024_64_MOESM12_ESM.zip]

Archive with 154 entries (115 files):
- Figure S5/
- Figure S5/.DS_Store
- Figure S5/5B/
- Figure S5/5B/WCL IB Flag (RhoGDI).jpg
- Figure S5/5B/WCL IB GAPDH.jpg
- Figure S5/5B/WCL IB p75NTR.jpg
- Figure S5/5C/
- Figure S5/5C/WCL IB GAPDH.jpg
- Figure S5/5C/WCL IB RhoGDI.jpg
- Figure S5/5D/
- Figure S5/5D/WCL IB Flag (RhoGDI).jpg
- Figure S5/5D/WCL IB GAPDH.jpg
- Figure S5/5D/WCL IB p75NTR.jpg
- Figure S5/5E/
- Figure S5/5E/WCL IB GAPDH.jpg
- Figure S5/5E/WCL IB RhoGDI.jpg
- Figure S5/5F/
- Figure S5/5F/WCL IB Flag (RhoGDI).jpg
- Figure S5/5F/WCL IB GAPDH.jpg
- Figure S5/5F/WCL IB p75NTR.jpg
- Figure S5/5F/WCL IB RIP2.jpg
- Figure S5/5G/
- Figure S5/5G/WCL IB Flag (RhoGDI).jpg
- Figure S5/5G/WCL IB GAPDH.jpg
- Figure S5/5G/WCL IB p75NTR.jpg
- Figure S5/5G/WCL IB RIP2.jpg
- Figure S5/5H/
- Figure S5/5H/WCL IB GAPDH.jpg
- Figure S5/5H/WCL IB p75NTR.jpg
- Figure S5/5H/WCL IB RIP2.jpg
- Figure S5/5I/
- Figure S5/5I/WCL IB GAPDH.jpg
- Figure S5/5I/WCL IB p75NTR.jpg
- Figure S5/5I/WCL IB RhoGDI.jpg
- Figure S5/5I/WCL IB RIP2.jpg
- Figure S5/5J/
- Figure S5/5J/WCL IB GAPDH.jpg
- Figure S5/5J/WCL IB p75NTR.jpg
- Figure S5/5J/WCL IB RIP2.jpg
- Figure S4/
- Figure S4/.DS_Store
- Figure S4/4A/
- Figure S4/4A/WCL IB Flag (RhoGDI).jpg
- Figure S4/4A/WCL IB GAPDH.jpg
- Figure S4/4A/WCL IB p75NTR.jpg
- Figure S4/4B/
- Figure S4/4B/WCL IB Flag (RhoGDI).jpg
- Figure S4/4B/WCL IB GAPDH.jpg
- Figure S4/4B/WCL IB p75NTR.jpg
- Figure S4/4C/
- Figure S4/4C/IP p75NTR blot Neutravidin HRP.jpg
- Figure S4/4C/IP p75NTR IB p75NTR.jpg
- Figure S4/4C/WCL GAPDH.jpg
- Figure S4/4C/WCL p75NTR.jpg
- Figure S4/4D/
- Figure S4/4D/WCL HA (p75NTR Juxtamembrane).jpg
- Figure S4/4D/WCL IB Flag (RhoGDI).jpg
- Figure S4/4D/WCL IB GAPDH.jpg
- Figure S4/4E/
- Figure S4/4E/WCL IB Flag (RhoGDI).jpg
- Figure S4/4E/WCL IB GAPDH.jpg
- Figure S4/4E/WCL IB p75NTR.jpg
- Figure S4/4F/
- Figure S4/4F/WCL IB Flag (RhoGDI).jpg
- Figure S4/4F/WCL IB GAPDH.jpg
- Figure S4/4F/WCL IB p75NTR.jpg
- Figure S4/4G/
- Figure S4/4G/WCL IB Flag (RhoGDI).jpg
- Figure S4/4G/WCL IB GAPDH.jpg
- Figure S4/4G/WCL IB HA (RhoA).jpg
- Figure S4/4G/WCL IB p75NTR.jpg
- Figure S4/4H/
- Figure S4/4H/WCL IB GAPDH.jpg
- Figure S4/4H/WCL IB p75NTR.jpg
- Figure S4/4H/WCL IB RhoGDI.jpg
- Figure S4/4H/WCL phospho (Ser) PKC alpha substrate antibody.jpg
- Figure S1/
- Figure S1/.DS_Store
- Figure S1/1A/
- Figure S1/1A/WCL - IB p75NTR.jpg
- Figure S1/1A/WCL - IB phospho (Ser) PKC-a substrate antibody.jpg
- Figure S1/1A/WCL IB GAPDH.jpeg
- Figure S1/1A/WCL IB RhoGDI.jpg
- Figure S1/1B/
- Figure S1/1B/WCL IB GAPDH.jpg
- Figure S1/1B/WCL IB p75NTR.jpg
- Figure S1/1B/WCL IB RhoGDI.jpg
- Figure S1/1C/
- Figure S1/1C/WCL IB GAPDH .jpg
- Figure S1/1C/WCL IB p75NTR.jpg
- Figure S1/1C/WCL IB RhoGDI.jpg
- Figure S1/1D/
- Figure S1/1D/WCL IB Flag.jpg
- Figure S1/1D/WCL IB GAPDH.jpg
- Figure S1/1D/WCL IB p75NTR.jpg
- Figure S1/1E/
- Figure S1/1E/.DS_Store
- Figure S1/1E/WCL IB flag.jpg
- Figure S1/1E/WCL IB GAPDH.jpg
- Figure S1/1E/WCL IN p75NTR.jpg
- Figure S1/1F/
- Figure S1/1F/WCL IB GAPDH.jpg
- Figure S1/1F/WCL IB p75NTR.jpg
- Figure S1/1F/WCL IB RhoGDI.jpg
- Figure S1/1F/WCL P Ser PKC-alpha substrate antibody.jpg
- Figure S1/1G/
- Figure S1/1G/WCL IB GAPDH.jpg
- Figure S1/1G/WCL IB p75NTR.jpg
- Figure S1/1G/WCL IB RhoGDI.jpg
- Figure S3/
- Figure S3/.DS_Store
- Figure S3/3A/
- Figure S3/3A/WCL IB GAPDH.jpg
- Figure S3/3A/WCL IB p75NTR.jpg
- Figure S3/3A/WCL IB RhoGDI.jpg
- Figure S3/3B/
- Figure S3/3B/WCL IB Flag (RhoGDI).jpg
- Figure S3/3B/WCL IB GAPDH.jpg
- Figure S3/3B/WCL IB p75NTR.jpg
- Figure S3/3B/WCL Phospho serine PKC substrate.jpg
- Figure S3/3C/
- Figure S3/3C/WCL IB GAPDH.jpg
- Figure S3/3C/WCL IB p75NTR.jpg
- Figure S3/3C/WCL IB RhoGDI.jpg
- Figure S2/
- Figure S2/.DS_Store
- Figure S2/2A/
- Figure S2/2A/WCL IB GAPDH.jpg
- Figure S2/2A/WCL IB RhoA.jpg
- Figure S2/2A/WCL IB RhoGDI.jpg
- Figure S2/2B/
- Figure S2/2B/.DS_Store
- Figure S2/2B/WCL IB Flag (RhoGDI).jpg
- Figure S2/2B/WCL IB GAPDH.jpg
- Figure S2/2B/WCL IB HA (RhoA).jpg
- Figure S2/2C/
- Figure S2/2C/WCL IB Flag (RhoGDI).jpg
- Figure S2/2C/WCL IB GAPDH.jpg
- Figure S2/2C/WCL IB HA (RhoA).jpg
- Figure S2/2C/WCL IB P75NTR.jpg
- Figure S2/2D/
- Figure S2/2D/WCL IB Flag (RhoGDI).jpg
- Figure S2/2D/WCL IB GAPDH.jpg
- Figure S2/2E/
- Figure S2/2E/WCL IB GAPDH.jpg
- Figure S2/2E/WCL IB RhoGDI.jpg
- Figure S2/2F/
- Figure S2/2F/WCL IB GAPDH.jpg
- Figure S2/2F/WCL IB p75NTR.jpg
- Figure S2/2F/WCL IB RhoGDI.jpg
- Figure S2/2G/
- Figure S2/2G/WCL IB Flag (RhoGDI).jpg
- Figure S2/2G/WCL IB GAPDH.jpg
- Figure S2/2G/WCL IB p75NTR (endogenous).jpg
